# Supplementary material for: Tia1 dependent regulation of mRNA subcellular location and translation controls p53 expression in B cells
Source: Nat Commun. 2017 Sep 13;8:530. doi: 10.1038/s41467-017-00454-2 (PMC5597594; doi:10.1038/s41467-017-00454-2)
Supplement: Supplementary file 2 — Supplementary Data 1 [file 41467_2017_454_MOESM2_ESM.xlsx]

## Sheet: Supplementary Data 1
Supplementary Data 1. Annotated Tia1:RNA crosslink sites mapped to the genome in LPS- activated B cells. Two independent experiments shown.
Columns shown
Genome annotation: mm9 UCSC. Gene annotation: ensembl59
chromosome
hit_position: Single nucleotide
strand (of the chromosome)
segment type (se_type): 3UTR, 5UTR, intron, ORF, intergenomic (inter), telomer (telo) or ncRNA
Segment biotype (seg_biotype): protein coding, processed transcript or none
gene_name
value [single hits in whole-genome, cDNA counts]: Number of unique cDNA reads mapped to this location (positive values in + chromosome strand; negative values marks for - chromosome strand)
extended_value_15nt [single hits in whole-genome, cDNA counts]: Number of unique cDNA reads mapped to an extended window of 30 nucleotides (15 bases upstream and downstream from each mapped Tia1 crosslink site)
p value
False discovery rate (FDR) - 100 permutations and multiple-hypothesis testing for FDR calculation.
Biological replicate 1 (sample 1)											Biological replicate 2 (sample 2)
chromosome	hit_position	strand	seg_type	seg_biotype	gene_name	value [single hits in whole-genome, cDNA counts]	extended_value_15nt [single hits in whole-genome, cDNA counts]	p.value	FDR		chromosome	hit_position	strand	seg_type	seg_biotype	gene_name	value [single hits in whole-genome, cDNA counts]	extended_value_15nt [single hits in whole-genome, cDNA counts]	p.value	FDR
chr1	4835289	+	3UTR	protein_coding	Lypla1	1	5	0.397849	0		chr1	4835760	+	3UTR	protein_coding	Lypla1	1	4	0.428571	0
chr1	4835304	+	3UTR	protein_coding	Lypla1	1	5	0.397849	0		chr1	4835763	+	3UTR	protein_coding	Lypla1	1	4	0.428571	0
chr1	4835387	+	3UTR	protein_coding	Lypla1	1	5	0.397849	0		chr1	4835764	+	3UTR	protein_coding	Lypla1	1	4	0.428571	0
chr1	4835516	+	3UTR	protein_coding	Lypla1	1	5	0.397849	0		chr1	4835765	+	3UTR	protein_coding	Lypla1	1	4	0.428571	0
chr1	4835519	+	3UTR	protein_coding	Lypla1	1	5	0.397849	0		chr1	4836162	+	3UTR	protein_coding	Lypla1	1	7	0.257143	0
chr1	4835523	+	3UTR	protein_coding	Lypla1	1	5	0.397849	0		chr1	4836170	+	3UTR	protein_coding	Lypla1	2	17	0.228571	0
chr1	4835525	+	3UTR	protein_coding	Lypla1	2	5	0.397849	0		chr1	4836173	+	3UTR	protein_coding	Lypla1	1	21	0.0571429	0
chr1	4835670	+	3UTR	protein_coding	Lypla1	1	5	0.397849	0		chr1	4836174	+	3UTR	protein_coding	Lypla1	3	21	0.0571429	0
chr1	4835676	+	3UTR	protein_coding	Lypla1	1	5	0.397849	0		chr1	4836178	+	3UTR	protein_coding	Lypla1	7	20	0.114286	0
chr1	4835677	+	3UTR	protein_coding	Lypla1	1	5	0.397849	0		chr1	4836185	+	3UTR	protein_coding	Lypla1	3	20	0.114286	0
chr1	4835681	+	3UTR	protein_coding	Lypla1	1	5	0.397849	0		chr1	4836186	+	3UTR	protein_coding	Lypla1	2	18	0.2	0
chr1	4835682	+	3UTR	protein_coding	Lypla1	1	6	0.215054	0		chr1	4836187	+	3UTR	protein_coding	Lypla1	1	18	0.2	0
chr1	4836162	+	3UTR	protein_coding	Lypla1	1	15	0.129032	0		chr1	4836188	+	3UTR	protein_coding	Lypla1	1	18	0.2	0
chr1	4836169	+	3UTR	protein_coding	Lypla1	2	19	0.11828	0		chr1	4836662	+	3UTR	protein_coding	Lypla1	1	4	0.428571	0
chr1	4836173	+	3UTR	protein_coding	Lypla1	1	24	0.0752688	0		chr1	4836667	+	3UTR	protein_coding	Lypla1	3	4	0.428571	0
chr1	4836174	+	3UTR	protein_coding	Lypla1	5	24	0.0752688	0		chr1	5152326	+	3UTR	protein_coding	Atp6v1h	1	6	0.583333	0
chr1	4836175	+	3UTR	protein_coding	Lypla1	3	25	0.0322581	0		chr1	5152328	+	3UTR	protein_coding	Atp6v1h	2	6	0.583333	0
chr1	4836176	+	3UTR	protein_coding	Lypla1	2	25	0.0322581	0		chr1	5152333	+	3UTR	protein_coding	Atp6v1h	3	7	0.333333	0
chr1	4836177	+	3UTR	protein_coding	Lypla1	1	25	0.0322581	0		chr1	5152345	+	3UTR	protein_coding	Atp6v1h	1	6	0.583333	0
chr1	4836178	+	3UTR	protein_coding	Lypla1	3	24	0.0752688	0		chr1	5152351	+	3UTR	protein_coding	Atp6v1h	1	3	0.833333	0
chr1	4836179	+	3UTR	protein_coding	Lypla1	1	24	0.0752688	0		chr1	5152359	+	3UTR	protein_coding	Atp6v1h	1	3	0.833333	0
chr1	4836185	+	3UTR	protein_coding	Lypla1	1	22	0.0967742	0		chr1	5152455	+	3UTR	protein_coding	Atp6v1h	1	3	0.833333	0
chr1	4836186	+	3UTR	protein_coding	Lypla1	4	22	0.0967742	0		chr1	5152468	+	3UTR	protein_coding	Atp6v1h	2	8	0.0833333	0
chr1	4836190	+	3UTR	protein_coding	Lypla1	1	19	0.11828	0		chr1	5152473	+	3UTR	protein_coding	Atp6v1h	3	7	0.333333	0
chr1	4836205	+	3UTR	protein_coding	Lypla1	3	9	0.139785	0		chr1	5152476	+	3UTR	protein_coding	Atp6v1h	2	7	0.333333	0
chr1	4836208	+	3UTR	protein_coding	Lypla1	1	8	0.182796	0		chr1	9658831	-	3UTR	protein_coding	Mybl1	-1	-3	0.0909091	0
chr1	4836210	+	3UTR	protein_coding	Lypla1	2	8	0.182796	0		chr1	9712859	-	3UTR	protein_coding	Vcpip1	-1	-5	0.277778	0
chr1	4836211	+	3UTR	protein_coding	Lypla1	1	8	0.182796	0		chr1	9712861	-	3UTR	protein_coding	Vcpip1	-1	-5	0.277778	0
chr1	4836214	+	3UTR	protein_coding	Lypla1	1	8	0.182796	0		chr1	9712872	-	3UTR	protein_coding	Vcpip1	-2	-4	0.291667	0
chr1	4836520	+	3UTR	protein_coding	Lypla1	1	5	0.397849	0		chr1	9713605	-	3UTR	protein_coding	Vcpip1	-1	-8	0.25	0
chr1	4836521	+	3UTR	protein_coding	Lypla1	1	5	0.397849	0		chr1	9713607	-	3UTR	protein_coding	Vcpip1	-2	-8	0.25	0
chr1	4836523	+	3UTR	protein_coding	Lypla1	2	5	0.397849	0		chr1	9713612	-	3UTR	protein_coding	Vcpip1	-1	-17	0.125	0
chr1	4836531	+	3UTR	protein_coding	Lypla1	1	5	0.397849	0		chr1	9713613	-	3UTR	protein_coding	Vcpip1	-1	-18	0.0555556	0
chr1	4836658	+	3UTR	protein_coding	Lypla1	1	6	0.215054	0		chr1	9713617	-	3UTR	protein_coding	Vcpip1	-1	-18	0.0555556	0
chr1	4836663	+	3UTR	protein_coding	Lypla1	2	6	0.215054	0		chr1	9713620	-	3UTR	protein_coding	Vcpip1	-2	-19	0.0138889	0
chr1	4836666	+	3UTR	protein_coding	Lypla1	1	5	0.397849	0		chr1	9713623	-	3UTR	protein_coding	Vcpip1	-1	-16	0.152778	0
chr1	4836667	+	3UTR	protein_coding	Lypla1	1	5	0.397849	0		chr1	9713624	-	3UTR	protein_coding	Vcpip1	-3	-17	0.125	0
chr1	4886580	+	3UTR	protein_coding	Tcea1	2	3	0.769231	0		chr1	9713625	-	3UTR	protein_coding	Vcpip1	-1	-17	0.125	0
chr1	4886595	+	3UTR	protein_coding	Tcea1	1	3	0.769231	0		chr1	9713627	-	3UTR	protein_coding	Vcpip1	-4	-17	0.125	0
chr1	4886785	+	3UTR	protein_coding	Tcea1	1	5	0.384615	0		chr1	9713628	-	3UTR	protein_coding	Vcpip1	-1	-16	0.152778	0
chr1	4886793	+	3UTR	protein_coding	Tcea1	1	5	0.384615	0		chr1	9713634	-	3UTR	protein_coding	Vcpip1	-1	-17	0.125	0
chr1	4886796	+	3UTR	protein_coding	Tcea1	2	5	0.384615	0		chr1	9713639	-	3UTR	protein_coding	Vcpip1	-1	-18	0.0555556	0
chr1	4886800	+	3UTR	protein_coding	Tcea1	1	6	0.0769231	0		chr1	9713646	-	3UTR	protein_coding	Vcpip1	-3	-13	0.166667	0
chr1	4886815	+	3UTR	protein_coding	Tcea1	1	5	0.384615	0		chr1	9713650	-	3UTR	protein_coding	Vcpip1	-1	-12	0.208333	0
chr1	4886816	+	3UTR	protein_coding	Tcea1	1	4	0.615385	0		chr1	9713651	-	3UTR	protein_coding	Vcpip1	-2	-12	0.208333	0
chr1	4886820	+	3UTR	protein_coding	Tcea1	1	4	0.615385	0		chr1	9713654	-	3UTR	protein_coding	Vcpip1	-1	-12	0.208333	0
chr1	4886824	+	3UTR	protein_coding	Tcea1	1	4	0.615385	0		chr1	9713655	-	3UTR	protein_coding	Vcpip1	-4	-11	0.222222	0
chr1	5152322	+	3UTR	protein_coding	Atp6v1h	1	10	0.729167	0		chr1	9889228	+	3UTR	protein_coding	Sgk3	1	5	0.571429	0
chr1	5152326	+	3UTR	protein_coding	Atp6v1h	1	13	0.666667	0		chr1	9889232	+	3UTR	protein_coding	Sgk3	4	8	0.0952381	0
chr1	5152327	+	3UTR	protein_coding	Atp6v1h	1	13	0.666667	0		chr1	9889245	+	3UTR	protein_coding	Sgk3	2	7	0.142857	0
chr1	5152328	+	3UTR	protein_coding	Atp6v1h	1	13	0.666667	0		chr1	9889246	+	3UTR	protein_coding	Sgk3	1	9	0.047619	0
chr1	5152332	+	3UTR	protein_coding	Atp6v1h	1	16	0.541667	0		chr1	9889261	+	3UTR	protein_coding	Sgk3	2	6	0.190476	0
chr1	5152333	+	3UTR	protein_coding	Atp6v1h	2	18	0.4375	0		chr1	9889265	+	3UTR	protein_coding	Sgk3	1	5	0.571429	0
chr1	5152334	+	3UTR	protein_coding	Atp6v1h	2	18	0.4375	0		chr1	9889266	+	3UTR	protein_coding	Sgk3	1	5	0.571429	0
chr1	5152340	+	3UTR	protein_coding	Atp6v1h	2	21	0.3125	0		chr1	9889269	+	3UTR	protein_coding	Sgk3	1	5	0.571429	0
chr1	5152341	+	3UTR	protein_coding	Atp6v1h	2	21	0.3125	0		chr1	9889685	+	3UTR	protein_coding	Sgk3	1	5	0.571429	0
chr1	5152345	+	3UTR	protein_coding	Atp6v1h	2	19	0.395833	0		chr1	9889691	+	3UTR	protein_coding	Sgk3	1	5	0.571429	0
chr1	5152346	+	3UTR	protein_coding	Atp6v1h	1	19	0.395833	0		chr1	9889692	+	3UTR	protein_coding	Sgk3	2	5	0.571429	0
chr1	5152348	+	3UTR	protein_coding	Atp6v1h	2	19	0.395833	0		chr1	9889694	+	3UTR	protein_coding	Sgk3	1	5	0.571429	0
chr1	5152350	+	3UTR	protein_coding	Atp6v1h	1	16	0.541667	0		chr1	10057488	+	3UTR	protein_coding	Cspp1	1	3	0.545455	0
chr1	5152351	+	3UTR	protein_coding	Atp6v1h	1	16	0.541667	0		chr1	10057495	+	3UTR	protein_coding	Cspp1	1	3	0.545455	0
chr1	5152352	+	3UTR	protein_coding	Atp6v1h	1	16	0.541667	0		chr1	10057497	+	3UTR	protein_coding	Cspp1	1	3	0.545455	0
chr1	5152355	+	3UTR	protein_coding	Atp6v1h	1	16	0.541667	0		chr1	10057563	+	3UTR	protein_coding	Cspp1	1	3	0.545455	0
chr1	5152357	+	3UTR	protein_coding	Atp6v1h	1	12	0.6875	0		chr1	10057570	+	3UTR	protein_coding	Cspp1	1	4	0.227273	0
chr1	5152362	+	3UTR	protein_coding	Atp6v1h	1	9	0.770833	0		chr1	10057572	+	3UTR	protein_coding	Cspp1	1	4	0.227273	0
chr1	5152365	+	3UTR	protein_coding	Atp6v1h	1	7	0.791667	0		chr1	10057579	+	3UTR	protein_coding	Cspp1	1	3	0.545455	0
chr1	5152399	+	3UTR	protein_coding	Atp6v1h	1	5	0.895833	0		chr1	10057620	+	3UTR	protein_coding	Cspp1	1	3	0.545455	0
chr1	5152402	+	3UTR	protein_coding	Atp6v1h	1	5	0.895833	0		chr1	10126800	+	3UTR	protein_coding	Cspp1	1	3	0.545455	0
chr1	5152404	+	3UTR	protein_coding	Atp6v1h	1	5	0.895833	0		chr1	10126807	+	3UTR	protein_coding	Cspp1	1	4	0.227273	0
chr1	5152406	+	3UTR	protein_coding	Atp6v1h	1	5	0.895833	0		chr1	10126809	+	3UTR	protein_coding	Cspp1	1	4	0.227273	0
chr1	5152419	+	3UTR	protein_coding	Atp6v1h	1	5	0.895833	0		chr1	10126817	+	3UTR	protein_coding	Cspp1	1	4	0.227273	0
chr1	5152449	+	3UTR	protein_coding	Atp6v1h	2	9	0.770833	0		chr1	10127998	-	3UTR	protein_coding	Arfgef1	-1	-4	0.59375	0
chr1	5152452	+	3UTR	protein_coding	Atp6v1h	1	11	0.708333	0		chr1	10127999	-	3UTR	protein_coding	Arfgef1	-2	-4	0.59375	0
chr1	5152454	+	3UTR	protein_coding	Atp6v1h	1	15	0.583333	0		chr1	10128001	-	3UTR	protein_coding	Arfgef1	-1	-4	0.59375	0
chr1	5152455	+	3UTR	protein_coding	Atp6v1h	1	15	0.583333	0		chr1	10128299	-	3UTR	protein_coding	Arfgef1	-1	-10	0.5	0
chr1	5152459	+	3UTR	protein_coding	Atp6v1h	1	20	0.333333	0		chr1	10128307	-	3UTR	protein_coding	Arfgef1	-1	-23	0.4375	0
chr1	5152463	+	3UTR	protein_coding	Atp6v1h	3	32	0.166667	0		chr1	10128308	-	3UTR	protein_coding	Arfgef1	-3	-23	0.4375	0
chr1	5152466	+	3UTR	protein_coding	Atp6v1h	2	32	0.166667	0		chr1	10128310	-	3UTR	protein_coding	Arfgef1	-1	-27	0.28125	0
chr1	5152468	+	3UTR	protein_coding	Atp6v1h	4	35	0.0208333	0		chr1	10128311	-	3UTR	protein_coding	Arfgef1	-2	-28	0.25	0
chr1	5152473	+	3UTR	protein_coding	Atp6v1h	2	34	0.104167	0		chr1	10128312	-	3UTR	protein_coding	Arfgef1	-2	-29	0.03125	0
chr1	5152474	+	3UTR	protein_coding	Atp6v1h	3	34	0.104167	0		chr1	10128316	-	3UTR	protein_coding	Arfgef1	-3	-28	0.25	0
chr1	5152475	+	3UTR	protein_coding	Atp6v1h	6	33	0.125	0		chr1	10128317	-	3UTR	protein_coding	Arfgef1	-2	-28	0.25	0
chr1	5152476	+	3UTR	protein_coding	Atp6v1h	4	34	0.104167	0		chr1	10128318	-	3UTR	protein_coding	Arfgef1	-1	-28	0.25	0
chr1	5152477	+	3UTR	protein_coding	Atp6v1h	2	34	0.104167	0		chr1	10128320	-	3UTR	protein_coding	Arfgef1	-2	-28	0.25	0
chr1	5152480	+	3UTR	protein_coding	Atp6v1h	1	31	0.208333	0		chr1	10128321	-	3UTR	protein_coding	Arfgef1	-4	-28	0.25	0
chr1	5152481	+	3UTR	protein_coding	Atp6v1h	1	31	0.208333	0		chr1	10128322	-	3UTR	protein_coding	Arfgef1	-1	-28	0.25	0
chr1	5152482	+	3UTR	protein_coding	Atp6v1h	1	29	0.25	0		chr1	10128324	-	3UTR	protein_coding	Arfgef1	-2	-24	0.34375	0
chr1	5152483	+	3UTR	protein_coding	Atp6v1h	3	29	0.25	0		chr1	10128325	-	3UTR	protein_coding	Arfgef1	-2	-24	0.34375	0
chr1	5152487	+	3UTR	protein_coding	Atp6v1h	1	25	0.270833	0		chr1	10128326	-	3UTR	protein_coding	Arfgef1	-1	-23	0.4375	0
chr1	5152491	+	3UTR	protein_coding	Atp6v1h	1	14	0.604167	0		chr1	10128327	-	3UTR	protein_coding	Arfgef1	-1	-21	0.46875	0
chr1	6266599	+	3UTR	protein_coding	Rb1cc1	1	2	1	0		chr1	10128346	-	3UTR	protein_coding	Arfgef1	-1	-3	0.65625	0
chr1	6266602	+	3UTR	protein_coding	Rb1cc1	1	2	1	0		chr1	10128353	-	3UTR	protein_coding	Arfgef1	-2	-3	0.65625	0
chr1	7160634	+	3UTR	protein_coding	Pcmtd1	1	4	0.415094	0		chr1	12861427	-	3UTR	protein_coding	Slco5a1	-1	-2	1	0
chr1	7160645	+	3UTR	protein_coding	Pcmtd1	1	3	0.490566	0		chr1	12861430	-	3UTR	protein_coding	Slco5a1	-1	-2	1	0
chr1	7160646	+	3UTR	protein_coding	Pcmtd1	1	4	0.415094	0		chr1	13129569	-	3UTR	protein_coding	Ncoa2	-2	-4	0.333333	0
chr1	7160661	+	3UTR	protein_coding	Pcmtd1	1	4	0.415094	0		chr1	13129573	-	3UTR	protein_coding	Ncoa2	-2	-4	0.333333	0
chr1	7160664	+	3UTR	protein_coding	Pcmtd1	1	6	0.150943	0		chr1	13129591	-	3UTR	protein_coding	Ncoa2	-1	-4	0.333333	0
chr1	7160676	+	3UTR	protein_coding	Pcmtd1	1	6	0.150943	0		chr1	13129597	-	3UTR	protein_coding	Ncoa2	-1	-5	0.166667	0
chr1	7160679	+	3UTR	protein_coding	Pcmtd1	3	6	0.150943	0		chr1	13129599	-	3UTR	protein_coding	Ncoa2	-1	-5	0.166667	0
chr1	7160692	+	3UTR	protein_coding	Pcmtd1	1	7	0.0943396	0		chr1	13129600	-	3UTR	protein_coding	Ncoa2	-1	-5	0.166667	0
chr1	7160696	+	3UTR	protein_coding	Pcmtd1	1	5	0.283019	0		chr1	13129611	-	3UTR	protein_coding	Ncoa2	-1	-5	0.166667	0
chr1	7160700	+	3UTR	protein_coding	Pcmtd1	1	5	0.283019	0		chr1	13129740	-	3UTR	protein_coding	Ncoa2	-1	-5	0.166667	0
chr1	7160706	+	3UTR	protein_coding	Pcmtd1	1	5	0.283019	0		chr1	13129748	-	3UTR	protein_coding	Ncoa2	-1	-4	0.333333	0
chr1	7160709	+	3UTR	protein_coding	Pcmtd1	1	4	0.415094	0		chr1	13129749	-	3UTR	protein_coding	Ncoa2	-2	-4	0.333333	0
chr1	7160759	+	3UTR	protein_coding	Pcmtd1	2	4	0.415094	0		chr1	13131752	-	3UTR	protein_coding	Ncoa2	-1	-3	0.433333	0
chr1	7160763	+	3UTR	protein_coding	Pcmtd1	1	4	0.415094	0		chr1	13131753	-	3UTR	protein_coding	Ncoa2	-1	-3	0.433333	0
chr1	7160764	+	3UTR	protein_coding	Pcmtd1	1	4	0.415094	0		chr1	13131760	-	3UTR	protein_coding	Ncoa2	-1	-3	0.433333	0
chr1	7160934	+	3UTR	protein_coding	Pcmtd1	1	3	0.490566	0		chr1	13555816	-	3UTR	protein_coding	Tram1	-1	-7	0.612069	0
chr1	7160936	+	3UTR	protein_coding	Pcmtd1	1	3	0.490566	0		chr1	13555825	-	3UTR	protein_coding	Tram1	-2	-11	0.448276	0
chr1	7160945	+	3UTR	protein_coding	Pcmtd1	1	3	0.490566	0		chr1	13555826	-	3UTR	protein_coding	Tram1	-3	-11	0.448276	0
chr1	7160971	+	3UTR	protein_coding	Pcmtd1	1	5	0.283019	0		chr1	13555827	-	3UTR	protein_coding	Tram1	-1	-11	0.448276	0
chr1	7160975	+	3UTR	protein_coding	Pcmtd1	2	5	0.283019	0		chr1	13555836	-	3UTR	protein_coding	Tram1	-2	-12	0.405172	0
chr1	7160977	+	3UTR	protein_coding	Pcmtd1	1	5	0.283019	0		chr1	13555837	-	3UTR	protein_coding	Tram1	-1	-12	0.405172	0
chr1	7160982	+	3UTR	protein_coding	Pcmtd1	1	5	0.283019	0		chr1	13555838	-	3UTR	protein_coding	Tram1	-1	-12	0.405172	0
chr1	7161052	+	3UTR	protein_coding	Pcmtd1	1	7	0.0943396	0		chr1	13555844	-	3UTR	protein_coding	Tram1	-2	-8	0.577586	0
chr1	7161053	+	3UTR	protein_coding	Pcmtd1	1	7	0.0943396	0		chr1	13555898	-	3UTR	protein_coding	Tram1	-1	-8	0.577586	0
chr1	7161057	+	3UTR	protein_coding	Pcmtd1	3	7	0.0943396	0		chr1	13555901	-	3UTR	protein_coding	Tram1	-1	-23	0.232759	0
chr1	7161060	+	3UTR	protein_coding	Pcmtd1	2	7	0.0943396	0		chr1	13555904	-	3UTR	protein_coding	Tram1	-2	-30	0.103448	0
chr1	9536924	+	3UTR	protein_coding	Rrs1	1	12	0.296296	0		chr1	13555905	-	3UTR	protein_coding	Tram1	-1	-30	0.103448	0
chr1	9536928	+	3UTR	protein_coding	Rrs1	1	14	0.222222	0		chr1	13555906	-	3UTR	protein_coding	Tram1	-1	-33	0.0603448	0
chr1	9536929	+	3UTR	protein_coding	Rrs1	3	14	0.222222	0		chr1	13555909	-	3UTR	protein_coding	Tram1	-1	-33	0.0603448	0
chr1	9536930	+	3UTR	protein_coding	Rrs1	3	14	0.222222	0		chr1	13555910	-	3UTR	protein_coding	Tram1	-1	-33	0.0603448	0
chr1	9536931	+	3UTR	protein_coding	Rrs1	2	14	0.222222	0		chr1	13555914	-	3UTR	protein_coding	Tram1	-3	-32	0.0862069	0
chr1	9536932	+	3UTR	protein_coding	Rrs1	1	14	0.222222	0		chr1	13555915	-	3UTR	protein_coding	Tram1	-3	-32	0.0862069	0
chr1	9536939	+	3UTR	protein_coding	Rrs1	1	14	0.222222	0		chr1	13555916	-	3UTR	protein_coding	Tram1	-9	-32	0.0862069	0
chr1	9536941	+	3UTR	protein_coding	Rrs1	2	13	0.259259	0		chr1	13555917	-	3UTR	protein_coding	Tram1	-5	-38	0.0258621	0
chr1	9537454	+	3UTR	protein_coding	Rrs1	1	8	0.481481	0		chr1	13555918	-	3UTR	protein_coding	Tram1	-1	-38	0.0258621	0
chr1	9537461	+	3UTR	protein_coding	Rrs1	3	8	0.481481	0		chr1	13555919	-	3UTR	protein_coding	Tram1	-1	-38	0.0258621	0
chr1	9537462	+	3UTR	protein_coding	Rrs1	1	8	0.481481	0		chr1	13555921	-	3UTR	protein_coding	Tram1	-3	-36	0.0344828	0
chr1	9537464	+	3UTR	protein_coding	Rrs1	2	8	0.481481	0		chr1	13555932	-	3UTR	protein_coding	Tram1	-7	-18	0.301724	0
chr1	9537466	+	3UTR	protein_coding	Rrs1	1	8	0.481481	0		chr1	13555935	-	3UTR	protein_coding	Tram1	-1	-11	0.448276	0
chr1	9658822	-	3UTR	protein_coding	Mybl1	-1	-4	0.148148	0		chr1	13555952	-	3UTR	protein_coding	Tram1	-2	-22	0.275862	0
chr1	9658823	-	3UTR	protein_coding	Mybl1	-1	-4	0.148148	0		chr1	13555953	-	3UTR	protein_coding	Tram1	-1	-22	0.275862	0
chr1	9659236	-	3UTR	protein_coding	Mybl1	-1	-4	0.148148	0		chr1	13555960	-	3UTR	protein_coding	Tram1	-6	-23	0.232759	0
chr1	9659237	-	3UTR	protein_coding	Mybl1	-3	-4	0.148148	0		chr1	13555961	-	3UTR	protein_coding	Tram1	-1	-23	0.232759	0
chr1	9713407	-	3UTR	protein_coding	Vcpip1	-1	-8	0.272727	0		chr1	13555962	-	3UTR	protein_coding	Tram1	-6	-23	0.232759	0
chr1	9713410	-	3UTR	protein_coding	Vcpip1	-2	-8	0.272727	0		chr1	13555963	-	3UTR	protein_coding	Tram1	-2	-23	0.232759	0
chr1	9713441	-	3UTR	protein_coding	Vcpip1	-2	-8	0.272727	0		chr1	13555964	-	3UTR	protein_coding	Tram1	-4	-23	0.232759	0
chr1	9713445	-	3UTR	protein_coding	Vcpip1	-1	-8	0.272727	0		chr1	13555974	-	3UTR	protein_coding	Tram1	-1	-25	0.12069	0
chr1	9713449	-	3UTR	protein_coding	Vcpip1	-1	-10	0.233202	0		chr1	13555981	-	3UTR	protein_coding	Tram1	-1	-6	0.672414	0
chr1	9713450	-	3UTR	protein_coding	Vcpip1	-1	-10	0.233202	0		chr1	13555982	-	3UTR	protein_coding	Tram1	-3	-6	0.672414	0
chr1	9713451	-	3UTR	protein_coding	Vcpip1	-1	-10	0.233202	0		chr1	13555983	-	3UTR	protein_coding	Tram1	-1	-6	0.672414	0
chr1	9713457	-	3UTR	protein_coding	Vcpip1	-1	-10	0.233202	0		chr1	13556037	-	3UTR	protein_coding	Tram1	-1	-21	0.284483	0
chr1	9713463	-	3UTR	protein_coding	Vcpip1	-3	-11	0.205534	0		chr1	13556039	-	3UTR	protein_coding	Tram1	-2	-22	0.275862	0
chr1	9713472	-	3UTR	protein_coding	Vcpip1	-2	-11	0.205534	0		chr1	13556040	-	3UTR	protein_coding	Tram1	-1	-22	0.275862	0
chr1	9713475	-	3UTR	protein_coding	Vcpip1	-2	-10	0.233202	0		chr1	13556042	-	3UTR	protein_coding	Tram1	-4	-23	0.232759	0
chr1	9713480	-	3UTR	protein_coding	Vcpip1	-1	-9	0.245059	0		chr1	13556045	-	3UTR	protein_coding	Tram1	-1	-24	0.172414	0
chr1	9713482	-	3UTR	protein_coding	Vcpip1	-1	-9	0.245059	0		chr1	13556047	-	3UTR	protein_coding	Tram1	-2	-24	0.172414	0
chr1	9713484	-	3UTR	protein_coding	Vcpip1	-1	-9	0.245059	0		chr1	13556048	-	3UTR	protein_coding	Tram1	-2	-24	0.172414	0
chr1	9713544	-	3UTR	protein_coding	Vcpip1	-2	-12	0.197628	0		chr1	13556049	-	3UTR	protein_coding	Tram1	-2	-24	0.172414	0
chr1	9713552	-	3UTR	protein_coding	Vcpip1	-2	-15	0.16996	0		chr1	13556050	-	3UTR	protein_coding	Tram1	-4	-24	0.172414	0
chr1	9713553	-	3UTR	protein_coding	Vcpip1	-2	-16	0.15415	0		chr1	13556051	-	3UTR	protein_coding	Tram1	-2	-25	0.12069	0
chr1	9713554	-	3UTR	protein_coding	Vcpip1	-1	-16	0.15415	0		chr1	13556053	-	3UTR	protein_coding	Tram1	-1	-24	0.172414	0
chr1	9713555	-	3UTR	protein_coding	Vcpip1	-2	-16	0.15415	0		chr1	13556056	-	3UTR	protein_coding	Tram1	-1	-22	0.275862	0
chr1	9713556	-	3UTR	protein_coding	Vcpip1	-2	-16	0.15415	0		chr1	13556058	-	3UTR	protein_coding	Tram1	-1	-20	0.293103	0
chr1	9713557	-	3UTR	protein_coding	Vcpip1	-1	-16	0.15415	0		chr1	13556066	-	3UTR	protein_coding	Tram1	-1	-14	0.344828	0
chr1	9713565	-	3UTR	protein_coding	Vcpip1	-1	-15	0.16996	0		chr1	13556070	-	3UTR	protein_coding	Tram1	-1	-11	0.448276	0
chr1	9713566	-	3UTR	protein_coding	Vcpip1	-1	-15	0.16996	0		chr1	13556073	-	3UTR	protein_coding	Tram1	-2	-10	0.508621	0
chr1	9713567	-	3UTR	protein_coding	Vcpip1	-1	-15	0.16996	0		chr1	13556077	-	3UTR	protein_coding	Tram1	-2	-10	0.508621	0
chr1	9713568	-	3UTR	protein_coding	Vcpip1	-1	-13	0.177866	0		chr1	13556078	-	3UTR	protein_coding	Tram1	-1	-12	0.405172	0
chr1	9713593	-	3UTR	protein_coding	Vcpip1	-2	-8	0.272727	0		chr1	13556081	-	3UTR	protein_coding	Tram1	-2	-12	0.405172	0
chr1	9713607	-	3UTR	protein_coding	Vcpip1	-2	-21	0.134387	0		chr1	13556091	-	3UTR	protein_coding	Tram1	-1	-8	0.577586	0
chr1	9713608	-	3UTR	protein_coding	Vcpip1	-2	-25	0.130435	0		chr1	13556093	-	3UTR	protein_coding	Tram1	-2	-6	0.672414	0
chr1	9713609	-	3UTR	protein_coding	Vcpip1	-1	-27	0.126482	0		chr1	13556119	-	3UTR	protein_coding	Tram1	-1	-6	0.672414	0
chr1	9713612	-	3UTR	protein_coding	Vcpip1	-1	-38	0.083004	0		chr1	13556121	-	3UTR	protein_coding	Tram1	-1	-6	0.672414	0
chr1	9713614	-	3UTR	protein_coding	Vcpip1	-1	-39	0.0790514	0		chr1	13556125	-	3UTR	protein_coding	Tram1	-1	-7	0.612069	0
chr1	9713615	-	3UTR	protein_coding	Vcpip1	-1	-39	0.0790514	0		chr1	13556127	-	3UTR	protein_coding	Tram1	-1	-7	0.612069	0
chr1	9713616	-	3UTR	protein_coding	Vcpip1	-1	-39	0.0790514	0		chr1	13556133	-	3UTR	protein_coding	Tram1	-1	-6	0.672414	0
chr1	9713617	-	3UTR	protein_coding	Vcpip1	-1	-39	0.0790514	0		chr1	13556287	-	3UTR	protein_coding	Tram1	-1	-7	0.612069	0
chr1	9713619	-	3UTR	protein_coding	Vcpip1	-1	-43	0.055336	0		chr1	13556295	-	3UTR	protein_coding	Tram1	-1	-10	0.508621	0
chr1	9713620	-	3UTR	protein_coding	Vcpip1	-2	-44	0.0395257	0		chr1	13556296	-	3UTR	protein_coding	Tram1	-1	-10	0.508621	0
chr1	9713621	-	3UTR	protein_coding	Vcpip1	-3	-45	0.0316206	0		chr1	13556300	-	3UTR	protein_coding	Tram1	-1	-10	0.508621	0
chr1	9713622	-	3UTR	protein_coding	Vcpip1	-3	-45	0.0316206	0		chr1	13556301	-	3UTR	protein_coding	Tram1	-1	-10	0.508621	0
chr1	9713623	-	3UTR	protein_coding	Vcpip1	-4	-45	0.0316206	0		chr1	13556302	-	3UTR	protein_coding	Tram1	-1	-10	0.508621	0
chr1	9713624	-	3UTR	protein_coding	Vcpip1	-4	-43	0.055336	0		chr1	13556303	-	3UTR	protein_coding	Tram1	-1	-9	0.543103	0
chr1	9713625	-	3UTR	protein_coding	Vcpip1	-3	-42	0.0632411	0		chr1	13556304	-	3UTR	protein_coding	Tram1	-2	-9	0.543103	0
chr1	9713626	-	3UTR	protein_coding	Vcpip1	-3	-43	0.055336	0		chr1	13556310	-	3UTR	protein_coding	Tram1	-1	-9	0.543103	0
chr1	9713627	-	3UTR	protein_coding	Vcpip1	-5	-43	0.055336	0		chr1	13556330	-	3UTR	protein_coding	Tram1	-1	-8	0.577586	0
chr1	9713628	-	3UTR	protein_coding	Vcpip1	-1	-42	0.0632411	0		chr1	13556333	-	3UTR	protein_coding	Tram1	-4	-13	0.362069	0
chr1	9713633	-	3UTR	protein_coding	Vcpip1	-1	-55	0.0158103	0		chr1	13556334	-	3UTR	protein_coding	Tram1	-1	-13	0.362069	0
chr1	9713634	-	3UTR	protein_coding	Vcpip1	-3	-55	0.0158103	0		chr1	13556339	-	3UTR	protein_coding	Tram1	-2	-15	0.310345	0
chr1	9713635	-	3UTR	protein_coding	Vcpip1	-1	-56	0.00790514	0		chr1	13556346	-	3UTR	protein_coding	Tram1	-1	-14	0.344828	0
chr1	9713636	-	3UTR	protein_coding	Vcpip1	-1	-56	0.00790514	0		chr1	13556347	-	3UTR	protein_coding	Tram1	-3	-14	0.344828	0
chr1	9713638	-	3UTR	protein_coding	Vcpip1	-2	-51	0.0197628	0		chr1	13556348	-	3UTR	protein_coding	Tram1	-1	-14	0.344828	0
chr1	9713641	-	3UTR	protein_coding	Vcpip1	-1	-44	0.0395257	0		chr1	13556352	-	3UTR	protein_coding	Tram1	-2	-9	0.543103	0
chr1	9713644	-	3UTR	protein_coding	Vcpip1	-3	-37	0.102767	0		chr1	13616104	-	3UTR	protein_coding	Lactb2	-1	-4	0.6	0
chr1	9713645	-	3UTR	protein_coding	Vcpip1	-2	-37	0.102767	0		chr1	13616118	-	3UTR	protein_coding	Lactb2	-1	-6	0.4	0
chr1	9713646	-	3UTR	protein_coding	Vcpip1	-3	-37	0.102767	0		chr1	13616119	-	3UTR	protein_coding	Lactb2	-2	-6	0.4	0
chr1	9713647	-	3UTR	protein_coding	Vcpip1	-6	-37	0.102767	0		chr1	13616126	-	3UTR	protein_coding	Lactb2	-1	-8	0.32	0
chr1	9713648	-	3UTR	protein_coding	Vcpip1	-3	-37	0.102767	0		chr1	13616133	-	3UTR	protein_coding	Lactb2	-1	-13	0.04	0
chr1	9713650	-	3UTR	protein_coding	Vcpip1	-2	-34	0.106719	0		chr1	13616135	-	3UTR	protein_coding	Lactb2	-1	-10	0.16	0
chr1	9713651	-	3UTR	protein_coding	Vcpip1	-2	-33	0.110672	0		chr1	13616136	-	3UTR	protein_coding	Lactb2	-1	-10	0.16	0
chr1	9713653	-	3UTR	protein_coding	Vcpip1	-1	-32	0.114625	0		chr1	13616141	-	3UTR	protein_coding	Lactb2	-1	-10	0.16	0
chr1	9713655	-	3UTR	protein_coding	Vcpip1	-4	-30	0.118577	0		chr1	13616144	-	3UTR	protein_coding	Lactb2	-1	-9	0.28	0
chr1	9713657	-	3UTR	protein_coding	Vcpip1	-2	-29	0.12253	0		chr1	13616146	-	3UTR	protein_coding	Lactb2	-3	-9	0.28	0
chr1	9713665	-	3UTR	protein_coding	Vcpip1	-1	-14	0.173913	0		chr1	13616147	-	3UTR	protein_coding	Lactb2	-1	-9	0.28	0
chr1	9713866	-	3UTR	protein_coding	Vcpip1	-1	-10	0.233202	0		chr1	13616632	-	3UTR	protein_coding	Lactb2	-2	-3	0.68	0
chr1	9713868	-	3UTR	protein_coding	Vcpip1	-1	-10	0.233202	0		chr1	13616639	-	3UTR	protein_coding	Lactb2	-1	-3	0.68	0
chr1	9713876	-	3UTR	protein_coding	Vcpip1	-5	-12	0.197628	0		chr1	13616906	-	3UTR	protein_coding	Lactb2	-1	-4	0.6	0
chr1	9713877	-	3UTR	protein_coding	Vcpip1	-2	-12	0.197628	0		chr1	13616911	-	3UTR	protein_coding	Lactb2	-1	-4	0.6	0
chr1	9713888	-	3UTR	protein_coding	Vcpip1	-1	-12	0.197628	0		chr1	13616913	-	3UTR	protein_coding	Lactb2	-1	-4	0.6	0
chr1	9713890	-	3UTR	protein_coding	Vcpip1	-2	-12	0.197628	0		chr1	13616918	-	3UTR	protein_coding	Lactb2	-1	-4	0.6	0
chr1	9714084	-	3UTR	protein_coding	Vcpip1	-3	-8	0.272727	0		chr1	16560429	-	3UTR	protein_coding	Ube2w	-1	-5	0.52	0
chr1	9714088	-	3UTR	protein_coding	Vcpip1	-1	-8	0.272727	0		chr1	16560430	-	3UTR	protein_coding	Ube2w	-2	-5	0.52	0
chr1	9889228	+	3UTR	protein_coding	Sgk3	1	5	0.5	0		chr1	16560434	-	3UTR	protein_coding	Ube2w	-2	-5	0.52	0
chr1	9889232	+	3UTR	protein_coding	Sgk3	1	7	0.295455	0		chr1	16561072	-	3UTR	protein_coding	Ube2w	-1	-8	0.4	0
chr1	9889233	+	3UTR	protein_coding	Sgk3	2	7	0.295455	0		chr1	16561081	-	3UTR	protein_coding	Ube2w	-1	-15	0.16	0
chr1	9889234	+	3UTR	protein_coding	Sgk3	1	7	0.295455	0		chr1	16561082	-	3UTR	protein_coding	Ube2w	-2	-15	0.16	0
chr1	9889245	+	3UTR	protein_coding	Sgk3	2	8	0.227273	0		chr1	16561083	-	3UTR	protein_coding	Ube2w	-3	-15	0.16	0
chr1	9889250	+	3UTR	protein_coding	Sgk3	1	10	0.204545	0		chr1	16561084	-	3UTR	protein_coding	Ube2w	-1	-15	0.16	0
chr1	9889251	+	3UTR	protein_coding	Sgk3	1	11	0.136364	0		chr1	16561088	-	3UTR	protein_coding	Ube2w	-1	-14	0.36	0
chr1	9889262	+	3UTR	protein_coding	Sgk3	1	12	0.0909091	0		chr1	16561089	-	3UTR	protein_coding	Ube2w	-1	-14	0.36	0
chr1	9889263	+	3UTR	protein_coding	Sgk3	1	12	0.0909091	0		chr1	16561092	-	3UTR	protein_coding	Ube2w	-1	-14	0.36	0
chr1	9889264	+	3UTR	protein_coding	Sgk3	2	12	0.0909091	0		chr1	16561093	-	3UTR	protein_coding	Ube2w	-1	-14	0.36	0
chr1	9889265	+	3UTR	protein_coding	Sgk3	2	12	0.0909091	0		chr1	16561095	-	3UTR	protein_coding	Ube2w	-3	-14	0.36	0
chr1	9889266	+	3UTR	protein_coding	Sgk3	1	11	0.136364	0		chr1	16633327	-	3UTR	protein_coding	Tceb1	-1	-6	0.666667	0
chr1	9889267	+	3UTR	protein_coding	Sgk3	1	10	0.204545	0		chr1	16633328	-	3UTR	protein_coding	Tceb1	-1	-6	0.666667	0
chr1	9889275	+	3UTR	protein_coding	Sgk3	2	10	0.204545	0		chr1	16633335	-	3UTR	protein_coding	Tceb1	-1	-6	0.666667	0
chr1	9889687	+	3UTR	protein_coding	Sgk3	1	5	0.5	0		chr1	16633336	-	3UTR	protein_coding	Tceb1	-1	-6	0.666667	0
chr1	9889688	+	3UTR	protein_coding	Sgk3	1	5	0.5	0		chr1	16633337	-	3UTR	protein_coding	Tceb1	-1	-6	0.666667	0
chr1	9889689	+	3UTR	protein_coding	Sgk3	2	5	0.5	0		chr1	16633338	-	3UTR	protein_coding	Tceb1	-1	-6	0.666667	0
chr1	9889690	+	3UTR	protein_coding	Sgk3	1	5	0.5	0		chr1	16667569	+	3UTR	protein_coding	Tmem70	1	4	0.333333	0
chr1	9889731	+	3UTR	protein_coding	Sgk3	1	4	0.522727	0		chr1	16667570	+	3UTR	protein_coding	Tmem70	2	4	0.333333	0
chr1	9889743	+	3UTR	protein_coding	Sgk3	1	6	0.340909	0		chr1	16667583	+	3UTR	protein_coding	Tmem70	1	5	0.111111	0
chr1	9889744	+	3UTR	protein_coding	Sgk3	1	6	0.340909	0		chr1	20793107	-	3UTR	protein_coding	Mcm3	-1	-5	0.733333	0
chr1	9889749	+	3UTR	protein_coding	Sgk3	1	5	0.5	0		chr1	20793108	-	3UTR	protein_coding	Mcm3	-1	-5	0.733333	0
chr1	9889756	+	3UTR	protein_coding	Sgk3	2	5	0.5	0		chr1	20793134	-	3UTR	protein_coding	Mcm3	-1	-6	0.633333	0
chr1	10014988	-	3UTR	protein_coding	Cops5	-1	-4	0.666667	0		chr1	20793138	-	3UTR	protein_coding	Mcm3	-4	-5	0.733333	0
chr1	10014997	-	3UTR	protein_coding	Cops5	-1	-4	0.666667	0		chr1	20793162	-	3UTR	protein_coding	Mcm3	-2	-13	0.533333	0
chr1	10014998	-	3UTR	protein_coding	Cops5	-1	-4	0.666667	0		chr1	20793167	-	3UTR	protein_coding	Mcm3	-3	-13	0.533333	0
chr1	10014999	-	3UTR	protein_coding	Cops5	-1	-4	0.666667	0		chr1	20793168	-	3UTR	protein_coding	Mcm3	-3	-13	0.533333	0
chr1	10057029	+	3UTR	protein_coding	Cspp1	2	4	0.333333	0		chr1	20793169	-	3UTR	protein_coding	Mcm3	-2	-13	0.533333	0
chr1	10057030	+	3UTR	protein_coding	Cspp1	1	4	0.333333	0		chr1	20793171	-	3UTR	protein_coding	Mcm3	-1	-13	0.533333	0
chr1	10057037	+	3UTR	protein_coding	Cspp1	1	4	0.333333	0		chr1	20793172	-	3UTR	protein_coding	Mcm3	-2	-13	0.533333	0
chr1	10057476	+	3UTR	protein_coding	Cspp1	1	3	0.568627	0		chr1	20793269	-	3UTR	protein_coding	Mcm3	-1	-13	0.533333	0
chr1	10057487	+	3UTR	protein_coding	Cspp1	1	4	0.333333	0		chr1	20793270	-	3UTR	protein_coding	Mcm3	-2	-13	0.533333	0
chr1	10057489	+	3UTR	protein_coding	Cspp1	1	4	0.333333	0		chr1	20793272	-	3UTR	protein_coding	Mcm3	-1	-14	0.233333	0
chr1	10057496	+	3UTR	protein_coding	Cspp1	1	4	0.333333	0		chr1	20793275	-	3UTR	protein_coding	Mcm3	-2	-14	0.233333	0
chr1	10057559	+	3UTR	protein_coding	Cspp1	1	4	0.333333	0		chr1	20793276	-	3UTR	protein_coding	Mcm3	-1	-14	0.233333	0
chr1	10057560	+	3UTR	protein_coding	Cspp1	3	4	0.333333	0		chr1	20793279	-	3UTR	protein_coding	Mcm3	-3	-15	0.133333	0
chr1	10057579	+	3UTR	protein_coding	Cspp1	1	3	0.568627	0		chr1	20793280	-	3UTR	protein_coding	Mcm3	-1	-15	0.133333	0
chr1	10057589	+	3UTR	protein_coding	Cspp1	1	5	0.176471	0		chr1	20793282	-	3UTR	protein_coding	Mcm3	-1	-16	0.0666667	0
chr1	10057592	+	3UTR	protein_coding	Cspp1	1	5	0.176471	0		chr1	20793283	-	3UTR	protein_coding	Mcm3	-1	-16	0.0666667	0
chr1	10057599	+	3UTR	protein_coding	Cspp1	1	5	0.176471	0		chr1	20793287	-	3UTR	protein_coding	Mcm3	-1	-13	0.533333	0
chr1	10057603	+	3UTR	protein_coding	Cspp1	1	5	0.176471	0		chr1	20793292	-	3UTR	protein_coding	Mcm3	-1	-9	0.566667	0
chr1	10057610	+	3UTR	protein_coding	Cspp1	1	5	0.176471	0		chr1	20793296	-	3UTR	protein_coding	Mcm3	-1	-6	0.633333	0
chr1	10057620	+	3UTR	protein_coding	Cspp1	1	3	0.568627	0		chr1	23375046	-	3UTR	protein_coding	Ogfrl1	-1	-4	0.25	0
chr1	10057622	+	3UTR	protein_coding	Cspp1	1	3	0.568627	0		chr1	23375049	-	3UTR	protein_coding	Ogfrl1	-1	-4	0.25	0
chr1	10057649	+	3UTR	protein_coding	Cspp1	1	3	0.568627	0		chr1	23375052	-	3UTR	protein_coding	Ogfrl1	-1	-4	0.25	0
chr1	10057653	+	3UTR	protein_coding	Cspp1	1	3	0.568627	0		chr1	23375053	-	3UTR	protein_coding	Ogfrl1	-1	-4	0.25	0
chr1	10057656	+	3UTR	protein_coding	Cspp1	1	3	0.568627	0		chr1	24002825	-	3UTR	protein_coding	1110058L19Rik	-1	-3	0.923077	0
chr1	10057823	+	3UTR	protein_coding	Cspp1	1	3	0.568627	0		chr1	24002833	-	3UTR	protein_coding	1110058L19Rik	-1	-6	0.461538	0
chr1	10057828	+	3UTR	protein_coding	Cspp1	1	3	0.568627	0		chr1	24002834	-	3UTR	protein_coding	1110058L19Rik	-1	-6	0.461538	0
chr1	10057829	+	3UTR	protein_coding	Cspp1	1	3	0.568627	0		chr1	24002844	-	3UTR	protein_coding	1110058L19Rik	-1	-5	0.769231	0
chr1	10058120	+	3UTR	protein_coding	Cspp1	1	3	0.568627	0		chr1	24002845	-	3UTR	protein_coding	1110058L19Rik	-1	-5	0.769231	0
chr1	10058131	+	3UTR	protein_coding	Cspp1	2	3	0.568627	0		chr1	24002847	-	3UTR	protein_coding	1110058L19Rik	-1	-5	0.769231	0
chr1	10126804	+	3UTR	protein_coding	Cspp1	1	6	0.0784314	0		chr1	24003016	-	3UTR	protein_coding	1110058L19Rik	-1	-5	0.769231	0
chr1	10126808	+	3UTR	protein_coding	Cspp1	3	6	0.0784314	0		chr1	24003026	-	3UTR	protein_coding	1110058L19Rik	-1	-6	0.461538	0
chr1	10126809	+	3UTR	protein_coding	Cspp1	1	6	0.0784314	0		chr1	24003027	-	3UTR	protein_coding	1110058L19Rik	-2	-6	0.461538	0
chr1	10126810	+	3UTR	protein_coding	Cspp1	1	6	0.0784314	0		chr1	24003028	-	3UTR	protein_coding	1110058L19Rik	-1	-6	0.461538	0
chr1	10127741	-	3UTR	protein_coding	Arfgef1	-2	-7	0.439024	0		chr1	24003033	-	3UTR	protein_coding	1110058L19Rik	-1	-7	0.0769231	0
chr1	10127743	-	3UTR	protein_coding	Arfgef1	-4	-7	0.439024	0		chr1	24003047	-	3UTR	protein_coding	1110058L19Rik	-2	-3	0.923077	0
chr1	10127753	-	3UTR	protein_coding	Arfgef1	-1	-8	0.390244	0		chr1	24819701	+	3UTR	protein_coding	Lmbrd1	1	4	0.259259	0
chr1	10127955	-	3UTR	protein_coding	Arfgef1	-1	-4	0.646341	0		chr1	24819713	+	3UTR	protein_coding	Lmbrd1	1	9	0.0740741	0
chr1	10127969	-	3UTR	protein_coding	Arfgef1	-1	-6	0.487805	0		chr1	24819716	+	3UTR	protein_coding	Lmbrd1	1	9	0.0740741	0
chr1	10127970	-	3UTR	protein_coding	Arfgef1	-1	-5	0.536585	0		chr1	24819717	+	3UTR	protein_coding	Lmbrd1	2	8	0.222222	0
chr1	10127972	-	3UTR	protein_coding	Arfgef1	-2	-4	0.646341	0		chr1	24819719	+	3UTR	protein_coding	Lmbrd1	2	8	0.222222	0
chr1	10127995	-	3UTR	protein_coding	Arfgef1	-2	-13	0.353659	0		chr1	24819725	+	3UTR	protein_coding	Lmbrd1	1	8	0.222222	0
chr1	10127997	-	3UTR	protein_coding	Arfgef1	-1	-13	0.353659	0		chr1	24819727	+	3UTR	protein_coding	Lmbrd1	1	8	0.222222	0
chr1	10127999	-	3UTR	protein_coding	Arfgef1	-2	-13	0.353659	0		chr1	24819849	+	3UTR	protein_coding	Lmbrd1	1	3	0.37037	0
chr1	10128000	-	3UTR	protein_coding	Arfgef1	-2	-13	0.353659	0		chr1	24819853	+	3UTR	protein_coding	Lmbrd1	1	3	0.37037	0
chr1	10128003	-	3UTR	protein_coding	Arfgef1	-5	-13	0.353659	0		chr1	24819855	+	3UTR	protein_coding	Lmbrd1	1	3	0.37037	0
chr1	10128006	-	3UTR	protein_coding	Arfgef1	-1	-13	0.353659	0		chr1	30859973	-	3UTR	protein_coding	Phf3	-1	-3	0.52381	0
chr1	10128280	-	3UTR	protein_coding	Arfgef1	-1	-4	0.646341	0		chr1	30859982	-	3UTR	protein_coding	Phf3	-1	-12	0.0952381	0
chr1	10128283	-	3UTR	protein_coding	Arfgef1	-1	-4	0.646341	0		chr1	30859983	-	3UTR	protein_coding	Phf3	-1	-12	0.0952381	0
chr1	10128285	-	3UTR	protein_coding	Arfgef1	-1	-7	0.439024	0		chr1	30859990	-	3UTR	protein_coding	Phf3	-1	-11	0.238095	0
chr1	10128289	-	3UTR	protein_coding	Arfgef1	-1	-11	0.365854	0		chr1	30859992	-	3UTR	protein_coding	Phf3	-2	-11	0.238095	0
chr1	10128299	-	3UTR	protein_coding	Arfgef1	-1	-36	0.268293	0		chr1	30859993	-	3UTR	protein_coding	Phf3	-6	-11	0.238095	0
chr1	10128300	-	3UTR	protein_coding	Arfgef1	-2	-39	0.256098	0		chr1	30860026	-	3UTR	protein_coding	Phf3	-1	-3	0.52381	0
chr1	10128301	-	3UTR	protein_coding	Arfgef1	-1	-43	0.243902	0		chr1	30860450	-	3UTR	protein_coding	Phf3	-2	-5	0.428571	0
chr1	10128304	-	3UTR	protein_coding	Arfgef1	-3	-61	0.231707	0		chr1	30860452	-	3UTR	protein_coding	Phf3	-1	-5	0.428571	0
chr1	10128307	-	3UTR	protein_coding	Arfgef1	-2	-65	0.182927	0		chr1	30860457	-	3UTR	protein_coding	Phf3	-1	-5	0.428571	0
chr1	10128308	-	3UTR	protein_coding	Arfgef1	-4	-65	0.182927	0		chr1	30860461	-	3UTR	protein_coding	Phf3	-1	-5	0.428571	0
chr1	10128310	-	3UTR	protein_coding	Arfgef1	-3	-73	0.0731707	0		chr1	33510717	-	3UTR	protein_coding	Prim2	-1	-3	1	0
chr1	10128311	-	3UTR	protein_coding	Arfgef1	-2	-75	0.0487805	0		chr1	33510724	-	3UTR	protein_coding	Prim2	-1	-3	1	0
chr1	10128312	-	3UTR	protein_coding	Arfgef1	-7	-75	0.0487805	0		chr1	33510727	-	3UTR	protein_coding	Prim2	-1	-3	1	0
chr1	10128313	-	3UTR	protein_coding	Arfgef1	-6	-75	0.0487805	0		chr1	33802387	-	3UTR	protein_coding	Bag2	-1	-3	0.333333	0
chr1	10128314	-	3UTR	protein_coding	Arfgef1	-3	-75	0.0487805	0		chr1	33855737	-	3UTR	protein_coding	Zfp451	-1	-3	0.0967742	0
chr1	10128315	-	3UTR	protein_coding	Arfgef1	-3	-74	0.0609756	0		chr1	33855744	-	3UTR	protein_coding	Zfp451	-1	-3	0.0967742	0
chr1	10128316	-	3UTR	protein_coding	Arfgef1	-5	-72	0.0853659	0		chr1	33855746	-	3UTR	protein_coding	Zfp451	-1	-3	0.0967742	0
chr1	10128317	-	3UTR	protein_coding	Arfgef1	-11	-71	0.121951	0		chr1	34493583	-	3UTR	protein_coding	Ccdc115	-1	-4	0.727273	0
chr1	10128318	-	3UTR	protein_coding	Arfgef1	-4	-71	0.121951	0		chr1	34493586	-	3UTR	protein_coding	Ccdc115	-2	-4	0.727273	0
chr1	10128319	-	3UTR	protein_coding	Arfgef1	-3	-71	0.121951	0		chr1	34493592	-	3UTR	protein_coding	Ccdc115	-1	-4	0.727273	0
chr1	10128320	-	3UTR	protein_coding	Arfgef1	-2	-68	0.158537	0		chr1	34493618	-	3UTR	protein_coding	Ccdc115	-1	-6	0.181818	0
chr1	10128321	-	3UTR	protein_coding	Arfgef1	-2	-69	0.146341	0		chr1	34493622	-	3UTR	protein_coding	Ccdc115	-5	-6	0.181818	0
chr1	10128322	-	3UTR	protein_coding	Arfgef1	-1	-69	0.146341	0		chr1	34494267	-	3UTR	protein_coding	Ccdc115	-1	-4	0.727273	0
chr1	10128324	-	3UTR	protein_coding	Arfgef1	-5	-63	0.207317	0		chr1	34494268	-	3UTR	protein_coding	Ccdc115	-2	-4	0.727273	0
chr1	10128325	-	3UTR	protein_coding	Arfgef1	-3	-63	0.207317	0		chr1	34494269	-	3UTR	protein_coding	Ccdc115	-1	-4	0.727273	0
chr1	10128326	-	3UTR	protein_coding	Arfgef1	-2	-61	0.231707	0		chr1	34501623	+	3UTR	protein_coding	Imp4	1	4	0.285714	0
chr1	10128336	-	3UTR	protein_coding	Arfgef1	-1	-18	0.280488	0		chr1	34501624	+	3UTR	protein_coding	Imp4	1	4	0.285714	0
chr1	10128341	-	3UTR	protein_coding	Arfgef1	-1	-9	0.378049	0		chr1	34501625	+	3UTR	protein_coding	Imp4	1	4	0.285714	0
chr1	10128347	-	3UTR	protein_coding	Arfgef1	-3	-7	0.439024	0		chr1	34501626	+	3UTR	protein_coding	Imp4	1	4	0.285714	0
chr1	10128352	-	3UTR	protein_coding	Arfgef1	-1	-6	0.487805	0		chr1	34870189	-	3UTR	protein_coding	Fam168b	-2	-6	0.465753	0
chr1	10128356	-	3UTR	protein_coding	Arfgef1	-1	-6	0.487805	0		chr1	34870190	-	3UTR	protein_coding	Fam168b	-1	-6	0.465753	0
chr1	10128396	-	3UTR	protein_coding	Arfgef1	-1	-4	0.646341	0		chr1	34870192	-	3UTR	protein_coding	Fam168b	-1	-7	0.410959	0
chr1	10128401	-	3UTR	protein_coding	Arfgef1	-1	-4	0.646341	0		chr1	34870195	-	3UTR	protein_coding	Fam168b	-1	-7	0.410959	0
chr1	10128403	-	3UTR	protein_coding	Arfgef1	-1	-4	0.646341	0		chr1	34870197	-	3UTR	protein_coding	Fam168b	-1	-7	0.410959	0
chr1	10128404	-	3UTR	protein_coding	Arfgef1	-1	-4	0.646341	0		chr1	34870330	-	3UTR	protein_coding	Fam168b	-2	-8	0.369863	0
chr1	10128879	-	3UTR	protein_coding	Arfgef1	-1	-4	0.646341	0		chr1	34870331	-	3UTR	protein_coding	Fam168b	-1	-8	0.369863	0
chr1	10128884	-	3UTR	protein_coding	Arfgef1	-2	-6	0.487805	0		chr1	34870333	-	3UTR	protein_coding	Fam168b	-2	-8	0.369863	0
chr1	10128895	-	3UTR	protein_coding	Arfgef1	-1	-5	0.536585	0		chr1	34870336	-	3UTR	protein_coding	Fam168b	-1	-8	0.369863	0
chr1	10128896	-	3UTR	protein_coding	Arfgef1	-1	-5	0.536585	0		chr1	34870338	-	3UTR	protein_coding	Fam168b	-1	-10	0.205479	0
chr1	10128898	-	3UTR	protein_coding	Arfgef1	-1	-5	0.536585	0		chr1	34870342	-	3UTR	protein_coding	Fam168b	-1	-12	0.178082	0
chr1	13129292	-	3UTR	protein_coding	Ncoa2	-1	-4	0.580645	0		chr1	34870353	-	3UTR	protein_coding	Fam168b	-2	-11	0.191781	0
chr1	13129295	-	3UTR	protein_coding	Ncoa2	-1	-4	0.580645	0		chr1	34870355	-	3UTR	protein_coding	Fam168b	-2	-12	0.178082	0
chr1	13129305	-	3UTR	protein_coding	Ncoa2	-1	-4	0.580645	0		chr1	34870362	-	3UTR	protein_coding	Fam168b	-1	-14	0.150685	0
chr1	13129327	-	3UTR	protein_coding	Ncoa2	-1	-6	0.395161	0		chr1	34870366	-	3UTR	protein_coding	Fam168b	-2	-19	0.0821918	0
chr1	13129331	-	3UTR	protein_coding	Ncoa2	-1	-5	0.475806	0		chr1	34870368	-	3UTR	protein_coding	Fam168b	-2	-23	0.0136986	0
chr1	13129336	-	3UTR	protein_coding	Ncoa2	-3	-5	0.475806	0		chr1	34870369	-	3UTR	protein_coding	Fam168b	-2	-21	0.0273973	0
chr1	13129437	-	3UTR	protein_coding	Ncoa2	-1	-6	0.395161	0		chr1	34870372	-	3UTR	protein_coding	Fam168b	-1	-19	0.0821918	0
chr1	13129439	-	3UTR	protein_coding	Ncoa2	-1	-6	0.395161	0		chr1	34870374	-	3UTR	protein_coding	Fam168b	-1	-19	0.0821918	0
chr1	13129440	-	3UTR	protein_coding	Ncoa2	-2	-6	0.395161	0		chr1	34870375	-	3UTR	protein_coding	Fam168b	-1	-19	0.0821918	0
chr1	13129443	-	3UTR	protein_coding	Ncoa2	-1	-8	0.25	0		chr1	34870380	-	3UTR	protein_coding	Fam168b	-1	-18	0.109589	0
chr1	13129447	-	3UTR	protein_coding	Ncoa2	-1	-8	0.25	0		chr1	34870381	-	3UTR	protein_coding	Fam168b	-4	-18	0.109589	0
chr1	13129456	-	3UTR	protein_coding	Ncoa2	-1	-5	0.475806	0		chr1	34870382	-	3UTR	protein_coding	Fam168b	-1	-16	0.136986	0
chr1	13129458	-	3UTR	protein_coding	Ncoa2	-1	-5	0.475806	0		chr1	34870383	-	3UTR	protein_coding	Fam168b	-3	-16	0.136986	0
chr1	13129468	-	3UTR	protein_coding	Ncoa2	-1	-4	0.580645	0		chr1	34872550	-	3UTR	protein_coding	Fam168b	-1	-5	0.506849	0
chr1	13129533	-	3UTR	protein_coding	Ncoa2	-1	-4	0.580645	0		chr1	34872552	-	3UTR	protein_coding	Fam168b	-1	-5	0.506849	0
chr1	13129544	-	3UTR	protein_coding	Ncoa2	-1	-5	0.475806	0		chr1	34872556	-	3UTR	protein_coding	Fam168b	-2	-6	0.465753	0
chr1	13129547	-	3UTR	protein_coding	Ncoa2	-1	-7	0.322581	0		chr1	34872558	-	3UTR	protein_coding	Fam168b	-1	-6	0.465753	0
chr1	13129549	-	3UTR	protein_coding	Ncoa2	-1	-6	0.395161	0		chr1	34872570	-	3UTR	protein_coding	Fam168b	-1	-5	0.506849	0
chr1	13129557	-	3UTR	protein_coding	Ncoa2	-1	-7	0.322581	0		chr1	34873293	-	3UTR	protein_coding	Fam168b	-1	-9	0.315068	0
chr1	13129562	-	3UTR	protein_coding	Ncoa2	-2	-11	0.0887097	0		chr1	34873294	-	3UTR	protein_coding	Fam168b	-2	-9	0.315068	0
chr1	13129568	-	3UTR	protein_coding	Ncoa2	-1	-10	0.0967742	0		chr1	34873295	-	3UTR	protein_coding	Fam168b	-1	-9	0.315068	0
chr1	13129573	-	3UTR	protein_coding	Ncoa2	-2	-9	0.145161	0		chr1	34873297	-	3UTR	protein_coding	Fam168b	-1	-9	0.315068	0
chr1	13129574	-	3UTR	protein_coding	Ncoa2	-1	-9	0.145161	0		chr1	34873298	-	3UTR	protein_coding	Fam168b	-1	-9	0.315068	0
chr1	13129575	-	3UTR	protein_coding	Ncoa2	-2	-9	0.145161	0		chr1	34873300	-	3UTR	protein_coding	Fam168b	-1	-9	0.315068	0
chr1	13129583	-	3UTR	protein_coding	Ncoa2	-1	-11	0.0887097	0		chr1	34873302	-	3UTR	protein_coding	Fam168b	-1	-9	0.315068	0
chr1	13129591	-	3UTR	protein_coding	Ncoa2	-2	-6	0.395161	0		chr1	34873303	-	3UTR	protein_coding	Fam168b	-1	-9	0.315068	0
chr1	13129594	-	3UTR	protein_coding	Ncoa2	-1	-7	0.322581	0		chr1	34933991	+	3UTR	protein_coding	Plekhb2	1	3	0.4375	0
chr1	13129595	-	3UTR	protein_coding	Ncoa2	-1	-7	0.322581	0		chr1	34934000	+	3UTR	protein_coding	Plekhb2	1	3	0.4375	0
chr1	13129601	-	3UTR	protein_coding	Ncoa2	-1	-11	0.0887097	0		chr1	34934003	+	3UTR	protein_coding	Plekhb2	1	3	0.4375	0
chr1	13129609	-	3UTR	protein_coding	Ncoa2	-1	-11	0.0887097	0		chr1	34934508	+	3UTR	protein_coding	Plekhb2	1	3	0.4375	0
chr1	13129611	-	3UTR	protein_coding	Ncoa2	-2	-9	0.145161	0		chr1	34934523	+	3UTR	protein_coding	Plekhb2	1	4	0.0625	0
chr1	13129613	-	3UTR	protein_coding	Ncoa2	-2	-9	0.145161	0		chr1	34934531	+	3UTR	protein_coding	Plekhb2	1	3	0.4375	0
chr1	13129614	-	3UTR	protein_coding	Ncoa2	-1	-9	0.145161	0		chr1	34934534	+	3UTR	protein_coding	Plekhb2	1	3	0.4375	0
chr1	13129619	-	3UTR	protein_coding	Ncoa2	-1	-8	0.25	0		chr1	36163126	+	3UTR	protein_coding	Hs6st1	1	5	0.555556	0
chr1	13129624	-	3UTR	protein_coding	Ncoa2	-1	-8	0.25	0		chr1	36163127	+	3UTR	protein_coding	Hs6st1	1	5	0.555556	0
chr1	13129679	-	3UTR	protein_coding	Ncoa2	-1	-5	0.475806	0		chr1	36163130	+	3UTR	protein_coding	Hs6st1	1	5	0.555556	0
chr1	13129681	-	3UTR	protein_coding	Ncoa2	-1	-5	0.475806	0		chr1	36163131	+	3UTR	protein_coding	Hs6st1	1	5	0.555556	0
chr1	13129682	-	3UTR	protein_coding	Ncoa2	-1	-5	0.475806	0		chr1	36163135	+	3UTR	protein_coding	Hs6st1	1	5	0.555556	0
chr1	13129688	-	3UTR	protein_coding	Ncoa2	-1	-5	0.475806	0		chr1	36200333	-	3UTR	protein_coding	Uggt1	-1	-5	1	0
chr1	13129693	-	3UTR	protein_coding	Ncoa2	-1	-5	0.475806	0		chr1	36200335	-	3UTR	protein_coding	Uggt1	-1	-5	1	0
chr1	13129741	-	3UTR	protein_coding	Ncoa2	-1	-4	0.580645	0		chr1	36200340	-	3UTR	protein_coding	Uggt1	-2	-5	1	0
chr1	13129747	-	3UTR	protein_coding	Ncoa2	-1	-4	0.580645	0		chr1	36200341	-	3UTR	protein_coding	Uggt1	-1	-5	1	0
chr1	13129818	-	3UTR	protein_coding	Ncoa2	-1	-6	0.395161	0		chr1	36750190	+	3UTR	protein_coding	Cox5b	1	6	0.6	0
chr1	13129822	-	3UTR	protein_coding	Ncoa2	-1	-6	0.395161	0		chr1	36750191	+	3UTR	protein_coding	Cox5b	4	6	0.6	0
chr1	13129823	-	3UTR	protein_coding	Ncoa2	-2	-6	0.395161	0		chr1	36750192	+	3UTR	protein_coding	Cox5b	1	6	0.6	0
chr1	13129830	-	3UTR	protein_coding	Ncoa2	-1	-7	0.322581	0		chr1	36756072	-	3UTR	protein_coding	Actr1b	-1	-3	0.75	0
chr1	13129833	-	3UTR	protein_coding	Ncoa2	-1	-7	0.322581	0		chr1	36756076	-	3UTR	protein_coding	Actr1b	-1	-3	0.75	0
chr1	13129843	-	3UTR	protein_coding	Ncoa2	-1	-4	0.580645	0		chr1	36756077	-	3UTR	protein_coding	Actr1b	-1	-3	0.75	0
chr1	13129860	-	3UTR	protein_coding	Ncoa2	-1	-7	0.322581	0		chr1	36849391	-	3UTR	protein_coding	Tmem131	-1	-2	0.4	0
chr1	13129867	-	3UTR	protein_coding	Ncoa2	-1	-8	0.25	0		chr1	36849395	-	3UTR	protein_coding	Tmem131	-1	-2	0.4	0
chr1	13129868	-	3UTR	protein_coding	Ncoa2	-3	-8	0.25	0		chr1	37467448	+	3UTR	protein_coding	Inpp4a	1	2	0.5	0
chr1	13129871	-	3UTR	protein_coding	Ncoa2	-1	-8	0.25	0		chr1	37467463	+	3UTR	protein_coding	Inpp4a	1	2	0.5	0
chr1	13129879	-	3UTR	protein_coding	Ncoa2	-1	-7	0.322581	0		chr1	37474532	-	3UTR	protein_coding	6330578E17Rik	-1	-15	0.147059	0
chr1	13129882	-	3UTR	protein_coding	Ncoa2	-1	-7	0.322581	0		chr1	37474534	-	3UTR	protein_coding	6330578E17Rik	-2	-15	0.147059	0
chr1	13131069	-	3UTR	protein_coding	Ncoa2	-1	-4	0.580645	0		chr1	37474535	-	3UTR	protein_coding	6330578E17Rik	-2	-15	0.147059	0
chr1	13131074	-	3UTR	protein_coding	Ncoa2	-2	-4	0.580645	0		chr1	37474536	-	3UTR	protein_coding	6330578E17Rik	-2	-15	0.147059	0
chr1	13131076	-	3UTR	protein_coding	Ncoa2	-1	-4	0.580645	0		chr1	37474537	-	3UTR	protein_coding	6330578E17Rik	-1	-15	0.147059	0
chr1	13131255	-	3UTR	protein_coding	Ncoa2	-3	-4	0.580645	0		chr1	37474538	-	3UTR	protein_coding	6330578E17Rik	-2	-15	0.147059	0
chr1	13131256	-	3UTR	protein_coding	Ncoa2	-1	-4	0.580645	0		chr1	37474541	-	3UTR	protein_coding	6330578E17Rik	-1	-15	0.147059	0
chr1	13131745	-	3UTR	protein_coding	Ncoa2	-1	-11	0.0887097	0		chr1	37474542	-	3UTR	protein_coding	6330578E17Rik	-2	-15	0.147059	0
chr1	13131746	-	3UTR	protein_coding	Ncoa2	-1	-11	0.0887097	0		chr1	37474543	-	3UTR	protein_coding	6330578E17Rik	-1	-15	0.147059	0
chr1	13131752	-	3UTR	protein_coding	Ncoa2	-2	-11	0.0887097	0		chr1	37474544	-	3UTR	protein_coding	6330578E17Rik	-1	-15	0.147059	0
chr1	13131753	-	3UTR	protein_coding	Ncoa2	-3	-11	0.0887097	0		chr1	37475409	-	3UTR	protein_coding	6330578E17Rik	-1	-13	0.25	0
chr1	13131756	-	3UTR	protein_coding	Ncoa2	-1	-11	0.0887097	0		chr1	37475410	-	3UTR	protein_coding	6330578E17Rik	-1	-14	0.161765	0
chr1	13131759	-	3UTR	protein_coding	Ncoa2	-2	-11	0.0887097	0		chr1	37475412	-	3UTR	protein_coding	6330578E17Rik	-1	-13	0.25	0
chr1	13131760	-	3UTR	protein_coding	Ncoa2	-1	-11	0.0887097	0		chr1	37475416	-	3UTR	protein_coding	6330578E17Rik	-1	-13	0.25	0
chr1	13132020	-	3UTR	protein_coding	Ncoa2	-1	-8	0.25	0		chr1	37475417	-	3UTR	protein_coding	6330578E17Rik	-1	-13	0.25	0
chr1	13132023	-	3UTR	protein_coding	Ncoa2	-1	-8	0.25	0		chr1	37475422	-	3UTR	protein_coding	6330578E17Rik	-3	-13	0.25	0
chr1	13132024	-	3UTR	protein_coding	Ncoa2	-1	-8	0.25	0		chr1	37475423	-	3UTR	protein_coding	6330578E17Rik	-4	-13	0.25	0
chr1	13132026	-	3UTR	protein_coding	Ncoa2	-1	-8	0.25	0		chr1	37475425	-	3UTR	protein_coding	6330578E17Rik	-1	-12	0.264706	0
chr1	13132027	-	3UTR	protein_coding	Ncoa2	-3	-8	0.25	0		chr1	37475513	-	3UTR	protein_coding	6330578E17Rik	-1	-11	0.382353	0
chr1	13132028	-	3UTR	protein_coding	Ncoa2	-1	-8	0.25	0		chr1	37475517	-	3UTR	protein_coding	6330578E17Rik	-2	-11	0.382353	0
chr1	13554910	-	3UTR	protein_coding	Tram1	-2	-11	0.684814	0		chr1	37475518	-	3UTR	protein_coding	6330578E17Rik	-1	-11	0.382353	0
chr1	13554912	-	3UTR	protein_coding	Tram1	-1	-11	0.684814	0		chr1	37475519	-	3UTR	protein_coding	6330578E17Rik	-1	-11	0.382353	0
chr1	13554913	-	3UTR	protein_coding	Tram1	-2	-11	0.684814	0		chr1	37475521	-	3UTR	protein_coding	6330578E17Rik	-3	-11	0.382353	0
chr1	13554922	-	3UTR	protein_coding	Tram1	-1	-14	0.613181	0		chr1	37475522	-	3UTR	protein_coding	6330578E17Rik	-1	-11	0.382353	0
chr1	13554924	-	3UTR	protein_coding	Tram1	-1	-14	0.613181	0		chr1	37475524	-	3UTR	protein_coding	6330578E17Rik	-1	-11	0.382353	0
chr1	13554925	-	3UTR	protein_coding	Tram1	-2	-14	0.613181	0		chr1	37475525	-	3UTR	protein_coding	6330578E17Rik	-1	-11	0.382353	0
chr1	13554932	-	3UTR	protein_coding	Tram1	-1	-10	0.710602	0		chr1	37495749	+	3UTR	protein_coding	Unc50	1	8	0.666667	0
chr1	13554933	-	3UTR	protein_coding	Tram1	-1	-10	0.710602	0		chr1	37495751	+	3UTR	protein_coding	Unc50	1	8	0.666667	0
chr1	13554935	-	3UTR	protein_coding	Tram1	-1	-10	0.710602	0		chr1	37495761	+	3UTR	protein_coding	Unc50	2	9	0.444444	0
chr1	13554936	-	3UTR	protein_coding	Tram1	-1	-10	0.710602	0		chr1	37495762	+	3UTR	protein_coding	Unc50	1	9	0.444444	0
chr1	13554938	-	3UTR	protein_coding	Tram1	-1	-9	0.727794	0		chr1	37495763	+	3UTR	protein_coding	Unc50	3	9	0.444444	0
chr1	13555077	-	3UTR	protein_coding	Tram1	-3	-11	0.684814	0		chr1	37495774	+	3UTR	protein_coding	Unc50	1	11	0.111111	0
chr1	13555079	-	3UTR	protein_coding	Tram1	-1	-13	0.644699	0		chr1	37495781	+	3UTR	protein_coding	Unc50	2	5	1	0
chr1	13555085	-	3UTR	protein_coding	Tram1	-1	-13	0.644699	0		chr1	37495782	+	3UTR	protein_coding	Unc50	1	5	1	0
chr1	13555089	-	3UTR	protein_coding	Tram1	-3	-15	0.581662	0		chr1	37495785	+	3UTR	protein_coding	Unc50	1	5	1	0
chr1	13555090	-	3UTR	protein_coding	Tram1	-2	-15	0.581662	0		chr1	38044434	-	3UTR	protein_coding	Txndc9	-1	-5	0.0666667	0
chr1	13555091	-	3UTR	protein_coding	Tram1	-1	-18	0.512894	0		chr1	38044436	-	3UTR	protein_coding	Txndc9	-3	-4	0.133333	0
chr1	13555093	-	3UTR	protein_coding	Tram1	-1	-19	0.484241	0		chr1	38044482	-	3UTR	protein_coding	Txndc9	-1	-3	0.333333	0
chr1	13555094	-	3UTR	protein_coding	Tram1	-1	-19	0.484241	0		chr1	38044491	-	3UTR	protein_coding	Txndc9	-1	-3	0.333333	0
chr1	13555101	-	3UTR	protein_coding	Tram1	-1	-20	0.469914	0		chr1	38044492	-	3UTR	protein_coding	Txndc9	-1	-3	0.333333	0
chr1	13555104	-	3UTR	protein_coding	Tram1	-1	-22	0.441261	0		chr1	38108759	+	3UTR	protein_coding	Eif5b	1	4	0.285714	0
chr1	13555106	-	3UTR	protein_coding	Tram1	-3	-17	0.544413	0		chr1	38108771	+	3UTR	protein_coding	Eif5b	1	3	0.428571	0
chr1	13555107	-	3UTR	protein_coding	Tram1	-4	-16	0.567335	0		chr1	38108772	+	3UTR	protein_coding	Eif5b	1	3	0.428571	0
chr1	13555114	-	3UTR	protein_coding	Tram1	-2	-18	0.512894	0		chr1	38108788	+	3UTR	protein_coding	Eif5b	2	4	0.285714	0
chr1	13555116	-	3UTR	protein_coding	Tram1	-1	-18	0.512894	0		chr1	38108789	+	3UTR	protein_coding	Eif5b	1	4	0.285714	0
chr1	13555117	-	3UTR	protein_coding	Tram1	-1	-17	0.544413	0		chr1	38108795	+	3UTR	protein_coding	Eif5b	1	4	0.285714	0
chr1	13555118	-	3UTR	protein_coding	Tram1	-1	-17	0.544413	0		chr1	38109734	-	3UTR	protein_coding	Rev1	-1	-3	0.666667	0
chr1	13555123	-	3UTR	protein_coding	Tram1	-1	-11	0.684814	0		chr1	38109738	-	3UTR	protein_coding	Rev1	-1	-3	0.666667	0
chr1	13555124	-	3UTR	protein_coding	Tram1	-1	-12	0.65043	0		chr1	38109741	-	3UTR	protein_coding	Rev1	-1	-3	0.666667	0
chr1	13555125	-	3UTR	protein_coding	Tram1	-1	-13	0.644699	0		chr1	38109826	-	3UTR	protein_coding	Rev1	-1	-3	0.666667	0
chr1	13555127	-	3UTR	protein_coding	Tram1	-1	-16	0.567335	0		chr1	38109834	-	3UTR	protein_coding	Rev1	-1	-3	0.666667	0
chr1	13555137	-	3UTR	protein_coding	Tram1	-1	-18	0.512894	0		chr1	38109841	-	3UTR	protein_coding	Rev1	-1	-3	0.666667	0
chr1	13555138	-	3UTR	protein_coding	Tram1	-1	-18	0.512894	0		chr1	38234526	-	3UTR	protein_coding	Aff3	-1	-3	0.680851	0
chr1	13555139	-	3UTR	protein_coding	Tram1	-1	-17	0.544413	0		chr1	38234976	-	3UTR	protein_coding	Aff3	-1	-3	0.680851	0
chr1	13555140	-	3UTR	protein_coding	Tram1	-1	-16	0.567335	0		chr1	38234985	-	3UTR	protein_coding	Aff3	-1	-5	0.425532	0
chr1	13555141	-	3UTR	protein_coding	Tram1	-3	-15	0.581662	0		chr1	38234988	-	3UTR	protein_coding	Aff3	-1	-5	0.425532	0
chr1	13555144	-	3UTR	protein_coding	Tram1	-1	-16	0.567335	0		chr1	38234994	-	3UTR	protein_coding	Aff3	-1	-7	0.340426	0
chr1	13555149	-	3UTR	protein_coding	Tram1	-1	-17	0.544413	0		chr1	38234995	-	3UTR	protein_coding	Aff3	-1	-7	0.340426	0
chr1	13555150	-	3UTR	protein_coding	Tram1	-1	-17	0.544413	0		chr1	38235008	-	3UTR	protein_coding	Aff3	-2	-7	0.340426	0
chr1	13555152	-	3UTR	protein_coding	Tram1	-4	-17	0.544413	0		chr1	38235009	-	3UTR	protein_coding	Aff3	-1	-7	0.340426	0
chr1	13555159	-	3UTR	protein_coding	Tram1	-2	-15	0.581662	0		chr1	38235011	-	3UTR	protein_coding	Aff3	-1	-5	0.425532	0
chr1	13555163	-	3UTR	protein_coding	Tram1	-1	-20	0.469914	0		chr1	38235012	-	3UTR	protein_coding	Aff3	-1	-5	0.425532	0
chr1	13555171	-	3UTR	protein_coding	Tram1	-1	-32	0.363897	0		chr1	38235045	-	3UTR	protein_coding	Aff3	-1	-4	0.553191	0
chr1	13555172	-	3UTR	protein_coding	Tram1	-2	-36	0.30086	0		chr1	38235058	-	3UTR	protein_coding	Aff3	-1	-7	0.340426	0
chr1	13555173	-	3UTR	protein_coding	Tram1	-1	-36	0.30086	0		chr1	38235059	-	3UTR	protein_coding	Aff3	-1	-7	0.340426	0
chr1	13555174	-	3UTR	protein_coding	Tram1	-1	-37	0.289398	0		chr1	38235060	-	3UTR	protein_coding	Aff3	-1	-7	0.340426	0
chr1	13555175	-	3UTR	protein_coding	Tram1	-2	-35	0.326648	0		chr1	38235061	-	3UTR	protein_coding	Aff3	-1	-7	0.340426	0
chr1	13555176	-	3UTR	protein_coding	Tram1	-3	-35	0.326648	0		chr1	38235062	-	3UTR	protein_coding	Aff3	-1	-7	0.340426	0
chr1	13555178	-	3UTR	protein_coding	Tram1	-1	-35	0.326648	0		chr1	38235066	-	3UTR	protein_coding	Aff3	-1	-8	0.148936	0
chr1	13555180	-	3UTR	protein_coding	Tram1	-2	-34	0.34384	0		chr1	38235076	-	3UTR	protein_coding	Aff3	-1	-10	0.0212766	0
chr1	13555184	-	3UTR	protein_coding	Tram1	-1	-39	0.255014	0		chr1	38235080	-	3UTR	protein_coding	Aff3	-1	-9	0.0425532	0
chr1	13555185	-	3UTR	protein_coding	Tram1	-4	-39	0.255014	0		chr1	38235082	-	3UTR	protein_coding	Aff3	-1	-8	0.148936	0
chr1	13555186	-	3UTR	protein_coding	Tram1	-11	-39	0.255014	0		chr1	38235083	-	3UTR	protein_coding	Aff3	-1	-8	0.148936	0
chr1	13555187	-	3UTR	protein_coding	Tram1	-4	-38	0.269341	0		chr1	38235084	-	3UTR	protein_coding	Aff3	-3	-8	0.148936	0
chr1	13555189	-	3UTR	protein_coding	Tram1	-1	-36	0.30086	0		chr1	38235095	-	3UTR	protein_coding	Aff3	-1	-8	0.148936	0
chr1	13555196	-	3UTR	protein_coding	Tram1	-1	-30	0.375358	0		chr1	38235270	-	3UTR	protein_coding	Aff3	-1	-4	0.553191	0
chr1	13555197	-	3UTR	protein_coding	Tram1	-3	-30	0.375358	0		chr1	38235271	-	3UTR	protein_coding	Aff3	-1	-3	0.680851	0
chr1	13555199	-	3UTR	protein_coding	Tram1	-1	-30	0.375358	0		chr1	38235283	-	3UTR	protein_coding	Aff3	-1	-4	0.553191	0
chr1	13555204	-	3UTR	protein_coding	Tram1	-1	-10	0.710602	0		chr1	38235459	-	3UTR	protein_coding	Aff3	-2	-4	0.553191	0
chr1	13555210	-	3UTR	protein_coding	Tram1	-3	-10	0.710602	0		chr1	38235460	-	3UTR	protein_coding	Aff3	-1	-4	0.553191	0
chr1	13555329	-	3UTR	protein_coding	Tram1	-1	-9	0.727794	0		chr1	38235463	-	3UTR	protein_coding	Aff3	-1	-4	0.553191	0
chr1	13555330	-	3UTR	protein_coding	Tram1	-2	-9	0.727794	0		chr1	38235815	-	3UTR	protein_coding	Aff3	-1	-3	0.680851	0
chr1	13555622	-	3UTR	protein_coding	Tram1	-1	-14	0.613181	0		chr1	38235817	-	3UTR	protein_coding	Aff3	-1	-3	0.680851	0
chr1	13555628	-	3UTR	protein_coding	Tram1	-1	-11	0.684814	0		chr1	38235821	-	3UTR	protein_coding	Aff3	-1	-3	0.680851	0
chr1	13555629	-	3UTR	protein_coding	Tram1	-1	-11	0.684814	0		chr1	39053239	+	3UTR	protein_coding	Pdcl3	1	8	0.411765	0
chr1	13555630	-	3UTR	protein_coding	Tram1	-5	-11	0.684814	0		chr1	39053241	+	3UTR	protein_coding	Pdcl3	1	8	0.411765	0
chr1	13555636	-	3UTR	protein_coding	Tram1	-1	-11	0.684814	0		chr1	39053246	+	3UTR	protein_coding	Pdcl3	1	8	0.411765	0
chr1	13555637	-	3UTR	protein_coding	Tram1	-1	-11	0.684814	0		chr1	39053247	+	3UTR	protein_coding	Pdcl3	2	8	0.411765	0
chr1	13555640	-	3UTR	protein_coding	Tram1	-1	-10	0.710602	0		chr1	39053248	+	3UTR	protein_coding	Pdcl3	1	8	0.411765	0
chr1	13555809	-	3UTR	protein_coding	Tram1	-1	-13	0.644699	0		chr1	39053249	+	3UTR	protein_coding	Pdcl3	1	8	0.411765	0
chr1	13555816	-	3UTR	protein_coding	Tram1	-2	-25	0.421203	0		chr1	39053253	+	3UTR	protein_coding	Pdcl3	1	8	0.411765	0
chr1	13555817	-	3UTR	protein_coding	Tram1	-1	-25	0.421203	0		chr1	39053360	+	3UTR	protein_coding	Pdcl3	1	5	0.705882	0
chr1	13555818	-	3UTR	protein_coding	Tram1	-1	-25	0.421203	0		chr1	39053364	+	3UTR	protein_coding	Pdcl3	1	6	0.588235	0
chr1	13555822	-	3UTR	protein_coding	Tram1	-2	-32	0.363897	0		chr1	39053366	+	3UTR	protein_coding	Pdcl3	2	6	0.588235	0
chr1	13555823	-	3UTR	protein_coding	Tram1	-1	-34	0.34384	0		chr1	39053367	+	3UTR	protein_coding	Pdcl3	1	6	0.588235	0
chr1	13555824	-	3UTR	protein_coding	Tram1	-2	-37	0.289398	0		chr1	39053379	+	3UTR	protein_coding	Pdcl3	1	5	0.705882	0
chr1	13555825	-	3UTR	protein_coding	Tram1	-2	-37	0.289398	0		chr1	39428811	-	3UTR	protein_coding	Tbc1d8	-2	-2	1	0
chr1	13555826	-	3UTR	protein_coding	Tram1	-7	-37	0.289398	0		chr1	40081726	+	3UTR	protein_coding	Map4k4	1	6	0.857143	0
chr1	13555827	-	3UTR	protein_coding	Tram1	-5	-37	0.289398	0		chr1	40081732	+	3UTR	protein_coding	Map4k4	1	7	0.571429	0
chr1	13555828	-	3UTR	protein_coding	Tram1	-1	-37	0.289398	0		chr1	40081734	+	3UTR	protein_coding	Map4k4	1	7	0.571429	0
chr1	13555836	-	3UTR	protein_coding	Tram1	-3	-35	0.326648	0		chr1	40081737	+	3UTR	protein_coding	Map4k4	1	7	0.571429	0
chr1	13555837	-	3UTR	protein_coding	Tram1	-4	-35	0.326648	0		chr1	40081741	+	3UTR	protein_coding	Map4k4	2	7	0.571429	0
chr1	13555838	-	3UTR	protein_coding	Tram1	-2	-33	0.34957	0		chr1	40081742	+	3UTR	protein_coding	Map4k4	1	6	0.857143	0
chr1	13555839	-	3UTR	protein_coding	Tram1	-3	-32	0.363897	0		chr1	42962469	+	3UTR	protein_coding	Mrps9	1	5	1	0
chr1	13555840	-	3UTR	protein_coding	Tram1	-1	-30	0.375358	0		chr1	42962470	+	3UTR	protein_coding	Mrps9	1	5	1	0
chr1	13555845	-	3UTR	protein_coding	Tram1	-1	-16	0.567335	0		chr1	42962481	+	3UTR	protein_coding	Mrps9	2	7	0.333333	0
chr1	13555847	-	3UTR	protein_coding	Tram1	-1	-19	0.484241	0		chr1	42962484	+	3UTR	protein_coding	Mrps9	1	7	0.333333	0
chr1	13555859	-	3UTR	protein_coding	Tram1	-1	-13	0.644699	0		chr1	42962489	+	3UTR	protein_coding	Mrps9	1	5	1	0
chr1	13555861	-	3UTR	protein_coding	Tram1	-1	-14	0.613181	0		chr1	42962494	+	3UTR	protein_coding	Mrps9	1	5	1	0
chr1	13555862	-	3UTR	protein_coding	Tram1	-2	-14	0.613181	0		chr1	43104576	-	3UTR	protein_coding	Tgfbrap1	-1	-2	0.5	0
chr1	13555863	-	3UTR	protein_coding	Tram1	-2	-13	0.644699	0		chr1	43104577	-	3UTR	protein_coding	Tgfbrap1	-1	-2	0.5	0
chr1	13555864	-	3UTR	protein_coding	Tram1	-1	-13	0.644699	0		chr1	43627329	+	3UTR	protein_coding	Nck2	1	2	0.666667	0
chr1	13555869	-	3UTR	protein_coding	Tram1	-1	-13	0.644699	0		chr1	43627336	+	3UTR	protein_coding	Nck2	1	2	0.666667	0
chr1	13555871	-	3UTR	protein_coding	Tram1	-2	-13	0.644699	0		chr1	43807008	-	3UTR	protein_coding	Uxs1	-1	-3	0.6	0
chr1	13555873	-	3UTR	protein_coding	Tram1	-1	-17	0.544413	0		chr1	43807012	-	3UTR	protein_coding	Uxs1	-1	-3	0.6	0
chr1	13555876	-	3UTR	protein_coding	Tram1	-2	-17	0.544413	0		chr1	43807014	-	3UTR	protein_coding	Uxs1	-1	-3	0.6	0
chr1	13555887	-	3UTR	protein_coding	Tram1	-2	-10	0.710602	0		chr1	44059060	+	3UTR	protein_coding	Tpp2	1	3	0.461538	0
chr1	13555888	-	3UTR	protein_coding	Tram1	-2	-11	0.684814	0		chr1	44059074	+	3UTR	protein_coding	Tpp2	1	6	0.307692	0
chr1	13555890	-	3UTR	protein_coding	Tram1	-1	-21	0.452722	0		chr1	44059076	+	3UTR	protein_coding	Tpp2	4	5	0.384615	0
chr1	13555892	-	3UTR	protein_coding	Tram1	-1	-26	0.406877	0		chr1	44059112	+	3UTR	protein_coding	Tpp2	1	6	0.307692	0
chr1	13555899	-	3UTR	protein_coding	Tram1	-1	-35	0.326648	0		chr1	44059113	+	3UTR	protein_coding	Tpp2	1	6	0.307692	0
chr1	13555903	-	3UTR	protein_coding	Tram1	-1	-64	0.148997	0		chr1	44059114	+	3UTR	protein_coding	Tpp2	4	6	0.307692	0
chr1	13555904	-	3UTR	protein_coding	Tram1	-4	-64	0.148997	0		chr1	44143479	-	3UTR	protein_coding	1700029F09Rik	-1	-6	0.78125	0
chr1	13555905	-	3UTR	protein_coding	Tram1	-7	-64	0.148997	0		chr1	44143489	-	3UTR	protein_coding	1700029F09Rik	-2	-6	0.78125	0
chr1	13555906	-	3UTR	protein_coding	Tram1	-6	-64	0.148997	0		chr1	44143494	-	3UTR	protein_coding	1700029F09Rik	-3	-10	0.6875	0
chr1	13555907	-	3UTR	protein_coding	Tram1	-1	-64	0.148997	0		chr1	44143506	-	3UTR	protein_coding	1700029F09Rik	-1	-19	0.15625	0
chr1	13555908	-	3UTR	protein_coding	Tram1	-1	-63	0.163324	0		chr1	44143507	-	3UTR	protein_coding	1700029F09Rik	-2	-20	0.125	0
chr1	13555909	-	3UTR	protein_coding	Tram1	-2	-63	0.163324	0		chr1	44143508	-	3UTR	protein_coding	1700029F09Rik	-1	-20	0.125	0
chr1	13555914	-	3UTR	protein_coding	Tram1	-6	-64	0.148997	0		chr1	44143512	-	3UTR	protein_coding	1700029F09Rik	-5	-17	0.375	0
chr1	13555915	-	3UTR	protein_coding	Tram1	-2	-63	0.163324	0		chr1	44143513	-	3UTR	protein_coding	1700029F09Rik	-3	-17	0.375	0
chr1	13555916	-	3UTR	protein_coding	Tram1	-12	-63	0.163324	0		chr1	44143515	-	3UTR	protein_coding	1700029F09Rik	-2	-17	0.375	0
chr1	13555917	-	3UTR	protein_coding	Tram1	-12	-69	0.126074	0		chr1	44143518	-	3UTR	protein_coding	1700029F09Rik	-1	-17	0.375	0
chr1	13555918	-	3UTR	protein_coding	Tram1	-5	-69	0.126074	0		chr1	44143519	-	3UTR	protein_coding	1700029F09Rik	-1	-17	0.375	0
chr1	13555919	-	3UTR	protein_coding	Tram1	-2	-71	0.114613	0		chr1	44143522	-	3UTR	protein_coding	1700029F09Rik	-1	-16	0.53125	0
chr1	13555921	-	3UTR	protein_coding	Tram1	-1	-62	0.166189	0		chr1	44143554	-	3UTR	protein_coding	1700029F09Rik	-1	-4	0.9375	0
chr1	13555925	-	3UTR	protein_coding	Tram1	-1	-52	0.200573	0		chr1	44143560	-	3UTR	protein_coding	1700029F09Rik	-2	-5	0.875	0
chr1	13555932	-	3UTR	protein_coding	Tram1	-6	-33	0.34957	0		chr1	44143572	-	3UTR	protein_coding	1700029F09Rik	-2	-6	0.78125	0
chr1	13555934	-	3UTR	protein_coding	Tram1	-3	-16	0.567335	0		chr1	44143586	-	3UTR	protein_coding	1700029F09Rik	-1	-5	0.875	0
chr1	13555935	-	3UTR	protein_coding	Tram1	-1	-14	0.613181	0		chr1	44143587	-	3UTR	protein_coding	1700029F09Rik	-1	-5	0.875	0
chr1	13555936	-	3UTR	protein_coding	Tram1	-1	-15	0.581662	0		chr1	44143606	-	3UTR	protein_coding	1700029F09Rik	-1	-16	0.53125	0
chr1	13555941	-	3UTR	protein_coding	Tram1	-1	-19	0.484241	0		chr1	44143613	-	3UTR	protein_coding	1700029F09Rik	-3	-16	0.53125	0
chr1	13555951	-	3UTR	protein_coding	Tram1	-1	-77	0.0945559	0		chr1	44143614	-	3UTR	protein_coding	1700029F09Rik	-3	-16	0.53125	0
chr1	13555952	-	3UTR	protein_coding	Tram1	-2	-77	0.0945559	0		chr1	44143615	-	3UTR	protein_coding	1700029F09Rik	-1	-16	0.53125	0
chr1	13555953	-	3UTR	protein_coding	Tram1	-1	-77	0.0945559	0		chr1	44143616	-	3UTR	protein_coding	1700029F09Rik	-3	-18	0.1875	0
chr1	13555954	-	3UTR	protein_coding	Tram1	-1	-77	0.0945559	0		chr1	44143617	-	3UTR	protein_coding	1700029F09Rik	-4	-21	0.0625	0
chr1	13555955	-	3UTR	protein_coding	Tram1	-2	-77	0.0945559	0		chr1	44143619	-	3UTR	protein_coding	1700029F09Rik	-1	-24	0.03125	0
chr1	13555958	-	3UTR	protein_coding	Tram1	-1	-81	0.0487106	0		chr1	44143631	-	3UTR	protein_coding	1700029F09Rik	-2	-17	0.375	0
chr1	13555959	-	3UTR	protein_coding	Tram1	-4	-84	0.0315186	0		chr1	44143632	-	3UTR	protein_coding	1700029F09Rik	-3	-14	0.5625	0
chr1	13555960	-	3UTR	protein_coding	Tram1	-9	-84	0.0315186	0		chr1	44143633	-	3UTR	protein_coding	1700029F09Rik	-1	-10	0.6875	0
chr1	13555961	-	3UTR	protein_coding	Tram1	-9	-84	0.0315186	0		chr1	44143634	-	3UTR	protein_coding	1700029F09Rik	-2	-11	0.59375	0
chr1	13555962	-	3UTR	protein_coding	Tram1	-15	-84	0.0315186	0		chr1	44143636	-	3UTR	protein_coding	1700029F09Rik	-1	-10	0.6875	0
chr1	13555963	-	3UTR	protein_coding	Tram1	-3	-87	0.0200573	0		chr1	44143649	-	3UTR	protein_coding	1700029F09Rik	-1	-4	0.9375	0
chr1	13555964	-	3UTR	protein_coding	Tram1	-17	-88	0.017192	0		chr1	46864856	-	3UTR	protein_coding	Slc39a10	-1	-4	0.48	0
chr1	13555965	-	3UTR	protein_coding	Tram1	-8	-89	0.0143266	0		chr1	46864863	-	3UTR	protein_coding	Slc39a10	-1	-4	0.48	0
chr1	13555966	-	3UTR	protein_coding	Tram1	-2	-90	0.00859599	0		chr1	46864864	-	3UTR	protein_coding	Slc39a10	-1	-4	0.48	0
chr1	13555967	-	3UTR	protein_coding	Tram1	-1	-90	0.00859599	0		chr1	46864866	-	3UTR	protein_coding	Slc39a10	-1	-4	0.48	0
chr1	13555972	-	3UTR	protein_coding	Tram1	-5	-90	0.00859599	0		chr1	46865462	-	3UTR	protein_coding	Slc39a10	-1	-4	0.48	0
chr1	13555974	-	3UTR	protein_coding	Tram1	-3	-89	0.0143266	0		chr1	46865466	-	3UTR	protein_coding	Slc39a10	-1	-4	0.48	0
chr1	13555978	-	3UTR	protein_coding	Tram1	-3	-55	0.189112	0		chr1	46865467	-	3UTR	protein_coding	Slc39a10	-1	-4	0.48	0
chr1	13555979	-	3UTR	protein_coding	Tram1	-1	-52	0.200573	0		chr1	46865475	-	3UTR	protein_coding	Slc39a10	-1	-4	0.48	0
chr1	13555980	-	3UTR	protein_coding	Tram1	-1	-36	0.30086	0		chr1	46866090	-	3UTR	protein_coding	Slc39a10	-2	-5	0.16	0
chr1	13555981	-	3UTR	protein_coding	Tram1	-1	-28	0.383954	0		chr1	46866095	-	3UTR	protein_coding	Slc39a10	-1	-5	0.16	0
chr1	13555982	-	3UTR	protein_coding	Tram1	-1	-26	0.406877	0		chr1	46866098	-	3UTR	protein_coding	Slc39a10	-1	-5	0.16	0
chr1	13555983	-	3UTR	protein_coding	Tram1	-5	-25	0.421203	0		chr1	46866101	-	3UTR	protein_coding	Slc39a10	-1	-5	0.16	0
chr1	13555984	-	3UTR	protein_coding	Tram1	-1	-25	0.421203	0		chr1	46866538	-	3UTR	protein_coding	Slc39a10	-1	-3	0.52	0
chr1	13555990	-	3UTR	protein_coding	Tram1	-2	-18	0.512894	0		chr1	51528014	-	3UTR	protein_coding	Obfc2a	-1	-3	0.333333	0
chr1	13555991	-	3UTR	protein_coding	Tram1	-1	-18	0.512894	0		chr1	51528022	-	3UTR	protein_coding	Obfc2a	-1	-3	0.333333	0
chr1	13555995	-	3UTR	protein_coding	Tram1	-1	-14	0.613181	0		chr1	51528023	-	3UTR	protein_coding	Obfc2a	-1	-3	0.333333	0
chr1	13556027	-	3UTR	protein_coding	Tram1	-2	-34	0.34384	0		chr1	52216153	+	3UTR	protein_coding	Stat1	2	4	0.642857	0
chr1	13556029	-	3UTR	protein_coding	Tram1	-1	-44	0.240688	0		chr1	52216165	+	3UTR	protein_coding	Stat1	1	5	0.464286	0
chr1	13556030	-	3UTR	protein_coding	Tram1	-1	-46	0.229226	0		chr1	52216166	+	3UTR	protein_coding	Stat1	1	5	0.464286	0
chr1	13556031	-	3UTR	protein_coding	Tram1	-1	-46	0.229226	0		chr1	52216169	+	3UTR	protein_coding	Stat1	1	3	0.678571	0
chr1	13556036	-	3UTR	protein_coding	Tram1	-2	-67	0.131805	0		chr1	52216831	+	3UTR	protein_coding	Stat1	2	4	0.642857	0
chr1	13556037	-	3UTR	protein_coding	Tram1	-1	-71	0.114613	0		chr1	52216841	+	3UTR	protein_coding	Stat1	2	4	0.642857	0
chr1	13556038	-	3UTR	protein_coding	Tram1	-3	-75	0.108883	0		chr1	52216911	+	3UTR	protein_coding	Stat1	1	6	0.357143	0
chr1	13556039	-	3UTR	protein_coding	Tram1	-6	-77	0.0945559	0		chr1	52216912	+	3UTR	protein_coding	Stat1	1	6	0.357143	0
chr1	13556040	-	3UTR	protein_coding	Tram1	-3	-77	0.0945559	0		chr1	52216915	+	3UTR	protein_coding	Stat1	1	6	0.357143	0
chr1	13556041	-	3UTR	protein_coding	Tram1	-6	-77	0.0945559	0		chr1	52216917	+	3UTR	protein_coding	Stat1	1	6	0.357143	0
chr1	13556042	-	3UTR	protein_coding	Tram1	-7	-78	0.0573066	0		chr1	52216920	+	3UTR	protein_coding	Stat1	1	6	0.357143	0
chr1	13556043	-	3UTR	protein_coding	Tram1	-11	-76	0.100287	0		chr1	52216926	+	3UTR	protein_coding	Stat1	1	6	0.357143	0
chr1	13556045	-	3UTR	protein_coding	Tram1	-2	-77	0.0945559	0		chr1	52217715	+	3UTR	protein_coding	Stat1	1	4	0.642857	0
chr1	13556047	-	3UTR	protein_coding	Tram1	-4	-76	0.100287	0		chr1	52217721	+	3UTR	protein_coding	Stat1	1	4	0.642857	0
chr1	13556048	-	3UTR	protein_coding	Tram1	-8	-77	0.0945559	0		chr1	52217730	+	3UTR	protein_coding	Stat1	2	8	0.0357143	0
chr1	13556049	-	3UTR	protein_coding	Tram1	-5	-77	0.0945559	0		chr1	52217737	+	3UTR	protein_coding	Stat1	2	7	0.142857	0
chr1	13556050	-	3UTR	protein_coding	Tram1	-2	-77	0.0945559	0		chr1	52217740	+	3UTR	protein_coding	Stat1	1	7	0.142857	0
chr1	13556051	-	3UTR	protein_coding	Tram1	-2	-81	0.0487106	0		chr1	52217743	+	3UTR	protein_coding	Stat1	1	7	0.142857	0
chr1	13556052	-	3UTR	protein_coding	Tram1	-4	-79	0.0515759	0		chr1	52217749	+	3UTR	protein_coding	Stat1	1	5	0.464286	0
chr1	13556053	-	3UTR	protein_coding	Tram1	-4	-78	0.0573066	0		chr1	52242146	-	3UTR	protein_coding	Gls	-1	-10	0.465217	0
chr1	13556054	-	3UTR	protein_coding	Tram1	-2	-75	0.108883	0		chr1	52242155	-	3UTR	protein_coding	Gls	-3	-11	0.434783	0
chr1	13556057	-	3UTR	protein_coding	Tram1	-1	-61	0.169054	0		chr1	52242156	-	3UTR	protein_coding	Gls	-1	-12	0.421739	0
chr1	13556059	-	3UTR	protein_coding	Tram1	-2	-44	0.240688	0		chr1	52242157	-	3UTR	protein_coding	Gls	-3	-12	0.421739	0
chr1	13556062	-	3UTR	protein_coding	Tram1	-1	-48	0.212034	0		chr1	52242158	-	3UTR	protein_coding	Gls	-1	-12	0.421739	0
chr1	13556063	-	3UTR	protein_coding	Tram1	-1	-45	0.232092	0		chr1	52242160	-	3UTR	protein_coding	Gls	-1	-14	0.36087	0
chr1	13556066	-	3UTR	protein_coding	Tram1	-4	-32	0.363897	0		chr1	52242170	-	3UTR	protein_coding	Gls	-1	-22	0.13913	0
chr1	13556071	-	3UTR	protein_coding	Tram1	-1	-26	0.406877	0		chr1	52242171	-	3UTR	protein_coding	Gls	-1	-19	0.221739	0
chr1	13556074	-	3UTR	protein_coding	Tram1	-1	-29	0.381089	0		chr1	52242174	-	3UTR	protein_coding	Gls	-2	-16	0.313043	0
chr1	13556076	-	3UTR	protein_coding	Tram1	-2	-27	0.39255	0		chr1	52242176	-	3UTR	protein_coding	Gls	-1	-19	0.221739	0
chr1	13556077	-	3UTR	protein_coding	Tram1	-4	-27	0.39255	0		chr1	52242177	-	3UTR	protein_coding	Gls	-3	-19	0.221739	0
chr1	13556078	-	3UTR	protein_coding	Tram1	-1	-27	0.39255	0		chr1	52242178	-	3UTR	protein_coding	Gls	-3	-19	0.221739	0
chr1	13556079	-	3UTR	protein_coding	Tram1	-1	-26	0.406877	0		chr1	52242179	-	3UTR	protein_coding	Gls	-2	-19	0.221739	0
chr1	13556080	-	3UTR	protein_coding	Tram1	-1	-26	0.406877	0		chr1	52242187	-	3UTR	protein_coding	Gls	-1	-19	0.221739	0
chr1	13556083	-	3UTR	protein_coding	Tram1	-3	-22	0.441261	0		chr1	52242188	-	3UTR	protein_coding	Gls	-1	-21	0.152174	0
chr1	13556084	-	3UTR	protein_coding	Tram1	-2	-22	0.441261	0		chr1	52242190	-	3UTR	protein_coding	Gls	-4	-22	0.13913	0
chr1	13556085	-	3UTR	protein_coding	Tram1	-1	-22	0.441261	0		chr1	52242196	-	3UTR	protein_coding	Gls	-1	-18	0.234783	0
chr1	13556087	-	3UTR	protein_coding	Tram1	-2	-22	0.441261	0		chr1	52242200	-	3UTR	protein_coding	Gls	-1	-21	0.152174	0
chr1	13556088	-	3UTR	protein_coding	Tram1	-2	-22	0.441261	0		chr1	52242203	-	3UTR	protein_coding	Gls	-2	-21	0.152174	0
chr1	13556093	-	3UTR	protein_coding	Tram1	-1	-16	0.567335	0		chr1	52242204	-	3UTR	protein_coding	Gls	-3	-20	0.186957	0
chr1	13556102	-	3UTR	protein_coding	Tram1	-1	-9	0.727794	0		chr1	52242207	-	3UTR	protein_coding	Gls	-1	-16	0.313043	0
chr1	13556107	-	3UTR	protein_coding	Tram1	-1	-14	0.613181	0		chr1	52242208	-	3UTR	protein_coding	Gls	-1	-17	0.278261	0
chr1	13556110	-	3UTR	protein_coding	Tram1	-1	-14	0.613181	0		chr1	52242209	-	3UTR	protein_coding	Gls	-3	-17	0.278261	0
chr1	13556117	-	3UTR	protein_coding	Tram1	-1	-18	0.512894	0		chr1	52242212	-	3UTR	protein_coding	Gls	-2	-16	0.313043	0
chr1	13556119	-	3UTR	protein_coding	Tram1	-5	-18	0.512894	0		chr1	52242213	-	3UTR	protein_coding	Gls	-1	-16	0.313043	0
chr1	13556120	-	3UTR	protein_coding	Tram1	-2	-18	0.512894	0		chr1	52242218	-	3UTR	protein_coding	Gls	-1	-15	0.326087	0
chr1	13556122	-	3UTR	protein_coding	Tram1	-2	-20	0.469914	0		chr1	52242223	-	3UTR	protein_coding	Gls	-1	-9	0.491304	0
chr1	13556124	-	3UTR	protein_coding	Tram1	-1	-20	0.469914	0		chr1	52242243	-	3UTR	protein_coding	Gls	-1	-13	0.378261	0
chr1	13556126	-	3UTR	protein_coding	Tram1	-1	-20	0.469914	0		chr1	52242247	-	3UTR	protein_coding	Gls	-1	-14	0.36087	0
chr1	13556130	-	3UTR	protein_coding	Tram1	-1	-21	0.452722	0		chr1	52242252	-	3UTR	protein_coding	Gls	-1	-14	0.36087	0
chr1	13556131	-	3UTR	protein_coding	Tram1	-1	-21	0.452722	0		chr1	52242253	-	3UTR	protein_coding	Gls	-2	-14	0.36087	0
chr1	13556132	-	3UTR	protein_coding	Tram1	-1	-21	0.452722	0		chr1	52242254	-	3UTR	protein_coding	Gls	-6	-14	0.36087	0
chr1	13556133	-	3UTR	protein_coding	Tram1	-1	-20	0.469914	0		chr1	52242255	-	3UTR	protein_coding	Gls	-1	-14	0.36087	0
chr1	13556136	-	3UTR	protein_coding	Tram1	-2	-13	0.644699	0		chr1	52242256	-	3UTR	protein_coding	Gls	-1	-14	0.36087	0
chr1	13556138	-	3UTR	protein_coding	Tram1	-1	-12	0.65043	0		chr1	52242261	-	3UTR	protein_coding	Gls	-1	-20	0.186957	0
chr1	13556140	-	3UTR	protein_coding	Tram1	-1	-11	0.684814	0		chr1	52242273	-	3UTR	protein_coding	Gls	-3	-13	0.378261	0
chr1	13556143	-	3UTR	protein_coding	Tram1	-1	-10	0.710602	0		chr1	52242275	-	3UTR	protein_coding	Gls	-4	-15	0.326087	0
chr1	13556259	-	3UTR	protein_coding	Tram1	-1	-9	0.727794	0		chr1	52242277	-	3UTR	protein_coding	Gls	-1	-17	0.278261	0
chr1	13556260	-	3UTR	protein_coding	Tram1	-2	-9	0.727794	0		chr1	52242280	-	3UTR	protein_coding	Gls	-2	-18	0.234783	0
chr1	13556270	-	3UTR	protein_coding	Tram1	-1	-14	0.613181	0		chr1	52242282	-	3UTR	protein_coding	Gls	-1	-18	0.234783	0
chr1	13556271	-	3UTR	protein_coding	Tram1	-1	-17	0.544413	0		chr1	52242284	-	3UTR	protein_coding	Gls	-1	-19	0.221739	0
chr1	13556274	-	3UTR	protein_coding	Tram1	-1	-19	0.484241	0		chr1	52242289	-	3UTR	protein_coding	Gls	-1	-16	0.313043	0
chr1	13556276	-	3UTR	protein_coding	Tram1	-2	-16	0.567335	0		chr1	52242290	-	3UTR	protein_coding	Gls	-1	-16	0.313043	0
chr1	13556279	-	3UTR	protein_coding	Tram1	-3	-17	0.544413	0		chr1	52242291	-	3UTR	protein_coding	Gls	-1	-12	0.421739	0
chr1	13556281	-	3UTR	protein_coding	Tram1	-1	-24	0.424069	0		chr1	52242292	-	3UTR	protein_coding	Gls	-2	-12	0.421739	0
chr1	13556285	-	3UTR	protein_coding	Tram1	-1	-29	0.381089	0		chr1	52242294	-	3UTR	protein_coding	Gls	-1	-12	0.421739	0
chr1	13556286	-	3UTR	protein_coding	Tram1	-4	-34	0.34384	0		chr1	52242298	-	3UTR	protein_coding	Gls	-1	-10	0.465217	0
chr1	13556287	-	3UTR	protein_coding	Tram1	-1	-35	0.326648	0		chr1	52242308	-	3UTR	protein_coding	Gls	-1	-6	0.682609	0
chr1	13556289	-	3UTR	protein_coding	Tram1	-1	-35	0.326648	0		chr1	52242313	-	3UTR	protein_coding	Gls	-1	-7	0.604348	0
chr1	13556293	-	3UTR	protein_coding	Tram1	-1	-34	0.34384	0		chr1	52242319	-	3UTR	protein_coding	Gls	-1	-14	0.36087	0
chr1	13556295	-	3UTR	protein_coding	Tram1	-2	-38	0.269341	0		chr1	52242322	-	3UTR	protein_coding	Gls	-1	-20	0.186957	0
chr1	13556296	-	3UTR	protein_coding	Tram1	-5	-39	0.255014	0		chr1	52242325	-	3UTR	protein_coding	Gls	-2	-24	0.108696	0
chr1	13556299	-	3UTR	protein_coding	Tram1	-1	-38	0.269341	0		chr1	52242330	-	3UTR	protein_coding	Gls	-3	-30	0.1	0
chr1	13556300	-	3UTR	protein_coding	Tram1	-4	-38	0.269341	0		chr1	52242331	-	3UTR	protein_coding	Gls	-1	-36	0.0869565	0
chr1	13556301	-	3UTR	protein_coding	Tram1	-6	-38	0.269341	0		chr1	52242333	-	3UTR	protein_coding	Gls	-3	-38	0.0565217	0
chr1	13556302	-	3UTR	protein_coding	Tram1	-2	-34	0.34384	0		chr1	52242334	-	3UTR	protein_coding	Gls	-1	-39	0.0521739	0
chr1	13556306	-	3UTR	protein_coding	Tram1	-2	-32	0.363897	0		chr1	52242335	-	3UTR	protein_coding	Gls	-2	-40	0.0478261	0
chr1	13556309	-	3UTR	protein_coding	Tram1	-3	-35	0.326648	0		chr1	52242337	-	3UTR	protein_coding	Gls	-4	-40	0.0478261	0
chr1	13556310	-	3UTR	protein_coding	Tram1	-4	-40	0.243553	0		chr1	52242338	-	3UTR	protein_coding	Gls	-5	-45	0.0347826	0
chr1	13556311	-	3UTR	protein_coding	Tram1	-1	-44	0.240688	0		chr1	52242342	-	3UTR	protein_coding	Gls	-1	-49	0.026087	0
chr1	13556316	-	3UTR	protein_coding	Tram1	-1	-47	0.2149	0		chr1	52242344	-	3UTR	protein_coding	Gls	-1	-52	0.0173913	0
chr1	13556322	-	3UTR	protein_coding	Tram1	-2	-51	0.206304	0		chr1	52242345	-	3UTR	protein_coding	Gls	-5	-53	0.00434783	0
chr1	13556323	-	3UTR	protein_coding	Tram1	-1	-51	0.206304	0		chr1	52242346	-	3UTR	protein_coding	Gls	-6	-52	0.0173913	0
chr1	13556324	-	3UTR	protein_coding	Tram1	-1	-57	0.186246	0		chr1	52242348	-	3UTR	protein_coding	Gls	-2	-52	0.0173913	0
chr1	13556325	-	3UTR	protein_coding	Tram1	-5	-57	0.186246	0		chr1	52242349	-	3UTR	protein_coding	Gls	-1	-49	0.026087	0
chr1	13556326	-	3UTR	protein_coding	Tram1	-6	-53	0.194842	0		chr1	52242350	-	3UTR	protein_coding	Gls	-2	-48	0.0304348	0
chr1	13556327	-	3UTR	protein_coding	Tram1	-2	-53	0.194842	0		chr1	52242353	-	3UTR	protein_coding	Gls	-6	-42	0.0391304	0
chr1	13556330	-	3UTR	protein_coding	Tram1	-7	-58	0.180516	0		chr1	52242354	-	3UTR	protein_coding	Gls	-1	-37	0.073913	0
chr1	13556331	-	3UTR	protein_coding	Tram1	-4	-60	0.17192	0		chr1	52242355	-	3UTR	protein_coding	Gls	-1	-37	0.073913	0
chr1	13556332	-	3UTR	protein_coding	Tram1	-1	-75	0.108883	0		chr1	52242356	-	3UTR	protein_coding	Gls	-2	-37	0.073913	0
chr1	13556333	-	3UTR	protein_coding	Tram1	-11	-77	0.0945559	0		chr1	52242357	-	3UTR	protein_coding	Gls	-2	-37	0.073913	0
chr1	13556334	-	3UTR	protein_coding	Tram1	-1	-81	0.0487106	0		chr1	52242358	-	3UTR	protein_coding	Gls	-1	-36	0.0869565	0
chr1	13556335	-	3UTR	protein_coding	Tram1	-1	-81	0.0487106	0		chr1	52242359	-	3UTR	protein_coding	Gls	-2	-36	0.0869565	0
chr1	13556339	-	3UTR	protein_coding	Tram1	-6	-82	0.034384	0		chr1	52242360	-	3UTR	protein_coding	Gls	-1	-35	0.0913043	0
chr1	13556340	-	3UTR	protein_coding	Tram1	-3	-81	0.0487106	0		chr1	52242361	-	3UTR	protein_coding	Gls	-2	-30	0.1	0
chr1	13556342	-	3UTR	protein_coding	Tram1	-1	-70	0.120344	0		chr1	52242362	-	3UTR	protein_coding	Gls	-1	-24	0.108696	0
chr1	13556344	-	3UTR	protein_coding	Tram1	-1	-68	0.12894	0		chr1	52242402	-	3UTR	protein_coding	Gls	-1	-6	0.682609	0
chr1	13556345	-	3UTR	protein_coding	Tram1	-4	-70	0.120344	0		chr1	52242406	-	3UTR	protein_coding	Gls	-1	-6	0.682609	0
chr1	13556346	-	3UTR	protein_coding	Tram1	-2	-63	0.163324	0		chr1	52242412	-	3UTR	protein_coding	Gls	-1	-6	0.682609	0
chr1	13556347	-	3UTR	protein_coding	Tram1	-16	-59	0.174785	0		chr1	52242413	-	3UTR	protein_coding	Gls	-1	-6	0.682609	0
chr1	13556348	-	3UTR	protein_coding	Tram1	-2	-58	0.180516	0		chr1	52242414	-	3UTR	protein_coding	Gls	-1	-6	0.682609	0
chr1	13556349	-	3UTR	protein_coding	Tram1	-4	-48	0.212034	0		chr1	52242418	-	3UTR	protein_coding	Gls	-1	-5	0.713043	0
chr1	13556352	-	3UTR	protein_coding	Tram1	-2	-46	0.229226	0		chr1	52242699	-	3UTR	protein_coding	Gls	-1	-6	0.682609	0
chr1	13556353	-	3UTR	protein_coding	Tram1	-1	-46	0.229226	0		chr1	52242700	-	3UTR	protein_coding	Gls	-1	-6	0.682609	0
chr1	13556354	-	3UTR	protein_coding	Tram1	-1	-46	0.229226	0		chr1	52242811	-	3UTR	protein_coding	Gls	-1	-8	0.547826	0
chr1	13556360	-	3UTR	protein_coding	Tram1	-2	-37	0.289398	0		chr1	52242812	-	3UTR	protein_coding	Gls	-2	-8	0.547826	0
chr1	13556364	-	3UTR	protein_coding	Tram1	-1	-13	0.644699	0		chr1	52242813	-	3UTR	protein_coding	Gls	-1	-9	0.491304	0
chr1	13615269	-	3UTR	protein_coding	Lactb2	-1	-7	0.462963	0		chr1	52242823	-	3UTR	protein_coding	Gls	-1	-12	0.421739	0
chr1	13615272	-	3UTR	protein_coding	Lactb2	-2	-7	0.462963	0		chr1	52242826	-	3UTR	protein_coding	Gls	-3	-12	0.421739	0
chr1	13615275	-	3UTR	protein_coding	Lactb2	-1	-7	0.462963	0		chr1	52242828	-	3UTR	protein_coding	Gls	-1	-9	0.491304	0
chr1	13615276	-	3UTR	protein_coding	Lactb2	-1	-7	0.462963	0		chr1	52242833	-	3UTR	protein_coding	Gls	-2	-8	0.547826	0
chr1	13615279	-	3UTR	protein_coding	Lactb2	-2	-7	0.462963	0		chr1	52242834	-	3UTR	protein_coding	Gls	-1	-8	0.547826	0
chr1	13616105	-	3UTR	protein_coding	Lactb2	-2	-13	0.12963	0		chr1	52243461	-	3UTR	protein_coding	Gls	-1	-6	0.682609	0
chr1	13616106	-	3UTR	protein_coding	Lactb2	-1	-13	0.12963	0		chr1	52243471	-	3UTR	protein_coding	Gls	-1	-7	0.604348	0
chr1	13616107	-	3UTR	protein_coding	Lactb2	-1	-13	0.12963	0		chr1	52243473	-	3UTR	protein_coding	Gls	-1	-7	0.604348	0
chr1	13616114	-	3UTR	protein_coding	Lactb2	-3	-13	0.12963	0		chr1	52243474	-	3UTR	protein_coding	Gls	-2	-7	0.604348	0
chr1	13616117	-	3UTR	protein_coding	Lactb2	-2	-13	0.12963	0		chr1	52243476	-	3UTR	protein_coding	Gls	-1	-7	0.604348	0
chr1	13616118	-	3UTR	protein_coding	Lactb2	-1	-13	0.12963	0		chr1	52243478	-	3UTR	protein_coding	Gls	-1	-6	0.682609	0
chr1	13616119	-	3UTR	protein_coding	Lactb2	-3	-13	0.12963	0		chr1	52243638	-	3UTR	protein_coding	Gls	-1	-5	0.713043	0
chr1	13616135	-	3UTR	protein_coding	Lactb2	-1	-9	0.37037	0		chr1	52243639	-	3UTR	protein_coding	Gls	-2	-5	0.713043	0
chr1	13616136	-	3UTR	protein_coding	Lactb2	-2	-9	0.37037	0		chr1	52243641	-	3UTR	protein_coding	Gls	-1	-8	0.547826	0
chr1	13616143	-	3UTR	protein_coding	Lactb2	-3	-9	0.37037	0		chr1	52243653	-	3UTR	protein_coding	Gls	-1	-11	0.434783	0
chr1	13616146	-	3UTR	protein_coding	Lactb2	-1	-9	0.37037	0		chr1	52243655	-	3UTR	protein_coding	Gls	-2	-9	0.491304	0
chr1	13616147	-	3UTR	protein_coding	Lactb2	-1	-9	0.37037	0		chr1	52243656	-	3UTR	protein_coding	Gls	-1	-9	0.491304	0
chr1	13616148	-	3UTR	protein_coding	Lactb2	-1	-9	0.37037	0		chr1	52243660	-	3UTR	protein_coding	Gls	-1	-8	0.547826	0
chr1	13616891	-	3UTR	protein_coding	Lactb2	-2	-6	0.481481	0		chr1	52243663	-	3UTR	protein_coding	Gls	-1	-8	0.547826	0
chr1	13616905	-	3UTR	protein_coding	Lactb2	-2	-11	0.166667	0		chr1	52243664	-	3UTR	protein_coding	Gls	-1	-8	0.547826	0
chr1	13616906	-	3UTR	protein_coding	Lactb2	-2	-11	0.166667	0		chr1	52243669	-	3UTR	protein_coding	Gls	-1	-8	0.547826	0
chr1	13616907	-	3UTR	protein_coding	Lactb2	-1	-9	0.37037	0		chr1	52243683	-	3UTR	protein_coding	Gls	-1	-6	0.682609	0
chr1	13616908	-	3UTR	protein_coding	Lactb2	-1	-9	0.37037	0		chr1	52243692	-	3UTR	protein_coding	Gls	-2	-6	0.682609	0
chr1	13616913	-	3UTR	protein_coding	Lactb2	-1	-9	0.37037	0		chr1	52243693	-	3UTR	protein_coding	Gls	-1	-7	0.604348	0
chr1	13616917	-	3UTR	protein_coding	Lactb2	-1	-10	0.203704	0		chr1	52243694	-	3UTR	protein_coding	Gls	-1	-7	0.604348	0
chr1	13616918	-	3UTR	protein_coding	Lactb2	-1	-10	0.203704	0		chr1	52243705	-	3UTR	protein_coding	Gls	-1	-7	0.604348	0
chr1	14159082	-	3UTR	protein_coding	Eya1	-1	-3	0.272727	0		chr1	52243708	-	3UTR	protein_coding	Gls	-1	-5	0.713043	0
chr1	14159091	-	3UTR	protein_coding	Eya1	-1	-3	0.272727	0		chr1	52243876	-	3UTR	protein_coding	Gls	-1	-9	0.491304	0
chr1	14159092	-	3UTR	protein_coding	Eya1	-1	-3	0.272727	0		chr1	52243878	-	3UTR	protein_coding	Gls	-1	-12	0.421739	0
chr1	16560186	-	3UTR	protein_coding	Ube2w	-1	-4	0.507246	0		chr1	52243887	-	3UTR	protein_coding	Gls	-3	-20	0.186957	0
chr1	16560192	-	3UTR	protein_coding	Ube2w	-1	-4	0.507246	0		chr1	52243888	-	3UTR	protein_coding	Gls	-2	-20	0.186957	0
chr1	16560195	-	3UTR	protein_coding	Ube2w	-1	-4	0.507246	0		chr1	52243889	-	3UTR	protein_coding	Gls	-1	-20	0.186957	0
chr1	16560199	-	3UTR	protein_coding	Ube2w	-1	-4	0.507246	0		chr1	52243891	-	3UTR	protein_coding	Gls	-1	-20	0.186957	0
chr1	16560325	-	3UTR	protein_coding	Ube2w	-1	-4	0.507246	0		chr1	52243893	-	3UTR	protein_coding	Gls	-3	-19	0.221739	0
chr1	16560340	-	3UTR	protein_coding	Ube2w	-1	-5	0.42029	0		chr1	52243895	-	3UTR	protein_coding	Gls	-2	-20	0.186957	0
chr1	16560349	-	3UTR	protein_coding	Ube2w	-1	-5	0.42029	0		chr1	52243896	-	3UTR	protein_coding	Gls	-2	-22	0.13913	0
chr1	16560353	-	3UTR	protein_coding	Ube2w	-1	-7	0.333333	0		chr1	52243897	-	3UTR	protein_coding	Gls	-1	-22	0.13913	0
chr1	16560358	-	3UTR	protein_coding	Ube2w	-1	-6	0.376812	0		chr1	52243898	-	3UTR	protein_coding	Gls	-1	-22	0.13913	0
chr1	16560360	-	3UTR	protein_coding	Ube2w	-1	-6	0.376812	0		chr1	52243900	-	3UTR	protein_coding	Gls	-1	-23	0.117391	0
chr1	16560367	-	3UTR	protein_coding	Ube2w	-2	-5	0.42029	0		chr1	52243901	-	3UTR	protein_coding	Gls	-1	-23	0.117391	0
chr1	16560425	-	3UTR	protein_coding	Ube2w	-1	-7	0.333333	0		chr1	52243909	-	3UTR	protein_coding	Gls	-1	-13	0.378261	0
chr1	16560426	-	3UTR	protein_coding	Ube2w	-2	-7	0.333333	0		chr1	52243910	-	3UTR	protein_coding	Gls	-1	-13	0.378261	0
chr1	16560431	-	3UTR	protein_coding	Ube2w	-1	-7	0.333333	0		chr1	52243911	-	3UTR	protein_coding	Gls	-2	-11	0.434783	0
chr1	16560434	-	3UTR	protein_coding	Ube2w	-1	-7	0.333333	0		chr1	52243915	-	3UTR	protein_coding	Gls	-1	-7	0.604348	0
chr1	16560435	-	3UTR	protein_coding	Ube2w	-1	-7	0.333333	0		chr1	52244149	-	3UTR	protein_coding	Gls	-1	-6	0.682609	0
chr1	16560438	-	3UTR	protein_coding	Ube2w	-1	-7	0.333333	0		chr1	52244150	-	3UTR	protein_coding	Gls	-1	-6	0.682609	0
chr1	16561061	-	3UTR	protein_coding	Ube2w	-1	-7	0.333333	0		chr1	52244152	-	3UTR	protein_coding	Gls	-2	-6	0.682609	0
chr1	16561067	-	3UTR	protein_coding	Ube2w	-1	-16	0.217391	0		chr1	52244160	-	3UTR	protein_coding	Gls	-1	-6	0.682609	0
chr1	16561071	-	3UTR	protein_coding	Ube2w	-1	-20	0.173913	0		chr1	52244161	-	3UTR	protein_coding	Gls	-1	-6	0.682609	0
chr1	16561073	-	3UTR	protein_coding	Ube2w	-4	-24	0.15942	0		chr1	52244186	-	3UTR	protein_coding	Gls	-1	-6	0.682609	0
chr1	16561080	-	3UTR	protein_coding	Ube2w	-4	-30	0.0724638	0		chr1	52244197	-	3UTR	protein_coding	Gls	-1	-8	0.547826	0
chr1	16561082	-	3UTR	protein_coding	Ube2w	-5	-30	0.0724638	0		chr1	52244199	-	3UTR	protein_coding	Gls	-2	-8	0.547826	0
chr1	16561083	-	3UTR	protein_coding	Ube2w	-1	-30	0.0724638	0		chr1	52244200	-	3UTR	protein_coding	Gls	-2	-8	0.547826	0
chr1	16561085	-	3UTR	protein_coding	Ube2w	-3	-31	0.0144928	0		chr1	52244204	-	3UTR	protein_coding	Gls	-1	-7	0.604348	0
chr1	16561088	-	3UTR	protein_coding	Ube2w	-4	-30	0.0724638	0		chr1	52244207	-	3UTR	protein_coding	Gls	-1	-8	0.547826	0
chr1	16561089	-	3UTR	protein_coding	Ube2w	-1	-26	0.144928	0		chr1	52244305	-	3UTR	protein_coding	Gls	-1	-16	0.313043	0
chr1	16561090	-	3UTR	protein_coding	Ube2w	-1	-26	0.144928	0		chr1	52244307	-	3UTR	protein_coding	Gls	-1	-16	0.313043	0
chr1	16561091	-	3UTR	protein_coding	Ube2w	-1	-26	0.144928	0		chr1	52244311	-	3UTR	protein_coding	Gls	-2	-17	0.278261	0
chr1	16561092	-	3UTR	protein_coding	Ube2w	-1	-26	0.144928	0		chr1	52244312	-	3UTR	protein_coding	Gls	-1	-17	0.278261	0
chr1	16561093	-	3UTR	protein_coding	Ube2w	-3	-27	0.0869565	0		chr1	52244313	-	3UTR	protein_coding	Gls	-3	-17	0.278261	0
chr1	16561098	-	3UTR	protein_coding	Ube2w	-1	-18	0.188406	0		chr1	52244314	-	3UTR	protein_coding	Gls	-2	-17	0.278261	0
chr1	16561099	-	3UTR	protein_coding	Ube2w	-1	-17	0.202899	0		chr1	52244316	-	3UTR	protein_coding	Gls	-3	-17	0.278261	0
chr1	16561108	-	3UTR	protein_coding	Ube2w	-1	-6	0.376812	0		chr1	52244317	-	3UTR	protein_coding	Gls	-2	-17	0.278261	0
chr1	16561234	-	3UTR	protein_coding	Ube2w	-1	-4	0.507246	0		chr1	52244318	-	3UTR	protein_coding	Gls	-1	-17	0.278261	0
chr1	16633256	-	3UTR	protein_coding	Tceb1	-1	-6	0.766667	0		chr1	52244324	-	3UTR	protein_coding	Gls	-1	-15	0.326087	0
chr1	16633267	-	3UTR	protein_coding	Tceb1	-1	-6	0.766667	0		chr1	52244409	-	3UTR	protein_coding	Gls	-1	-7	0.604348	0
chr1	16633269	-	3UTR	protein_coding	Tceb1	-2	-6	0.766667	0		chr1	52244410	-	3UTR	protein_coding	Gls	-1	-7	0.604348	0
chr1	16633273	-	3UTR	protein_coding	Tceb1	-1	-5	0.8	0		chr1	52244415	-	3UTR	protein_coding	Gls	-2	-10	0.465217	0
chr1	16633282	-	3UTR	protein_coding	Tceb1	-1	-8	0.666667	0		chr1	52244417	-	3UTR	protein_coding	Gls	-1	-10	0.465217	0
chr1	16633296	-	3UTR	protein_coding	Tceb1	-2	-16	0.5	0		chr1	52244421	-	3UTR	protein_coding	Gls	-1	-12	0.421739	0
chr1	16633297	-	3UTR	protein_coding	Tceb1	-1	-17	0.4	0		chr1	52244426	-	3UTR	protein_coding	Gls	-1	-10	0.465217	0
chr1	16633298	-	3UTR	protein_coding	Tceb1	-4	-16	0.5	0		chr1	52244427	-	3UTR	protein_coding	Gls	-1	-10	0.465217	0
chr1	16633299	-	3UTR	protein_coding	Tceb1	-2	-16	0.5	0		chr1	52244428	-	3UTR	protein_coding	Gls	-2	-10	0.465217	0
chr1	16633301	-	3UTR	protein_coding	Tceb1	-3	-18	0.366667	0		chr1	52244435	-	3UTR	protein_coding	Gls	-2	-7	0.604348	0
chr1	16633302	-	3UTR	protein_coding	Tceb1	-2	-18	0.366667	0		chr1	52244452	-	3UTR	protein_coding	Gls	-1	-5	0.713043	0
chr1	16633310	-	3UTR	protein_coding	Tceb1	-1	-19	0.3	0		chr1	52244453	-	3UTR	protein_coding	Gls	-1	-5	0.713043	0
chr1	16633312	-	3UTR	protein_coding	Tceb1	-1	-20	0.166667	0		chr1	52244454	-	3UTR	protein_coding	Gls	-3	-5	0.713043	0
chr1	16633315	-	3UTR	protein_coding	Tceb1	-2	-14	0.6	0		chr1	52514736	-	3UTR	protein_coding	Nab1	-1	-8	0.5	0
chr1	16633319	-	3UTR	protein_coding	Tceb1	-1	-10	0.633333	0		chr1	52514737	-	3UTR	protein_coding	Nab1	-2	-8	0.5	0
chr1	16633326	-	3UTR	protein_coding	Tceb1	-1	-21	0.0666667	0		chr1	52514738	-	3UTR	protein_coding	Nab1	-1	-8	0.5	0
chr1	16633327	-	3UTR	protein_coding	Tceb1	-2	-21	0.0666667	0		chr1	52514742	-	3UTR	protein_coding	Nab1	-2	-9	0.2	0
chr1	16633329	-	3UTR	protein_coding	Tceb1	-1	-20	0.166667	0		chr1	52514743	-	3UTR	protein_coding	Nab1	-2	-9	0.2	0
chr1	16633334	-	3UTR	protein_coding	Tceb1	-1	-20	0.166667	0		chr1	52514754	-	3UTR	protein_coding	Nab1	-1	-6	0.6	0
chr1	16633335	-	3UTR	protein_coding	Tceb1	-4	-19	0.3	0		chr1	52977304	+	3UTR	protein_coding	Hibch	2	2	1	0
chr1	16633337	-	3UTR	protein_coding	Tceb1	-5	-19	0.3	0		chr1	52977612	+	3UTR	protein_coding	Hibch	1	2	1	0
chr1	16633338	-	3UTR	protein_coding	Tceb1	-3	-19	0.3	0		chr1	52977614	+	3UTR	protein_coding	Hibch	1	2	1	0
chr1	16633347	-	3UTR	protein_coding	Tceb1	-1	-15	0.566667	0		chr1	52977644	+	3UTR	protein_coding	Hibch	1	2	1	0
chr1	16633349	-	3UTR	protein_coding	Tceb1	-1	-15	0.566667	0		chr1	52977656	+	3UTR	protein_coding	Hibch	1	2	1	0
chr1	16667566	+	3UTR	protein_coding	Tmem70	2	12	0.434783	0		chr1	53812575	-	3UTR	protein_coding	Stk17b	-2	-8	0.219178	0
chr1	16667568	+	3UTR	protein_coding	Tmem70	1	14	0.304348	0		chr1	53812582	-	3UTR	protein_coding	Stk17b	-1	-9	0.164384	0
chr1	16667569	+	3UTR	protein_coding	Tmem70	3	14	0.304348	0		chr1	53812583	-	3UTR	protein_coding	Stk17b	-1	-9	0.164384	0
chr1	16667570	+	3UTR	protein_coding	Tmem70	1	14	0.304348	0		chr1	53812584	-	3UTR	protein_coding	Stk17b	-1	-9	0.164384	0
chr1	16667571	+	3UTR	protein_coding	Tmem70	2	14	0.304348	0		chr1	53812586	-	3UTR	protein_coding	Stk17b	-1	-10	0.0821918	0
chr1	16667575	+	3UTR	protein_coding	Tmem70	1	14	0.304348	0		chr1	53812588	-	3UTR	protein_coding	Stk17b	-1	-10	0.0821918	0
chr1	16667579	+	3UTR	protein_coding	Tmem70	1	14	0.304348	0		chr1	53812591	-	3UTR	protein_coding	Stk17b	-1	-8	0.219178	0
chr1	16667580	+	3UTR	protein_coding	Tmem70	1	14	0.304348	0		chr1	53812594	-	3UTR	protein_coding	Stk17b	-1	-8	0.219178	0
chr1	16667582	+	3UTR	protein_coding	Tmem70	1	12	0.434783	0		chr1	53812600	-	3UTR	protein_coding	Stk17b	-1	-7	0.232877	0
chr1	16667583	+	3UTR	protein_coding	Tmem70	1	12	0.434783	0		chr1	53812760	-	3UTR	protein_coding	Stk17b	-1	-5	0.315068	0
chr1	20793130	-	3UTR	protein_coding	Mcm3	-4	-13	0.54386	0		chr1	53812761	-	3UTR	protein_coding	Stk17b	-4	-5	0.315068	0
chr1	20793131	-	3UTR	protein_coding	Mcm3	-1	-13	0.54386	0		chr1	53813056	-	3UTR	protein_coding	Stk17b	-1	-5	0.315068	0
chr1	20793132	-	3UTR	protein_coding	Mcm3	-3	-13	0.54386	0		chr1	53813060	-	3UTR	protein_coding	Stk17b	-1	-5	0.315068	0
chr1	20793134	-	3UTR	protein_coding	Mcm3	-2	-13	0.54386	0		chr1	53814232	-	3UTR	protein_coding	Stk17b	-1	-6	0.246575	0
chr1	20793138	-	3UTR	protein_coding	Mcm3	-3	-14	0.45614	0		chr1	53814237	-	3UTR	protein_coding	Stk17b	-1	-9	0.164384	0
chr1	20793153	-	3UTR	protein_coding	Mcm3	-1	-22	0.403509	0		chr1	53814239	-	3UTR	protein_coding	Stk17b	-2	-9	0.164384	0
chr1	20793156	-	3UTR	protein_coding	Mcm3	-1	-31	0.22807	0		chr1	53814244	-	3UTR	protein_coding	Stk17b	-1	-10	0.0821918	0
chr1	20793157	-	3UTR	protein_coding	Mcm3	-1	-35	0.157895	0		chr1	53814245	-	3UTR	protein_coding	Stk17b	-1	-10	0.0821918	0
chr1	20793159	-	3UTR	protein_coding	Mcm3	-1	-35	0.157895	0		chr1	53814249	-	3UTR	protein_coding	Stk17b	-1	-9	0.164384	0
chr1	20793161	-	3UTR	protein_coding	Mcm3	-1	-35	0.157895	0		chr1	53814250	-	3UTR	protein_coding	Stk17b	-1	-10	0.0821918	0
chr1	20793162	-	3UTR	protein_coding	Mcm3	-1	-35	0.157895	0		chr1	53814251	-	3UTR	protein_coding	Stk17b	-1	-10	0.0821918	0
chr1	20793163	-	3UTR	protein_coding	Mcm3	-1	-35	0.157895	0		chr1	53814258	-	3UTR	protein_coding	Stk17b	-1	-8	0.219178	0
chr1	20793164	-	3UTR	protein_coding	Mcm3	-1	-35	0.157895	0		chr1	53814265	-	3UTR	protein_coding	Stk17b	-1	-5	0.315068	0
chr1	20793167	-	3UTR	protein_coding	Mcm3	-6	-35	0.157895	0		chr1	54704919	-	3UTR	protein_coding	Ankrd44	-1	-3	0.0357143	0
chr1	20793168	-	3UTR	protein_coding	Mcm3	-5	-35	0.157895	0		chr1	55042093	-	3UTR	protein_coding	Sf3b1	-1	-5	0.789474	0
chr1	20793169	-	3UTR	protein_coding	Mcm3	-5	-34	0.210526	0		chr1	55042094	-	3UTR	protein_coding	Sf3b1	-1	-5	0.789474	0
chr1	20793170	-	3UTR	protein_coding	Mcm3	-4	-34	0.210526	0		chr1	55042095	-	3UTR	protein_coding	Sf3b1	-2	-5	0.789474	0
chr1	20793171	-	3UTR	protein_coding	Mcm3	-3	-35	0.157895	0		chr1	55042101	-	3UTR	protein_coding	Sf3b1	-1	-5	0.789474	0
chr1	20793172	-	3UTR	protein_coding	Mcm3	-4	-34	0.210526	0		chr1	55043897	-	3UTR	protein_coding	Sf3b1	-2	-5	0.789474	0
chr1	20793186	-	3UTR	protein_coding	Mcm3	-1	-13	0.54386	0		chr1	55043899	-	3UTR	protein_coding	Sf3b1	-1	-6	0.701754	0
chr1	20793190	-	3UTR	protein_coding	Mcm3	-1	-6	0.77193	0		chr1	55043902	-	3UTR	protein_coding	Sf3b1	-1	-8	0.684211	0
chr1	20793191	-	3UTR	protein_coding	Mcm3	-1	-6	0.77193	0		chr1	55043912	-	3UTR	protein_coding	Sf3b1	-1	-10	0.631579	0
chr1	20793194	-	3UTR	protein_coding	Mcm3	-1	-6	0.77193	0		chr1	55043914	-	3UTR	protein_coding	Sf3b1	-1	-10	0.631579	0
chr1	20793197	-	3UTR	protein_coding	Mcm3	-1	-6	0.77193	0		chr1	55043915	-	3UTR	protein_coding	Sf3b1	-1	-9	0.666667	0
chr1	20793201	-	3UTR	protein_coding	Mcm3	-1	-6	0.77193	0		chr1	55043916	-	3UTR	protein_coding	Sf3b1	-1	-9	0.666667	0
chr1	20793267	-	3UTR	protein_coding	Mcm3	-3	-19	0.421053	0		chr1	55043920	-	3UTR	protein_coding	Sf3b1	-1	-12	0.596491	0
chr1	20793269	-	3UTR	protein_coding	Mcm3	-5	-25	0.368421	0		chr1	55043924	-	3UTR	protein_coding	Sf3b1	-1	-14	0.508772	0
chr1	20793270	-	3UTR	protein_coding	Mcm3	-4	-26	0.350877	0		chr1	55043928	-	3UTR	protein_coding	Sf3b1	-1	-13	0.578947	0
chr1	20793272	-	3UTR	protein_coding	Mcm3	-1	-26	0.350877	0		chr1	55043929	-	3UTR	protein_coding	Sf3b1	-1	-14	0.508772	0
chr1	20793275	-	3UTR	protein_coding	Mcm3	-1	-26	0.350877	0		chr1	55043934	-	3UTR	protein_coding	Sf3b1	-2	-13	0.578947	0
chr1	20793278	-	3UTR	protein_coding	Mcm3	-1	-26	0.350877	0		chr1	55043935	-	3UTR	protein_coding	Sf3b1	-2	-13	0.578947	0
chr1	20793279	-	3UTR	protein_coding	Mcm3	-2	-26	0.350877	0		chr1	55043936	-	3UTR	protein_coding	Sf3b1	-2	-13	0.578947	0
chr1	20793280	-	3UTR	protein_coding	Mcm3	-1	-26	0.350877	0		chr1	55043944	-	3UTR	protein_coding	Sf3b1	-1	-37	0.0175439	0
chr1	20793282	-	3UTR	protein_coding	Mcm3	-1	-26	0.350877	0		chr1	55043945	-	3UTR	protein_coding	Sf3b1	-1	-36	0.0877193	0
chr1	20793284	-	3UTR	protein_coding	Mcm3	-6	-23	0.385965	0		chr1	55043946	-	3UTR	protein_coding	Sf3b1	-1	-36	0.0877193	0
chr1	20793285	-	3UTR	protein_coding	Mcm3	-1	-18	0.438596	0		chr1	55043951	-	3UTR	protein_coding	Sf3b1	-1	-33	0.175439	0
chr1	20793307	-	3UTR	protein_coding	Mcm3	-1	-6	0.77193	0		chr1	55043952	-	3UTR	protein_coding	Sf3b1	-3	-31	0.315789	0
chr1	20793308	-	3UTR	protein_coding	Mcm3	-2	-6	0.77193	0		chr1	55043954	-	3UTR	protein_coding	Sf3b1	-1	-31	0.315789	0
chr1	20793319	-	3UTR	protein_coding	Mcm3	-1	-7	0.649123	0		chr1	55043955	-	3UTR	protein_coding	Sf3b1	-5	-31	0.315789	0
chr1	20793320	-	3UTR	protein_coding	Mcm3	-2	-7	0.649123	0		chr1	55043956	-	3UTR	protein_coding	Sf3b1	-9	-31	0.315789	0
chr1	20793408	-	3UTR	protein_coding	Mcm3	-1	-5	0.789474	0		chr1	55043957	-	3UTR	protein_coding	Sf3b1	-3	-31	0.315789	0
chr1	20793473	-	3UTR	protein_coding	Mcm3	-1	-7	0.649123	0		chr1	55043958	-	3UTR	protein_coding	Sf3b1	-4	-31	0.315789	0
chr1	20793474	-	3UTR	protein_coding	Mcm3	-1	-7	0.649123	0		chr1	55043959	-	3UTR	protein_coding	Sf3b1	-1	-31	0.315789	0
chr1	20793475	-	3UTR	protein_coding	Mcm3	-2	-7	0.649123	0		chr1	55043962	-	3UTR	protein_coding	Sf3b1	-1	-28	0.333333	0
chr1	20793476	-	3UTR	protein_coding	Mcm3	-3	-7	0.649123	0		chr1	55044022	-	3UTR	protein_coding	Sf3b1	-1	-19	0.473684	0
chr1	20986446	-	3UTR	protein_coding	Tram2	-1	-6	0.262626	0		chr1	55044030	-	3UTR	protein_coding	Sf3b1	-1	-23	0.403509	0
chr1	20986452	-	3UTR	protein_coding	Tram2	-1	-6	0.262626	0		chr1	55044031	-	3UTR	protein_coding	Sf3b1	-9	-23	0.403509	0
chr1	20986453	-	3UTR	protein_coding	Tram2	-1	-6	0.262626	0		chr1	55044032	-	3UTR	protein_coding	Sf3b1	-1	-23	0.403509	0
chr1	20986458	-	3UTR	protein_coding	Tram2	-3	-8	0.141414	0		chr1	55044033	-	3UTR	protein_coding	Sf3b1	-3	-31	0.315789	0
chr1	20986470	-	3UTR	protein_coding	Tram2	-1	-5	0.373737	0		chr1	55044035	-	3UTR	protein_coding	Sf3b1	-1	-35	0.157895	0
chr1	20986472	-	3UTR	protein_coding	Tram2	-1	-5	0.373737	0		chr1	55044036	-	3UTR	protein_coding	Sf3b1	-2	-36	0.0877193	0
chr1	20986507	-	3UTR	protein_coding	Tram2	-1	-5	0.373737	0		chr1	55044037	-	3UTR	protein_coding	Sf3b1	-1	-36	0.0877193	0
chr1	20986508	-	3UTR	protein_coding	Tram2	-1	-6	0.262626	0		chr1	55044038	-	3UTR	protein_coding	Sf3b1	-2	-35	0.157895	0
chr1	20986510	-	3UTR	protein_coding	Tram2	-1	-6	0.262626	0		chr1	55044040	-	3UTR	protein_coding	Sf3b1	-1	-35	0.157895	0
chr1	20986511	-	3UTR	protein_coding	Tram2	-2	-8	0.141414	0		chr1	55044044	-	3UTR	protein_coding	Sf3b1	-1	-35	0.157895	0
chr1	20986523	-	3UTR	protein_coding	Tram2	-1	-9	0.121212	0		chr1	55044048	-	3UTR	protein_coding	Sf3b1	-8	-24	0.350877	0
chr1	20986526	-	3UTR	protein_coding	Tram2	-2	-7	0.151515	0		chr1	55044049	-	3UTR	protein_coding	Sf3b1	-2	-21	0.438596	0
chr1	20986527	-	3UTR	protein_coding	Tram2	-1	-5	0.373737	0		chr1	55044050	-	3UTR	protein_coding	Sf3b1	-2	-21	0.438596	0
chr1	20986536	-	3UTR	protein_coding	Tram2	-1	-5	0.373737	0		chr1	55044051	-	3UTR	protein_coding	Sf3b1	-1	-20	0.45614	0
chr1	20987055	-	3UTR	protein_coding	Tram2	-1	-4	0.444444	0		chr1	55044172	-	3UTR	protein_coding	Sf3b1	-1	-4	0.824561	0
chr1	20987064	-	3UTR	protein_coding	Tram2	-3	-4	0.444444	0		chr1	55044174	-	3UTR	protein_coding	Sf3b1	-3	-4	0.824561	0
chr1	20987687	-	3UTR	protein_coding	Tram2	-1	-13	0.111111	0		chr1	55148037	+	3UTR	protein_coding	Hspe1	1	12	1	0
chr1	20987689	-	3UTR	protein_coding	Tram2	-1	-13	0.111111	0		chr1	55148038	+	3UTR	protein_coding	Hspe1	2	15	0.666667	0
chr1	20987691	-	3UTR	protein_coding	Tram2	-1	-13	0.111111	0		chr1	55148047	+	3UTR	protein_coding	Hspe1	2	17	0.444444	0
chr1	20987692	-	3UTR	protein_coding	Tram2	-1	-13	0.111111	0		chr1	55148050	+	3UTR	protein_coding	Hspe1	1	17	0.444444	0
chr1	20987693	-	3UTR	protein_coding	Tram2	-1	-13	0.111111	0		chr1	55148051	+	3UTR	protein_coding	Hspe1	2	17	0.444444	0
chr1	20987694	-	3UTR	protein_coding	Tram2	-3	-13	0.111111	0		chr1	55148052	+	3UTR	protein_coding	Hspe1	4	17	0.444444	0
chr1	20987695	-	3UTR	protein_coding	Tram2	-1	-13	0.111111	0		chr1	55148053	+	3UTR	protein_coding	Hspe1	3	16	0.555556	0
chr1	20987697	-	3UTR	protein_coding	Tram2	-1	-14	0.040404	0		chr1	55148054	+	3UTR	protein_coding	Hspe1	1	14	0.888889	0
chr1	20987698	-	3UTR	protein_coding	Tram2	-1	-14	0.040404	0		chr1	55148055	+	3UTR	protein_coding	Hspe1	1	14	0.888889	0
chr1	20987700	-	3UTR	protein_coding	Tram2	-1	-14	0.040404	0		chr1	57472658	+	3UTR	protein_coding	9430016H08Rik	1	6	0.833333	0
chr1	20987702	-	3UTR	protein_coding	Tram2	-1	-14	0.040404	0		chr1	57472663	+	3UTR	protein_coding	9430016H08Rik	1	7	0.5	0
chr1	20987711	-	3UTR	protein_coding	Tram2	-1	-5	0.373737	0		chr1	57472664	+	3UTR	protein_coding	9430016H08Rik	2	7	0.5	0
chr1	20988033	-	3UTR	protein_coding	Tram2	-1	-6	0.262626	0		chr1	57472665	+	3UTR	protein_coding	9430016H08Rik	2	7	0.5	0
chr1	20988047	-	3UTR	protein_coding	Tram2	-1	-4	0.444444	0		chr1	57472674	+	3UTR	protein_coding	9430016H08Rik	1	6	0.833333	0
chr1	20988048	-	3UTR	protein_coding	Tram2	-2	-4	0.444444	0		chr1	58082181	+	3UTR	protein_coding	Sgol2	1	5	0.666667	0
chr1	20988515	-	3UTR	protein_coding	Tram2	-1	-6	0.262626	0		chr1	58082182	+	3UTR	protein_coding	Sgol2	1	5	0.666667	0
chr1	20988516	-	3UTR	protein_coding	Tram2	-1	-6	0.262626	0		chr1	58082186	+	3UTR	protein_coding	Sgol2	2	8	0.190476	0
chr1	20988517	-	3UTR	protein_coding	Tram2	-2	-6	0.262626	0		chr1	58082188	+	3UTR	protein_coding	Sgol2	1	8	0.190476	0
chr1	20988521	-	3UTR	protein_coding	Tram2	-1	-6	0.262626	0		chr1	58082198	+	3UTR	protein_coding	Sgol2	1	6	0.52381	0
chr1	20988530	-	3UTR	protein_coding	Tram2	-1	-6	0.262626	0		chr1	58082199	+	3UTR	protein_coding	Sgol2	1	6	0.52381	0
chr1	20990471	-	3UTR	protein_coding	Tram2	-1	-4	0.444444	0		chr1	58082200	+	3UTR	protein_coding	Sgol2	1	7	0.238095	0
chr1	20990473	-	3UTR	protein_coding	Tram2	-2	-4	0.444444	0		chr1	58082669	+	3UTR	protein_coding	Sgol2	1	5	0.666667	0
chr1	20990484	-	3UTR	protein_coding	Tram2	-1	-4	0.444444	0		chr1	58082671	+	3UTR	protein_coding	Sgol2	3	6	0.52381	0
chr1	20991491	-	3UTR	protein_coding	Tram2	-1	-5	0.373737	0		chr1	58082684	+	3UTR	protein_coding	Sgol2	1	10	0.047619	0
chr1	20991494	-	3UTR	protein_coding	Tram2	-1	-5	0.373737	0		chr1	58082685	+	3UTR	protein_coding	Sgol2	1	9	0.0952381	0
chr1	20991497	-	3UTR	protein_coding	Tram2	-1	-5	0.373737	0		chr1	58082689	+	3UTR	protein_coding	Sgol2	2	6	0.52381	0
chr1	20991499	-	3UTR	protein_coding	Tram2	-1	-5	0.373737	0		chr1	58082691	+	3UTR	protein_coding	Sgol2	1	6	0.52381	0
chr1	20991501	-	3UTR	protein_coding	Tram2	-1	-5	0.373737	0		chr1	58082692	+	3UTR	protein_coding	Sgol2	1	6	0.52381	0
chr1	21388693	-	3UTR	protein_coding	Kcnq5	-1	-2	0.333333	0		chr1	58462174	+	3UTR	protein_coding	Bzw1	1	4	0.787234	0
chr1	21388697	-	3UTR	protein_coding	Kcnq5	-1	-2	0.333333	0		chr1	58462175	+	3UTR	protein_coding	Bzw1	3	4	0.787234	0
chr1	21388724	-	3UTR	protein_coding	Kcnq5	-1	-2	0.333333	0		chr1	58462453	+	3UTR	protein_coding	Bzw1	1	5	0.617021	0
chr1	21388730	-	3UTR	protein_coding	Kcnq5	-1	-2	0.333333	0		chr1	58462455	+	3UTR	protein_coding	Bzw1	2	5	0.617021	0
chr1	21392040	-	3UTR	protein_coding	Kcnq5	-2	-2	0.333333	0		chr1	58462462	+	3UTR	protein_coding	Bzw1	1	5	0.617021	0
chr1	23375130	-	3UTR	protein_coding	Ogfrl1	-2	-5	0.015873	0		chr1	58462463	+	3UTR	protein_coding	Bzw1	1	5	0.617021	0
chr1	23852610	-	3UTR	protein_coding	Smap1	-1	-4	0.181818	0		chr1	58462934	+	3UTR	protein_coding	Bzw1	3	11	0.255319	0
chr1	23852614	-	3UTR	protein_coding	Smap1	-1	-6	0.136364	0		chr1	58462937	+	3UTR	protein_coding	Bzw1	1	12	0.234043	0
chr1	23852616	-	3UTR	protein_coding	Smap1	-2	-6	0.136364	0		chr1	58462938	+	3UTR	protein_coding	Bzw1	4	12	0.234043	0
chr1	23852628	-	3UTR	protein_coding	Smap1	-2	-6	0.136364	0		chr1	58462939	+	3UTR	protein_coding	Bzw1	3	12	0.234043	0
chr1	23852633	-	3UTR	protein_coding	Smap1	-1	-3	0.272727	0		chr1	58462950	+	3UTR	protein_coding	Bzw1	1	9	0.276596	0
chr1	23852860	-	3UTR	protein_coding	Smap1	-3	-3	0.272727	0		chr1	58462977	+	3UTR	protein_coding	Bzw1	2	4	0.787234	0
chr1	24002825	-	3UTR	protein_coding	1110058L19Rik	-1	-6	0.666667	0		chr1	58462978	+	3UTR	protein_coding	Bzw1	1	4	0.787234	0
chr1	24002838	-	3UTR	protein_coding	1110058L19Rik	-3	-7	0.533333	0		chr1	58462983	+	3UTR	protein_coding	Bzw1	1	4	0.787234	0
chr1	24002846	-	3UTR	protein_coding	1110058L19Rik	-2	-6	0.666667	0		chr1	58463009	+	3UTR	protein_coding	Bzw1	1	4	0.787234	0
chr1	24002848	-	3UTR	protein_coding	1110058L19Rik	-1	-6	0.666667	0		chr1	58463010	+	3UTR	protein_coding	Bzw1	2	4	0.787234	0
chr1	24002987	-	3UTR	protein_coding	1110058L19Rik	-1	-4	0.8	0		chr1	58463011	+	3UTR	protein_coding	Bzw1	1	4	0.787234	0
chr1	24002991	-	3UTR	protein_coding	1110058L19Rik	-1	-5	0.733333	0		chr1	58463035	+	3UTR	protein_coding	Bzw1	1	7	0.446809	0
chr1	24002994	-	3UTR	protein_coding	1110058L19Rik	-1	-5	0.733333	0		chr1	58463036	+	3UTR	protein_coding	Bzw1	1	7	0.446809	0
chr1	24003006	-	3UTR	protein_coding	1110058L19Rik	-1	-7	0.533333	0		chr1	58463042	+	3UTR	protein_coding	Bzw1	1	8	0.382979	0
chr1	24003009	-	3UTR	protein_coding	1110058L19Rik	-1	-7	0.533333	0		chr1	58463044	+	3UTR	protein_coding	Bzw1	1	8	0.382979	0
chr1	24003014	-	3UTR	protein_coding	1110058L19Rik	-1	-10	0.4	0		chr1	58463045	+	3UTR	protein_coding	Bzw1	1	8	0.382979	0
chr1	24003015	-	3UTR	protein_coding	1110058L19Rik	-1	-10	0.4	0		chr1	58463048	+	3UTR	protein_coding	Bzw1	1	8	0.382979	0
chr1	24003019	-	3UTR	protein_coding	1110058L19Rik	-1	-15	0.1	0		chr1	58463050	+	3UTR	protein_coding	Bzw1	1	8	0.382979	0
chr1	24003023	-	3UTR	protein_coding	1110058L19Rik	-1	-14	0.166667	0		chr1	58463053	+	3UTR	protein_coding	Bzw1	1	6	0.531915	0
chr1	24003025	-	3UTR	protein_coding	1110058L19Rik	-1	-13	0.266667	0		chr1	58463334	+	3UTR	protein_coding	Bzw1	1	6	0.531915	0
chr1	24003026	-	3UTR	protein_coding	1110058L19Rik	-1	-13	0.266667	0		chr1	58463335	+	3UTR	protein_coding	Bzw1	2	6	0.531915	0
chr1	24003027	-	3UTR	protein_coding	1110058L19Rik	-1	-13	0.266667	0		chr1	58463343	+	3UTR	protein_coding	Bzw1	1	6	0.531915	0
chr1	24003029	-	3UTR	protein_coding	1110058L19Rik	-1	-15	0.1	0		chr1	58463344	+	3UTR	protein_coding	Bzw1	2	7	0.446809	0
chr1	24003031	-	3UTR	protein_coding	1110058L19Rik	-2	-14	0.166667	0		chr1	58463359	+	3UTR	protein_coding	Bzw1	1	16	0.0212766	0
chr1	24003032	-	3UTR	protein_coding	1110058L19Rik	-3	-15	0.1	0		chr1	58463360	+	3UTR	protein_coding	Bzw1	2	14	0.170213	0
chr1	24003043	-	3UTR	protein_coding	1110058L19Rik	-2	-11	0.333333	0		chr1	58463361	+	3UTR	protein_coding	Bzw1	2	14	0.170213	0
chr1	24003046	-	3UTR	protein_coding	1110058L19Rik	-1	-11	0.333333	0		chr1	58463363	+	3UTR	protein_coding	Bzw1	3	14	0.170213	0
chr1	24003047	-	3UTR	protein_coding	1110058L19Rik	-1	-9	0.433333	0		chr1	58463364	+	3UTR	protein_coding	Bzw1	2	14	0.170213	0
chr1	24003049	-	3UTR	protein_coding	1110058L19Rik	-1	-6	0.666667	0		chr1	58463365	+	3UTR	protein_coding	Bzw1	2	14	0.170213	0
chr1	24003059	-	3UTR	protein_coding	1110058L19Rik	-1	-4	0.8	0		chr1	58463367	+	3UTR	protein_coding	Bzw1	1	14	0.170213	0
chr1	24819621	+	3UTR	protein_coding	Lmbrd1	1	7	0.507246	0		chr1	58463369	+	3UTR	protein_coding	Bzw1	1	14	0.170213	0
chr1	24819626	+	3UTR	protein_coding	Lmbrd1	1	8	0.478261	0		chr1	58519733	-	3UTR	protein_coding	Orc2l	-1	-5	0.363636	0
chr1	24819627	+	3UTR	protein_coding	Lmbrd1	2	8	0.478261	0		chr1	58519739	-	3UTR	protein_coding	Orc2l	-1	-5	0.363636	0
chr1	24819635	+	3UTR	protein_coding	Lmbrd1	2	11	0.391304	0		chr1	58519744	-	3UTR	protein_coding	Orc2l	-2	-5	0.363636	0
chr1	24819636	+	3UTR	protein_coding	Lmbrd1	1	11	0.391304	0		chr1	58519745	-	3UTR	protein_coding	Orc2l	-1	-5	0.363636	0
chr1	24819637	+	3UTR	protein_coding	Lmbrd1	1	10	0.405797	0		chr1	58520745	-	3UTR	protein_coding	Orc2l	-1	-3	0.545455	0
chr1	24819644	+	3UTR	protein_coding	Lmbrd1	2	9	0.434783	0		chr1	58520746	-	3UTR	protein_coding	Orc2l	-2	-3	0.545455	0
chr1	24819650	+	3UTR	protein_coding	Lmbrd1	1	9	0.434783	0		chr1	58652744	+	3UTR	protein_coding	Ndufb3	2	4	0.4	0
chr1	24819655	+	3UTR	protein_coding	Lmbrd1	2	5	0.521739	0		chr1	58652753	+	3UTR	protein_coding	Ndufb3	2	4	0.4	0
chr1	24819698	+	3UTR	protein_coding	Lmbrd1	1	7	0.507246	0		chr1	58812036	+	3UTR	protein_coding	Cflar	1	4	0.339623	0
chr1	24819700	+	3UTR	protein_coding	Lmbrd1	1	8	0.478261	0		chr1	58812044	+	3UTR	protein_coding	Cflar	1	6	0.207547	0
chr1	24819701	+	3UTR	protein_coding	Lmbrd1	1	12	0.333333	0		chr1	58812049	+	3UTR	protein_coding	Cflar	1	6	0.207547	0
chr1	24819708	+	3UTR	protein_coding	Lmbrd1	1	25	0.144928	0		chr1	58812050	+	3UTR	protein_coding	Cflar	1	6	0.207547	0
chr1	24819713	+	3UTR	protein_coding	Lmbrd1	3	34	0.0144928	0		chr1	58812055	+	3UTR	protein_coding	Cflar	1	6	0.207547	0
chr1	24819715	+	3UTR	protein_coding	Lmbrd1	1	33	0.0289855	0		chr1	58812058	+	3UTR	protein_coding	Cflar	1	6	0.207547	0
chr1	24819716	+	3UTR	protein_coding	Lmbrd1	4	32	0.0724638	0		chr1	58814269	+	3UTR	protein_coding	Cflar	1	6	0.207547	0
chr1	24819717	+	3UTR	protein_coding	Lmbrd1	6	31	0.130435	0		chr1	58814270	+	3UTR	protein_coding	Cflar	1	6	0.207547	0
chr1	24819718	+	3UTR	protein_coding	Lmbrd1	3	31	0.130435	0		chr1	58814277	+	3UTR	protein_coding	Cflar	1	7	0.0566038	0
chr1	24819719	+	3UTR	protein_coding	Lmbrd1	2	31	0.130435	0		chr1	58814279	+	3UTR	protein_coding	Cflar	1	7	0.0566038	0
chr1	24819720	+	3UTR	protein_coding	Lmbrd1	2	31	0.130435	0		chr1	58814281	+	3UTR	protein_coding	Cflar	2	7	0.0566038	0
chr1	24819725	+	3UTR	protein_coding	Lmbrd1	6	32	0.0724638	0		chr1	58814292	+	3UTR	protein_coding	Cflar	1	6	0.207547	0
chr1	24819726	+	3UTR	protein_coding	Lmbrd1	3	32	0.0724638	0		chr1	58815589	+	3UTR	protein_coding	Cflar	2	4	0.339623	0
chr1	24819737	+	3UTR	protein_coding	Lmbrd1	1	11	0.391304	0		chr1	58815591	+	3UTR	protein_coding	Cflar	1	4	0.339623	0
chr1	24819740	+	3UTR	protein_coding	Lmbrd1	1	13	0.318841	0		chr1	58815592	+	3UTR	protein_coding	Cflar	1	4	0.339623	0
chr1	24819753	+	3UTR	protein_coding	Lmbrd1	1	13	0.318841	0		chr1	58815676	+	3UTR	protein_coding	Cflar	1	5	0.264151	0
chr1	24819755	+	3UTR	protein_coding	Lmbrd1	1	13	0.318841	0		chr1	58815684	+	3UTR	protein_coding	Cflar	1	5	0.264151	0
chr1	24819756	+	3UTR	protein_coding	Lmbrd1	1	13	0.318841	0		chr1	58815685	+	3UTR	protein_coding	Cflar	3	5	0.264151	0
chr1	24819761	+	3UTR	protein_coding	Lmbrd1	4	13	0.318841	0		chr1	58903656	+	3UTR	protein_coding	Casp8	2	43	0.6875	0
chr1	24819762	+	3UTR	protein_coding	Lmbrd1	1	13	0.318841	0		chr1	58903659	+	3UTR	protein_coding	Casp8	1	55	0.421875	0
chr1	24819767	+	3UTR	protein_coding	Lmbrd1	1	13	0.318841	0		chr1	58903660	+	3UTR	protein_coding	Casp8	4	58	0.328125	0
chr1	24819768	+	3UTR	protein_coding	Lmbrd1	3	13	0.318841	0		chr1	58903661	+	3UTR	protein_coding	Casp8	5	59	0.3125	0
chr1	24819771	+	3UTR	protein_coding	Lmbrd1	1	11	0.391304	0		chr1	58903664	+	3UTR	protein_coding	Casp8	1	66	0.296875	0
chr1	24819829	+	3UTR	protein_coding	Lmbrd1	4	13	0.318841	0		chr1	58903665	+	3UTR	protein_coding	Casp8	6	72	0.21875	0
chr1	24819830	+	3UTR	protein_coding	Lmbrd1	1	13	0.318841	0		chr1	58903666	+	3UTR	protein_coding	Casp8	9	72	0.21875	0
chr1	24819831	+	3UTR	protein_coding	Lmbrd1	4	13	0.318841	0		chr1	58903667	+	3UTR	protein_coding	Casp8	11	73	0.1875	0
chr1	24819832	+	3UTR	protein_coding	Lmbrd1	4	13	0.318841	0		chr1	58903668	+	3UTR	protein_coding	Casp8	4	75	0.171875	0
chr1	30859977	-	3UTR	protein_coding	Phf3	-3	-12	0.446809	0		chr1	58903672	+	3UTR	protein_coding	Casp8	1	82	0.140625	0
chr1	30859980	-	3UTR	protein_coding	Phf3	-1	-21	0.0851064	0		chr1	58903673	+	3UTR	protein_coding	Casp8	1	82	0.140625	0
chr1	30859981	-	3UTR	protein_coding	Phf3	-1	-21	0.0851064	0		chr1	58903674	+	3UTR	protein_coding	Casp8	10	82	0.140625	0
chr1	30859982	-	3UTR	protein_coding	Phf3	-2	-21	0.0851064	0		chr1	58903675	+	3UTR	protein_coding	Casp8	3	83	0.09375	0
chr1	30859992	-	3UTR	protein_coding	Phf3	-5	-22	0.0212766	0		chr1	58903676	+	3UTR	protein_coding	Casp8	1	90	0.015625	0
chr1	30859993	-	3UTR	protein_coding	Phf3	-5	-19	0.148936	0		chr1	58903677	+	3UTR	protein_coding	Casp8	2	88	0.0625	0
chr1	30859994	-	3UTR	protein_coding	Phf3	-4	-19	0.148936	0		chr1	58903678	+	3UTR	protein_coding	Casp8	1	88	0.0625	0
chr1	30859999	-	3UTR	protein_coding	Phf3	-1	-19	0.148936	0		chr1	58903679	+	3UTR	protein_coding	Casp8	4	88	0.0625	0
chr1	30860013	-	3UTR	protein_coding	Phf3	-2	-11	0.510638	0		chr1	58903680	+	3UTR	protein_coding	Casp8	6	87	0.078125	0
chr1	30860014	-	3UTR	protein_coding	Phf3	-2	-11	0.510638	0		chr1	58903682	+	3UTR	protein_coding	Casp8	1	78	0.15625	0
chr1	30860016	-	3UTR	protein_coding	Phf3	-1	-11	0.510638	0		chr1	58903683	+	3UTR	protein_coding	Casp8	2	70	0.234375	0
chr1	30860022	-	3UTR	protein_coding	Phf3	-1	-12	0.446809	0		chr1	58903684	+	3UTR	protein_coding	Casp8	5	66	0.296875	0
chr1	30860026	-	3UTR	protein_coding	Phf3	-3	-12	0.446809	0		chr1	58903685	+	3UTR	protein_coding	Casp8	2	66	0.296875	0
chr1	30860028	-	3UTR	protein_coding	Phf3	-1	-12	0.446809	0		chr1	58903686	+	3UTR	protein_coding	Casp8	2	66	0.296875	0
chr1	30860030	-	3UTR	protein_coding	Phf3	-1	-8	0.531915	0		chr1	58903690	+	3UTR	protein_coding	Casp8	2	56	0.375	0
chr1	30860032	-	3UTR	protein_coding	Phf3	-1	-7	0.553191	0		chr1	58903691	+	3UTR	protein_coding	Casp8	11	55	0.421875	0
chr1	30860386	-	3UTR	protein_coding	Phf3	-2	-4	0.595745	0		chr1	58903692	+	3UTR	protein_coding	Casp8	3	56	0.375	0
chr1	30860392	-	3UTR	protein_coding	Phf3	-2	-4	0.595745	0		chr1	58903697	+	3UTR	protein_coding	Casp8	6	52	0.46875	0
chr1	30860445	-	3UTR	protein_coding	Phf3	-1	-12	0.446809	0		chr1	58903698	+	3UTR	protein_coding	Casp8	3	54	0.453125	0
chr1	30860449	-	3UTR	protein_coding	Phf3	-1	-13	0.340426	0		chr1	58903703	+	3UTR	protein_coding	Casp8	1	54	0.453125	0
chr1	30860450	-	3UTR	protein_coding	Phf3	-1	-13	0.340426	0		chr1	58903705	+	3UTR	protein_coding	Casp8	1	56	0.375	0
chr1	30860453	-	3UTR	protein_coding	Phf3	-1	-16	0.234043	0		chr1	58903706	+	3UTR	protein_coding	Casp8	2	55	0.421875	0
chr1	30860457	-	3UTR	protein_coding	Phf3	-1	-16	0.234043	0		chr1	58903707	+	3UTR	protein_coding	Casp8	2	45	0.640625	0
chr1	30860459	-	3UTR	protein_coding	Phf3	-6	-16	0.234043	0		chr1	58903708	+	3UTR	protein_coding	Casp8	1	45	0.640625	0
chr1	30860460	-	3UTR	protein_coding	Phf3	-1	-16	0.234043	0		chr1	58903709	+	3UTR	protein_coding	Casp8	1	49	0.546875	0
chr1	30860464	-	3UTR	protein_coding	Phf3	-1	-15	0.255319	0		chr1	58903712	+	3UTR	protein_coding	Casp8	7	49	0.546875	0
chr1	30860467	-	3UTR	protein_coding	Phf3	-1	-13	0.340426	0		chr1	58903713	+	3UTR	protein_coding	Casp8	3	43	0.6875	0
chr1	30860468	-	3UTR	protein_coding	Phf3	-2	-13	0.340426	0		chr1	58903714	+	3UTR	protein_coding	Casp8	9	42	0.703125	0
chr1	30997342	-	3UTR	protein_coding	Ptp4a1	-2	-3	0.25	0		chr1	58903716	+	3UTR	protein_coding	Casp8	1	44	0.65625	0
chr1	30997357	-	3UTR	protein_coding	Ptp4a1	-1	-3	0.25	0		chr1	58903718	+	3UTR	protein_coding	Casp8	1	48	0.578125	0
chr1	33802385	-	3UTR	protein_coding	Bag2	-1	-3	0.545455	0		chr1	58903719	+	3UTR	protein_coding	Casp8	1	50	0.515625	0
chr1	33802386	-	3UTR	protein_coding	Bag2	-1	-3	0.545455	0		chr1	58903720	+	3UTR	protein_coding	Casp8	1	50	0.515625	0
chr1	33802387	-	3UTR	protein_coding	Bag2	-1	-3	0.545455	0		chr1	58903721	+	3UTR	protein_coding	Casp8	1	50	0.515625	0
chr1	33802464	-	3UTR	protein_coding	Bag2	-1	-3	0.545455	0		chr1	58903722	+	3UTR	protein_coding	Casp8	1	48	0.578125	0
chr1	33802475	-	3UTR	protein_coding	Bag2	-1	-3	0.545455	0		chr1	58903723	+	3UTR	protein_coding	Casp8	3	46	0.609375	0
chr1	33802478	-	3UTR	protein_coding	Bag2	-1	-3	0.545455	0		chr1	58903724	+	3UTR	protein_coding	Casp8	4	46	0.609375	0
chr1	33854552	-	3UTR	protein_coding	Zfp451	-1	-6	0.131737	0		chr1	58903729	+	3UTR	protein_coding	Casp8	2	36	0.71875	0
chr1	33854555	-	3UTR	protein_coding	Zfp451	-1	-7	0.0778443	0		chr1	58903731	+	3UTR	protein_coding	Casp8	2	27	0.734375	0
chr1	33854556	-	3UTR	protein_coding	Zfp451	-1	-6	0.131737	0		chr1	58903732	+	3UTR	protein_coding	Casp8	4	26	0.75	0
chr1	33854557	-	3UTR	protein_coding	Zfp451	-1	-6	0.131737	0		chr1	58903734	+	3UTR	protein_coding	Casp8	3	25	0.765625	0
chr1	33854558	-	3UTR	protein_coding	Zfp451	-1	-6	0.131737	0		chr1	58903736	+	3UTR	protein_coding	Casp8	1	24	0.78125	0
chr1	33854570	-	3UTR	protein_coding	Zfp451	-1	-5	0.221557	0		chr1	58903739	+	3UTR	protein_coding	Casp8	1	20	0.796875	0
chr1	33855233	-	3UTR	protein_coding	Zfp451	-2	-5	0.221557	0		chr1	58903744	+	3UTR	protein_coding	Casp8	1	16	0.8125	0
chr1	33855263	-	3UTR	protein_coding	Zfp451	-1	-6	0.131737	0		chr1	58903751	+	3UTR	protein_coding	Casp8	1	5	0.984375	0
chr1	33855265	-	3UTR	protein_coding	Zfp451	-1	-5	0.221557	0		chr1	58903752	+	3UTR	protein_coding	Casp8	1	5	0.984375	0
chr1	33855266	-	3UTR	protein_coding	Zfp451	-1	-5	0.221557	0		chr1	58903767	+	3UTR	protein_coding	Casp8	1	9	0.875	0
chr1	33855276	-	3UTR	protein_coding	Zfp451	-2	-5	0.221557	0		chr1	58903769	+	3UTR	protein_coding	Casp8	3	8	0.90625	0
chr1	33855460	-	3UTR	protein_coding	Zfp451	-1	-5	0.221557	0		chr1	58903774	+	3UTR	protein_coding	Casp8	1	8	0.90625	0
chr1	33855464	-	3UTR	protein_coding	Zfp451	-1	-5	0.221557	0		chr1	58903776	+	3UTR	protein_coding	Casp8	1	9	0.875	0
chr1	33855468	-	3UTR	protein_coding	Zfp451	-1	-8	0.0538922	0		chr1	58903780	+	3UTR	protein_coding	Casp8	1	9	0.875	0
chr1	33855472	-	3UTR	protein_coding	Zfp451	-1	-8	0.0538922	0		chr1	58903781	+	3UTR	protein_coding	Casp8	1	9	0.875	0
chr1	33855473	-	3UTR	protein_coding	Zfp451	-1	-8	0.0538922	0		chr1	58903825	+	3UTR	protein_coding	Casp8	1	5	0.984375	0
chr1	33855480	-	3UTR	protein_coding	Zfp451	-1	-6	0.131737	0		chr1	58903826	+	3UTR	protein_coding	Casp8	3	5	0.984375	0
chr1	33855482	-	3UTR	protein_coding	Zfp451	-1	-6	0.131737	0		chr1	58903829	+	3UTR	protein_coding	Casp8	1	5	0.984375	0
chr1	33855483	-	3UTR	protein_coding	Zfp451	-1	-6	0.131737	0		chr1	58957724	-	3UTR	protein_coding	Trak2	-1	-4	0.470588	0
chr1	33855677	-	3UTR	protein_coding	Zfp451	-3	-5	0.221557	0		chr1	58957725	-	3UTR	protein_coding	Trak2	-1	-4	0.470588	0
chr1	33855692	-	3UTR	protein_coding	Zfp451	-2	-5	0.221557	0		chr1	58957726	-	3UTR	protein_coding	Trak2	-1	-4	0.470588	0
chr1	33855725	-	3UTR	protein_coding	Zfp451	-1	-7	0.0778443	0		chr1	58957728	-	3UTR	protein_coding	Trak2	-1	-4	0.470588	0
chr1	33855726	-	3UTR	protein_coding	Zfp451	-1	-7	0.0778443	0		chr1	58959699	-	3UTR	protein_coding	Trak2	-1	-4	0.470588	0
chr1	33855728	-	3UTR	protein_coding	Zfp451	-1	-7	0.0778443	0		chr1	58959705	-	3UTR	protein_coding	Trak2	-1	-4	0.470588	0
chr1	33855731	-	3UTR	protein_coding	Zfp451	-1	-11	0.0179641	0		chr1	58959707	-	3UTR	protein_coding	Trak2	-1	-4	0.470588	0
chr1	33855739	-	3UTR	protein_coding	Zfp451	-2	-11	0.0179641	0		chr1	58959713	-	3UTR	protein_coding	Trak2	-1	-4	0.470588	0
chr1	33855740	-	3UTR	protein_coding	Zfp451	-1	-11	0.0179641	0		chr1	59696831	-	3UTR	protein_coding	Sumo1	-1	-3	0.166667	0
chr1	33855744	-	3UTR	protein_coding	Zfp451	-1	-8	0.0538922	0		chr1	59768198	+	3UTR	protein_coding	Nop58	1	5	0.692308	0
chr1	33855745	-	3UTR	protein_coding	Zfp451	-2	-8	0.0538922	0		chr1	59768201	+	3UTR	protein_coding	Nop58	1	5	0.692308	0
chr1	33855746	-	3UTR	protein_coding	Zfp451	-1	-8	0.0538922	0		chr1	59768203	+	3UTR	protein_coding	Nop58	1	5	0.692308	0
chr1	33855767	-	3UTR	protein_coding	Zfp451	-1	-5	0.221557	0		chr1	59768205	+	3UTR	protein_coding	Nop58	1	5	0.692308	0
chr1	33855768	-	3UTR	protein_coding	Zfp451	-2	-5	0.221557	0		chr1	59768209	+	3UTR	protein_coding	Nop58	1	5	0.692308	0
chr1	33855773	-	3UTR	protein_coding	Zfp451	-2	-5	0.221557	0		chr1	59768282	+	3UTR	protein_coding	Nop58	1	3	0.846154	0
chr1	33855804	-	3UTR	protein_coding	Zfp451	-2	-5	0.221557	0		chr1	59768291	+	3UTR	protein_coding	Nop58	1	5	0.692308	0
chr1	33855805	-	3UTR	protein_coding	Zfp451	-2	-5	0.221557	0		chr1	59768297	+	3UTR	protein_coding	Nop58	1	5	0.692308	0
chr1	33855809	-	3UTR	protein_coding	Zfp451	-1	-5	0.221557	0		chr1	59768304	+	3UTR	protein_coding	Nop58	1	5	0.692308	0
chr1	33856834	-	3UTR	protein_coding	Zfp451	-1	-6	0.131737	0		chr1	59768306	+	3UTR	protein_coding	Nop58	1	5	0.692308	0
chr1	34364868	+	3UTR	protein_coding	Dst	1	2	1	0		chr1	59768318	+	3UTR	protein_coding	Nop58	1	3	0.846154	0
chr1	34364879	+	3UTR	protein_coding	Dst	1	2	1	0		chr1	60038810	+	3UTR	protein_coding	Fam117b	1	4	0.45614	0
chr1	34493579	-	3UTR	protein_coding	Ccdc115	-1	-10	0.321429	0		chr1	60038817	+	3UTR	protein_coding	Fam117b	1	4	0.45614	0
chr1	34493585	-	3UTR	protein_coding	Ccdc115	-1	-11	0.285714	0		chr1	60038819	+	3UTR	protein_coding	Fam117b	1	4	0.45614	0
chr1	34493586	-	3UTR	protein_coding	Ccdc115	-2	-12	0.25	0		chr1	60038821	+	3UTR	protein_coding	Fam117b	1	4	0.45614	0
chr1	34493587	-	3UTR	protein_coding	Ccdc115	-3	-12	0.25	0		chr1	60039039	+	3UTR	protein_coding	Fam117b	1	4	0.45614	0
chr1	34493589	-	3UTR	protein_coding	Ccdc115	-1	-12	0.25	0		chr1	60039040	+	3UTR	protein_coding	Fam117b	1	4	0.45614	0
chr1	34493590	-	3UTR	protein_coding	Ccdc115	-1	-12	0.25	0		chr1	60039046	+	3UTR	protein_coding	Fam117b	1	4	0.45614	0
chr1	34493593	-	3UTR	protein_coding	Ccdc115	-1	-14	0.0714286	0		chr1	60039047	+	3UTR	protein_coding	Fam117b	1	4	0.45614	0
chr1	34493595	-	3UTR	protein_coding	Ccdc115	-1	-13	0.107143	0		chr1	60040613	+	3UTR	protein_coding	Fam117b	1	4	0.45614	0
chr1	34493601	-	3UTR	protein_coding	Ccdc115	-1	-14	0.0714286	0		chr1	60040625	+	3UTR	protein_coding	Fam117b	2	4	0.45614	0
chr1	34493607	-	3UTR	protein_coding	Ccdc115	-2	-9	0.357143	0		chr1	60040628	+	3UTR	protein_coding	Fam117b	1	4	0.45614	0
chr1	34493615	-	3UTR	protein_coding	Ccdc115	-2	-7	0.392857	0		chr1	60041488	+	3UTR	protein_coding	Fam117b	1	6	0.210526	0
chr1	34493622	-	3UTR	protein_coding	Ccdc115	-2	-6	0.535714	0		chr1	60041489	+	3UTR	protein_coding	Fam117b	1	6	0.210526	0
chr1	34494267	-	3UTR	protein_coding	Ccdc115	-3	-6	0.535714	0		chr1	60041494	+	3UTR	protein_coding	Fam117b	2	6	0.210526	0
chr1	34494268	-	3UTR	protein_coding	Ccdc115	-2	-6	0.535714	0		chr1	60041496	+	3UTR	protein_coding	Fam117b	1	6	0.210526	0
chr1	34494269	-	3UTR	protein_coding	Ccdc115	-1	-6	0.535714	0		chr1	60041498	+	3UTR	protein_coding	Fam117b	1	6	0.210526	0
chr1	34501621	+	3UTR	protein_coding	Imp4	1	19	0.25	0		chr1	60041622	+	3UTR	protein_coding	Fam117b	1	9	0.122807	0
chr1	34501622	+	3UTR	protein_coding	Imp4	5	19	0.25	0		chr1	60041627	+	3UTR	protein_coding	Fam117b	1	9	0.122807	0
chr1	34501623	+	3UTR	protein_coding	Imp4	2	19	0.25	0		chr1	60041629	+	3UTR	protein_coding	Fam117b	1	9	0.122807	0
chr1	34501624	+	3UTR	protein_coding	Imp4	2	20	0.166667	0		chr1	60041631	+	3UTR	protein_coding	Fam117b	1	9	0.122807	0
chr1	34501625	+	3UTR	protein_coding	Imp4	3	20	0.166667	0		chr1	60041633	+	3UTR	protein_coding	Fam117b	1	9	0.122807	0
chr1	34501626	+	3UTR	protein_coding	Imp4	3	20	0.166667	0		chr1	60041636	+	3UTR	protein_coding	Fam117b	2	9	0.122807	0
chr1	34501627	+	3UTR	protein_coding	Imp4	1	20	0.166667	0		chr1	60041637	+	3UTR	protein_coding	Fam117b	2	9	0.122807	0
chr1	34501633	+	3UTR	protein_coding	Imp4	1	22	0.0555556	0		chr1	60041985	+	3UTR	protein_coding	Fam117b	1	4	0.45614	0
chr1	34501635	+	3UTR	protein_coding	Imp4	1	22	0.0555556	0		chr1	60041991	+	3UTR	protein_coding	Fam117b	2	4	0.45614	0
chr1	34501639	+	3UTR	protein_coding	Imp4	1	14	0.277778	0		chr1	60041992	+	3UTR	protein_coding	Fam117b	1	4	0.45614	0
chr1	34501647	+	3UTR	protein_coding	Imp4	1	5	0.611111	0		chr1	60391442	+	3UTR	protein_coding	Nbeal1	1	3	0.384615	0
chr1	34501648	+	3UTR	protein_coding	Imp4	1	5	0.611111	0		chr1	60391446	+	3UTR	protein_coding	Nbeal1	1	3	0.384615	0
chr1	34501727	+	3UTR	protein_coding	Imp4	1	6	0.527778	0		chr1	60391447	+	3UTR	protein_coding	Nbeal1	1	3	0.384615	0
chr1	34501731	+	3UTR	protein_coding	Imp4	1	6	0.527778	0		chr1	60391715	+	3UTR	protein_coding	Nbeal1	2	3	0.384615	0
chr1	34501742	+	3UTR	protein_coding	Imp4	3	6	0.527778	0		chr1	60391725	+	3UTR	protein_coding	Nbeal1	1	3	0.384615	0
chr1	34501755	+	3UTR	protein_coding	Imp4	1	5	0.611111	0		chr1	60971952	+	3UTR	protein_coding	Ctla4	1	2	0.666667	0
chr1	34501765	+	3UTR	protein_coding	Imp4	1	9	0.305556	0		chr1	60971953	+	3UTR	protein_coding	Ctla4	1	2	0.666667	0
chr1	34501771	+	3UTR	protein_coding	Imp4	1	8	0.444444	0		chr1	63094406	-	3UTR	protein_coding	Ino80d	-2	-7	0.13	0
chr1	34501772	+	3UTR	protein_coding	Imp4	1	8	0.444444	0		chr1	63094407	-	3UTR	protein_coding	Ino80d	-1	-7	0.13	0
chr1	34501776	+	3UTR	protein_coding	Imp4	1	8	0.444444	0		chr1	63094418	-	3UTR	protein_coding	Ino80d	-1	-11	0.03	0
chr1	34501777	+	3UTR	protein_coding	Imp4	2	8	0.444444	0		chr1	63094419	-	3UTR	protein_coding	Ino80d	-1	-11	0.03	0
chr1	34501778	+	3UTR	protein_coding	Imp4	2	8	0.444444	0		chr1	63094420	-	3UTR	protein_coding	Ino80d	-2	-11	0.03	0
chr1	34530568	+	3UTR	protein_coding	Ptpn18	2	5	0.5	0		chr1	63094423	-	3UTR	protein_coding	Ino80d	-3	-8	0.09	0
chr1	34530572	+	3UTR	protein_coding	Ptpn18	3	5	0.5	0		chr1	63094424	-	3UTR	protein_coding	Ino80d	-1	-8	0.09	0
chr1	34870143	-	3UTR	protein_coding	Fam168b	-1	-9	0.468085	0		chr1	63094498	-	3UTR	protein_coding	Ino80d	-1	-6	0.22	0
chr1	34870147	-	3UTR	protein_coding	Fam168b	-1	-10	0.451064	0		chr1	63094500	-	3UTR	protein_coding	Ino80d	-1	-6	0.22	0
chr1	34870148	-	3UTR	protein_coding	Fam168b	-3	-10	0.451064	0		chr1	63094508	-	3UTR	protein_coding	Ino80d	-2	-7	0.13	0
chr1	34870155	-	3UTR	protein_coding	Fam168b	-1	-10	0.451064	0		chr1	63094510	-	3UTR	protein_coding	Ino80d	-2	-7	0.13	0
chr1	34870156	-	3UTR	protein_coding	Fam168b	-3	-10	0.451064	0		chr1	63094516	-	3UTR	protein_coding	Ino80d	-1	-5	0.28	0
chr1	34870159	-	3UTR	protein_coding	Fam168b	-1	-9	0.468085	0		chr1	63095413	-	3UTR	protein_coding	Ino80d	-1	-5	0.28	0
chr1	34870184	-	3UTR	protein_coding	Fam168b	-1	-19	0.276596	0		chr1	63095414	-	3UTR	protein_coding	Ino80d	-1	-6	0.22	0
chr1	34870187	-	3UTR	protein_coding	Fam168b	-1	-19	0.276596	0		chr1	63095417	-	3UTR	protein_coding	Ino80d	-1	-6	0.22	0
chr1	34870188	-	3UTR	protein_coding	Fam168b	-1	-20	0.259574	0		chr1	63095422	-	3UTR	protein_coding	Ino80d	-1	-6	0.22	0
chr1	34870189	-	3UTR	protein_coding	Fam168b	-3	-20	0.259574	0		chr1	63095428	-	3UTR	protein_coding	Ino80d	-1	-6	0.22	0
chr1	34870190	-	3UTR	protein_coding	Fam168b	-2	-20	0.259574	0		chr1	63095429	-	3UTR	protein_coding	Ino80d	-1	-5	0.28	0
chr1	34870192	-	3UTR	protein_coding	Fam168b	-2	-20	0.259574	0		chr1	63098942	-	3UTR	protein_coding	Ino80d	-1	-3	0.44	0
chr1	34870195	-	3UTR	protein_coding	Fam168b	-2	-20	0.259574	0		chr1	63099679	-	3UTR	protein_coding	Ino80d	-1	-3	0.44	0
chr1	34870196	-	3UTR	protein_coding	Fam168b	-4	-21	0.229787	0		chr1	63099690	-	3UTR	protein_coding	Ino80d	-1	-3	0.44	0
chr1	34870197	-	3UTR	protein_coding	Fam168b	-2	-21	0.229787	0		chr1	63099694	-	3UTR	protein_coding	Ino80d	-1	-3	0.44	0
chr1	34870198	-	3UTR	protein_coding	Fam168b	-1	-21	0.229787	0		chr1	63100474	-	3UTR	protein_coding	Ino80d	-1	-3	0.44	0
chr1	34870203	-	3UTR	protein_coding	Fam168b	-1	-19	0.276596	0		chr1	63100488	-	3UTR	protein_coding	Ino80d	-1	-4	0.37	0
chr1	34870211	-	3UTR	protein_coding	Fam168b	-1	-9	0.468085	0		chr1	63100489	-	3UTR	protein_coding	Ino80d	-1	-4	0.37	0
chr1	34870308	-	3UTR	protein_coding	Fam168b	-1	-10	0.451064	0		chr1	63100492	-	3UTR	protein_coding	Ino80d	-1	-3	0.44	0
chr1	34870311	-	3UTR	protein_coding	Fam168b	-1	-11	0.412766	0		chr1	63100653	-	3UTR	protein_coding	Ino80d	-1	-5	0.28	0
chr1	34870318	-	3UTR	protein_coding	Fam168b	-2	-30	0.170213	0		chr1	63100655	-	3UTR	protein_coding	Ino80d	-1	-5	0.28	0
chr1	34870321	-	3UTR	protein_coding	Fam168b	-1	-32	0.12766	0		chr1	63100662	-	3UTR	protein_coding	Ino80d	-1	-6	0.22	0
chr1	34870323	-	3UTR	protein_coding	Fam168b	-2	-32	0.12766	0		chr1	63100664	-	3UTR	protein_coding	Ino80d	-1	-6	0.22	0
chr1	34870324	-	3UTR	protein_coding	Fam168b	-1	-31	0.161702	0		chr1	63100665	-	3UTR	protein_coding	Ino80d	-1	-6	0.22	0
chr1	34870329	-	3UTR	protein_coding	Fam168b	-2	-31	0.161702	0		chr1	63100672	-	3UTR	protein_coding	Ino80d	-1	-5	0.28	0
chr1	34870330	-	3UTR	protein_coding	Fam168b	-6	-31	0.161702	0		chr1	63101514	-	3UTR	protein_coding	Ino80d	-2	-8	0.09	0
chr1	34870331	-	3UTR	protein_coding	Fam168b	-1	-32	0.12766	0		chr1	63101515	-	3UTR	protein_coding	Ino80d	-3	-8	0.09	0
chr1	34870332	-	3UTR	protein_coding	Fam168b	-9	-33	0.0893617	0		chr1	63101520	-	3UTR	protein_coding	Ino80d	-1	-8	0.09	0
chr1	34870333	-	3UTR	protein_coding	Fam168b	-4	-33	0.0893617	0		chr1	63101521	-	3UTR	protein_coding	Ino80d	-2	-8	0.09	0
chr1	34870334	-	3UTR	protein_coding	Fam168b	-1	-31	0.161702	0		chr1	63102717	-	3UTR	protein_coding	Ino80d	-1	-4	0.37	0
chr1	34870336	-	3UTR	protein_coding	Fam168b	-1	-31	0.161702	0		chr1	63102731	-	3UTR	protein_coding	Ino80d	-1	-4	0.37	0
chr1	34870344	-	3UTR	protein_coding	Fam168b	-1	-43	0.0255319	0		chr1	63102732	-	3UTR	protein_coding	Ino80d	-1	-4	0.37	0
chr1	34870346	-	3UTR	protein_coding	Fam168b	-1	-36	0.0638298	0		chr1	63102739	-	3UTR	protein_coding	Ino80d	-1	-3	0.44	0
chr1	34870347	-	3UTR	protein_coding	Fam168b	-1	-35	0.0680851	0		chr1	63104263	-	3UTR	protein_coding	Ino80d	-1	-4	0.37	0
chr1	34870352	-	3UTR	protein_coding	Fam168b	-1	-29	0.174468	0		chr1	63104270	-	3UTR	protein_coding	Ino80d	-1	-4	0.37	0
chr1	34870353	-	3UTR	protein_coding	Fam168b	-6	-32	0.12766	0		chr1	63104274	-	3UTR	protein_coding	Ino80d	-1	-4	0.37	0
chr1	34870355	-	3UTR	protein_coding	Fam168b	-4	-38	0.0468085	0		chr1	63104276	-	3UTR	protein_coding	Ino80d	-1	-4	0.37	0
chr1	34870356	-	3UTR	protein_coding	Fam168b	-4	-38	0.0468085	0		chr1	63190190	-	3UTR	protein_coding	Ndufs1	-2	-3	0.764706	0
chr1	34870357	-	3UTR	protein_coding	Fam168b	-1	-41	0.0382979	0		chr1	63190196	-	3UTR	protein_coding	Ndufs1	-1	-3	0.764706	0
chr1	34870360	-	3UTR	protein_coding	Fam168b	-1	-44	0.0212766	0		chr1	63190258	-	3UTR	protein_coding	Ndufs1	-1	-3	0.764706	0
chr1	34870363	-	3UTR	protein_coding	Fam168b	-1	-42	0.0340426	0		chr1	63190266	-	3UTR	protein_coding	Ndufs1	-1	-3	0.764706	0
chr1	34870365	-	3UTR	protein_coding	Fam168b	-1	-42	0.0340426	0		chr1	63190268	-	3UTR	protein_coding	Ndufs1	-1	-4	0.294118	0
chr1	34870366	-	3UTR	protein_coding	Fam168b	-5	-45	0.0170213	0		chr1	63190282	-	3UTR	protein_coding	Ndufs1	-1	-4	0.294118	0
chr1	34870367	-	3UTR	protein_coding	Fam168b	-2	-49	0.00851064	0		chr1	63190285	-	3UTR	protein_coding	Ndufs1	-1	-3	0.764706	0
chr1	34870368	-	3UTR	protein_coding	Fam168b	-3	-51	0.00425532	0		chr1	63190286	-	3UTR	protein_coding	Ndufs1	-1	-5	0.117647	0
chr1	34870369	-	3UTR	protein_coding	Fam168b	-6	-45	0.0170213	0		chr1	63190301	-	3UTR	protein_coding	Ndufs1	-2	-5	0.117647	0
chr1	34870372	-	3UTR	protein_coding	Fam168b	-3	-37	0.0510638	0		chr1	63190302	-	3UTR	protein_coding	Ndufs1	-2	-4	0.294118	0
chr1	34870373	-	3UTR	protein_coding	Fam168b	-3	-36	0.0638298	0		chr1	63190383	-	3UTR	protein_coding	Ndufs1	-1	-3	0.764706	0
chr1	34870374	-	3UTR	protein_coding	Fam168b	-1	-36	0.0638298	0		chr1	63190384	-	3UTR	protein_coding	Ndufs1	-1	-3	0.764706	0
chr1	34870381	-	3UTR	protein_coding	Fam168b	-3	-33	0.0893617	0		chr1	63190386	-	3UTR	protein_coding	Ndufs1	-1	-3	0.764706	0
chr1	34870382	-	3UTR	protein_coding	Fam168b	-4	-28	0.187234	0		chr1	64076232	-	3UTR	protein_coding	Klf7	-1	-3	0.413793	0
chr1	34870383	-	3UTR	protein_coding	Fam168b	-3	-26	0.191489	0		chr1	64076236	-	3UTR	protein_coding	Klf7	-1	-3	0.413793	0
chr1	34872540	-	3UTR	protein_coding	Fam168b	-1	-14	0.344681	0		chr1	64076237	-	3UTR	protein_coding	Klf7	-1	-3	0.413793	0
chr1	34872541	-	3UTR	protein_coding	Fam168b	-1	-14	0.344681	0		chr1	64076290	-	3UTR	protein_coding	Klf7	-2	-4	0.206897	0
chr1	34872549	-	3UTR	protein_coding	Fam168b	-4	-18	0.280851	0		chr1	64076301	-	3UTR	protein_coding	Klf7	-1	-6	0.0689655	0
chr1	34872551	-	3UTR	protein_coding	Fam168b	-2	-20	0.259574	0		chr1	64076303	-	3UTR	protein_coding	Klf7	-1	-7	0.0344828	0
chr1	34872552	-	3UTR	protein_coding	Fam168b	-3	-22	0.217021	0		chr1	64076309	-	3UTR	protein_coding	Klf7	-1	-5	0.137931	0
chr1	34872553	-	3UTR	protein_coding	Fam168b	-1	-24	0.204255	0		chr1	64076311	-	3UTR	protein_coding	Klf7	-1	-5	0.137931	0
chr1	34872554	-	3UTR	protein_coding	Fam168b	-2	-25	0.2	0		chr1	64076317	-	3UTR	protein_coding	Klf7	-1	-4	0.206897	0
chr1	34872557	-	3UTR	protein_coding	Fam168b	-3	-28	0.187234	0		chr1	64081454	-	3UTR	protein_coding	Klf7	-1	-3	0.413793	0
chr1	34872558	-	3UTR	protein_coding	Fam168b	-1	-28	0.187234	0		chr1	64081463	-	3UTR	protein_coding	Klf7	-1	-3	0.413793	0
chr1	34872566	-	3UTR	protein_coding	Fam168b	-2	-25	0.2	0		chr1	64081464	-	3UTR	protein_coding	Klf7	-1	-3	0.413793	0
chr1	34872567	-	3UTR	protein_coding	Fam168b	-2	-23	0.208511	0		chr1	64644027	+	3UTR	protein_coding	Creb1	2	20	0.172414	0
chr1	34872568	-	3UTR	protein_coding	Fam168b	-2	-20	0.259574	0		chr1	64644028	+	3UTR	protein_coding	Creb1	4	21	0.149425	0
chr1	34872569	-	3UTR	protein_coding	Fam168b	-1	-19	0.276596	0		chr1	64644029	+	3UTR	protein_coding	Creb1	1	21	0.149425	0
chr1	34872570	-	3UTR	protein_coding	Fam168b	-4	-17	0.289362	0		chr1	64644030	+	3UTR	protein_coding	Creb1	2	21	0.149425	0
chr1	34872572	-	3UTR	protein_coding	Fam168b	-1	-17	0.289362	0		chr1	64644031	+	3UTR	protein_coding	Creb1	1	25	0.103448	0
chr1	34872574	-	3UTR	protein_coding	Fam168b	-1	-13	0.353191	0		chr1	64644032	+	3UTR	protein_coding	Creb1	4	28	0.0689655	0
chr1	34873281	-	3UTR	protein_coding	Fam168b	-2	-22	0.217021	0		chr1	64644033	+	3UTR	protein_coding	Creb1	1	29	0.0574713	0
chr1	34873290	-	3UTR	protein_coding	Fam168b	-1	-32	0.12766	0		chr1	64644034	+	3UTR	protein_coding	Creb1	1	31	0.045977	0
chr1	34873292	-	3UTR	protein_coding	Fam168b	-2	-32	0.12766	0		chr1	64644035	+	3UTR	protein_coding	Creb1	1	33	0.0344828	0
chr1	34873294	-	3UTR	protein_coding	Fam168b	-2	-32	0.12766	0		chr1	64644042	+	3UTR	protein_coding	Creb1	3	35	0.0114943	0
chr1	34873295	-	3UTR	protein_coding	Fam168b	-8	-32	0.12766	0		chr1	64644043	+	3UTR	protein_coding	Creb1	1	33	0.0344828	0
chr1	34873296	-	3UTR	protein_coding	Fam168b	-6	-32	0.12766	0		chr1	64644046	+	3UTR	protein_coding	Creb1	4	26	0.0804598	0
chr1	34873297	-	3UTR	protein_coding	Fam168b	-4	-30	0.170213	0		chr1	64644047	+	3UTR	protein_coding	Creb1	3	25	0.103448	0
chr1	34873298	-	3UTR	protein_coding	Fam168b	-1	-31	0.161702	0		chr1	64644048	+	3UTR	protein_coding	Creb1	1	21	0.149425	0
chr1	34873299	-	3UTR	protein_coding	Fam168b	-3	-31	0.161702	0		chr1	64644049	+	3UTR	protein_coding	Creb1	2	20	0.172414	0
chr1	34873300	-	3UTR	protein_coding	Fam168b	-1	-31	0.161702	0		chr1	64644050	+	3UTR	protein_coding	Creb1	2	19	0.183908	0
chr1	34873301	-	3UTR	protein_coding	Fam168b	-1	-33	0.0893617	0		chr1	64644051	+	3UTR	protein_coding	Creb1	1	18	0.206897	0
chr1	34873302	-	3UTR	protein_coding	Fam168b	-1	-34	0.0723404	0		chr1	64644053	+	3UTR	protein_coding	Creb1	1	18	0.206897	0
chr1	34873313	-	3UTR	protein_coding	Fam168b	-1	-12	0.370213	0		chr1	64644097	+	3UTR	protein_coding	Creb1	1	4	0.54023	0
chr1	34873316	-	3UTR	protein_coding	Fam168b	-2	-7	0.480851	0		chr1	64644283	+	3UTR	protein_coding	Creb1	1	4	0.54023	0
chr1	34873317	-	3UTR	protein_coding	Fam168b	-1	-7	0.480851	0		chr1	64644284	+	3UTR	protein_coding	Creb1	1	5	0.37931	0
chr1	34873963	-	3UTR	protein_coding	Fam168b	-1	-7	0.480851	0		chr1	64644295	+	3UTR	protein_coding	Creb1	1	5	0.37931	0
chr1	34873969	-	3UTR	protein_coding	Fam168b	-1	-9	0.468085	0		chr1	64644299	+	3UTR	protein_coding	Creb1	1	4	0.54023	0
chr1	34873970	-	3UTR	protein_coding	Fam168b	-2	-10	0.451064	0		chr1	64644303	+	3UTR	protein_coding	Creb1	1	4	0.54023	0
chr1	34873971	-	3UTR	protein_coding	Fam168b	-1	-10	0.451064	0		chr1	64645265	+	3UTR	protein_coding	Creb1	1	4	0.54023	0
chr1	34873973	-	3UTR	protein_coding	Fam168b	-2	-11	0.412766	0		chr1	64645270	+	3UTR	protein_coding	Creb1	1	4	0.54023	0
chr1	34873982	-	3UTR	protein_coding	Fam168b	-1	-12	0.370213	0		chr1	64645273	+	3UTR	protein_coding	Creb1	1	4	0.54023	0
chr1	34873984	-	3UTR	protein_coding	Fam168b	-1	-14	0.344681	0		chr1	64645274	+	3UTR	protein_coding	Creb1	1	4	0.54023	0
chr1	34873985	-	3UTR	protein_coding	Fam168b	-1	-13	0.353191	0		chr1	64646881	+	3UTR	protein_coding	Creb1	2	5	0.37931	0
chr1	34873987	-	3UTR	protein_coding	Fam168b	-1	-11	0.412766	0		chr1	64646892	+	3UTR	protein_coding	Creb1	1	7	0.287356	0
chr1	34873989	-	3UTR	protein_coding	Fam168b	-1	-11	0.412766	0		chr1	64646895	+	3UTR	protein_coding	Creb1	1	8	0.264368	0
chr1	34873997	-	3UTR	protein_coding	Fam168b	-1	-15	0.323404	0		chr1	64646897	+	3UTR	protein_coding	Creb1	2	6	0.310345	0
chr1	34873998	-	3UTR	protein_coding	Fam168b	-1	-14	0.344681	0		chr1	64646900	+	3UTR	protein_coding	Creb1	1	6	0.310345	0
chr1	34873999	-	3UTR	protein_coding	Fam168b	-1	-14	0.344681	0		chr1	64646909	+	3UTR	protein_coding	Creb1	1	7	0.287356	0
chr1	34874002	-	3UTR	protein_coding	Fam168b	-1	-12	0.370213	0		chr1	64648799	+	3UTR	protein_coding	Creb1	1	4	0.54023	0
chr1	34874003	-	3UTR	protein_coding	Fam168b	-2	-11	0.412766	0		chr1	64648800	+	3UTR	protein_coding	Creb1	1	5	0.37931	0
chr1	34874006	-	3UTR	protein_coding	Fam168b	-1	-10	0.451064	0		chr1	64648803	+	3UTR	protein_coding	Creb1	1	5	0.37931	0
chr1	34874007	-	3UTR	protein_coding	Fam168b	-3	-10	0.451064	0		chr1	64648806	+	3UTR	protein_coding	Creb1	1	5	0.37931	0
chr1	34874027	-	3UTR	protein_coding	Fam168b	-1	-15	0.323404	0		chr1	64648815	+	3UTR	protein_coding	Creb1	1	4	0.54023	0
chr1	34874036	-	3UTR	protein_coding	Fam168b	-1	-15	0.323404	0		chr1	64649281	+	3UTR	protein_coding	Creb1	1	4	0.54023	0
chr1	34874037	-	3UTR	protein_coding	Fam168b	-3	-15	0.323404	0		chr1	64649282	+	3UTR	protein_coding	Creb1	1	4	0.54023	0
chr1	34874038	-	3UTR	protein_coding	Fam168b	-4	-15	0.323404	0		chr1	64649283	+	3UTR	protein_coding	Creb1	1	4	0.54023	0
chr1	34874039	-	3UTR	protein_coding	Fam168b	-1	-15	0.323404	0		chr1	64649284	+	3UTR	protein_coding	Creb1	1	4	0.54023	0
chr1	34874040	-	3UTR	protein_coding	Fam168b	-4	-15	0.323404	0		chr1	64649451	+	3UTR	protein_coding	Creb1	1	10	0.252874	0
chr1	34874041	-	3UTR	protein_coding	Fam168b	-1	-15	0.323404	0		chr1	64649452	+	3UTR	protein_coding	Creb1	4	10	0.252874	0
chr1	34874163	-	3UTR	protein_coding	Fam168b	-1	-12	0.370213	0		chr1	64649453	+	3UTR	protein_coding	Creb1	2	10	0.252874	0
chr1	34874164	-	3UTR	protein_coding	Fam168b	-1	-11	0.412766	0		chr1	64649456	+	3UTR	protein_coding	Creb1	3	10	0.252874	0
chr1	34874166	-	3UTR	protein_coding	Fam168b	-1	-11	0.412766	0		chr1	64653548	-	3UTR	protein_coding	Fam119a	-1	-3	0.6	0
chr1	34874167	-	3UTR	protein_coding	Fam168b	-2	-11	0.412766	0		chr1	64653552	-	3UTR	protein_coding	Fam119a	-1	-3	0.6	0
chr1	34874168	-	3UTR	protein_coding	Fam168b	-1	-11	0.412766	0		chr1	64653553	-	3UTR	protein_coding	Fam119a	-1	-3	0.6	0
chr1	34874170	-	3UTR	protein_coding	Fam168b	-5	-11	0.412766	0		chr1	64835780	-	3UTR	protein_coding	Plekhm3	-3	-7	0.4	0
chr1	34933992	+	3UTR	protein_coding	Plekhb2	2	4	0.478261	0		chr1	64835785	-	3UTR	protein_coding	Plekhm3	-1	-7	0.4	0
chr1	34933996	+	3UTR	protein_coding	Plekhb2	1	4	0.478261	0		chr1	64835786	-	3UTR	protein_coding	Plekhm3	-2	-7	0.4	0
chr1	34933998	+	3UTR	protein_coding	Plekhb2	1	4	0.478261	0		chr1	64835787	-	3UTR	protein_coding	Plekhm3	-1	-7	0.4	0
chr1	34934506	+	3UTR	protein_coding	Plekhb2	1	11	0.282609	0		chr1	64835852	-	3UTR	protein_coding	Plekhm3	-1	-7	0.4	0
chr1	34934507	+	3UTR	protein_coding	Plekhb2	1	12	0.195652	0		chr1	64835854	-	3UTR	protein_coding	Plekhm3	-1	-8	0.16	0
chr1	34934508	+	3UTR	protein_coding	Plekhb2	3	13	0.152174	0		chr1	64835857	-	3UTR	protein_coding	Plekhm3	-1	-8	0.16	0
chr1	34934511	+	3UTR	protein_coding	Plekhb2	1	13	0.152174	0		chr1	64835858	-	3UTR	protein_coding	Plekhm3	-1	-8	0.16	0
chr1	34934514	+	3UTR	protein_coding	Plekhb2	1	14	0.108696	0		chr1	64835862	-	3UTR	protein_coding	Plekhm3	-3	-8	0.16	0
chr1	34934518	+	3UTR	protein_coding	Plekhb2	1	17	0.0652174	0		chr1	64835868	-	3UTR	protein_coding	Plekhm3	-1	-7	0.4	0
chr1	34934521	+	3UTR	protein_coding	Plekhb2	3	18	0.0217391	0		chr1	65205300	-	3UTR	protein_coding	Idh1	-2	-4	0.612903	0
chr1	34934522	+	3UTR	protein_coding	Plekhb2	1	17	0.0652174	0		chr1	65205302	-	3UTR	protein_coding	Idh1	-1	-4	0.612903	0
chr1	34934523	+	3UTR	protein_coding	Plekhb2	1	16	0.0869565	0		chr1	65205303	-	3UTR	protein_coding	Idh1	-1	-4	0.612903	0
chr1	34934529	+	3UTR	protein_coding	Plekhb2	1	12	0.195652	0		chr1	65205872	-	3UTR	protein_coding	Idh1	-1	-6	0.516129	0
chr1	34934531	+	3UTR	protein_coding	Plekhb2	2	11	0.282609	0		chr1	65205874	-	3UTR	protein_coding	Idh1	-1	-6	0.516129	0
chr1	34934532	+	3UTR	protein_coding	Plekhb2	1	11	0.282609	0		chr1	65205877	-	3UTR	protein_coding	Idh1	-1	-6	0.516129	0
chr1	34934534	+	3UTR	protein_coding	Plekhb2	1	11	0.282609	0		chr1	65205878	-	3UTR	protein_coding	Idh1	-2	-6	0.516129	0
chr1	34935063	+	3UTR	protein_coding	Plekhb2	1	4	0.478261	0		chr1	65205881	-	3UTR	protein_coding	Idh1	-1	-6	0.516129	0
chr1	34935071	+	3UTR	protein_coding	Plekhb2	1	4	0.478261	0		chr1	65205966	-	3UTR	protein_coding	Idh1	-3	-22	0.322581	0
chr1	34935073	+	3UTR	protein_coding	Plekhb2	2	4	0.478261	0		chr1	65205968	-	3UTR	protein_coding	Idh1	-3	-23	0.290323	0
chr1	34935620	+	3UTR	protein_coding	Plekhb2	2	6	0.347826	0		chr1	65205969	-	3UTR	protein_coding	Idh1	-1	-23	0.290323	0
chr1	34935621	+	3UTR	protein_coding	Plekhb2	3	6	0.347826	0		chr1	65205970	-	3UTR	protein_coding	Idh1	-1	-23	0.290323	0
chr1	34935627	+	3UTR	protein_coding	Plekhb2	1	6	0.347826	0		chr1	65205971	-	3UTR	protein_coding	Idh1	-1	-23	0.290323	0
chr1	36162061	+	3UTR	protein_coding	Hs6st1	1	3	0.4	0		chr1	65205974	-	3UTR	protein_coding	Idh1	-4	-23	0.290323	0
chr1	36162064	+	3UTR	protein_coding	Hs6st1	2	3	0.4	0		chr1	65205975	-	3UTR	protein_coding	Idh1	-1	-23	0.290323	0
chr1	36163118	+	3UTR	protein_coding	Hs6st1	1	16	0.333333	0		chr1	65205978	-	3UTR	protein_coding	Idh1	-3	-23	0.290323	0
chr1	36163123	+	3UTR	protein_coding	Hs6st1	1	18	0.266667	0		chr1	65205979	-	3UTR	protein_coding	Idh1	-2	-23	0.290323	0
chr1	36163125	+	3UTR	protein_coding	Hs6st1	1	18	0.266667	0		chr1	65205980	-	3UTR	protein_coding	Idh1	-3	-23	0.290323	0
chr1	36163126	+	3UTR	protein_coding	Hs6st1	1	18	0.266667	0		chr1	65205982	-	3UTR	protein_coding	Idh1	-1	-20	0.354839	0
chr1	36163127	+	3UTR	protein_coding	Hs6st1	4	18	0.266667	0		chr1	65321216	+	3UTR	protein_coding	Pikfyve	1	6	0.258065	0
chr1	36163129	+	3UTR	protein_coding	Hs6st1	2	18	0.266667	0		chr1	65321220	+	3UTR	protein_coding	Pikfyve	1	6	0.258065	0
chr1	36163130	+	3UTR	protein_coding	Hs6st1	2	18	0.266667	0		chr1	65321222	+	3UTR	protein_coding	Pikfyve	1	5	0.354839	0
chr1	36163131	+	3UTR	protein_coding	Hs6st1	3	18	0.266667	0		chr1	65321225	+	3UTR	protein_coding	Pikfyve	1	5	0.354839	0
chr1	36163132	+	3UTR	protein_coding	Hs6st1	1	18	0.266667	0		chr1	65321226	+	3UTR	protein_coding	Pikfyve	1	5	0.354839	0
chr1	36163134	+	3UTR	protein_coding	Hs6st1	2	17	0.3	0		chr1	65321274	+	3UTR	protein_coding	Pikfyve	1	5	0.354839	0
chr1	36200334	-	3UTR	protein_coding	Uggt1	-1	-6	0.416667	0		chr1	65321284	+	3UTR	protein_coding	Pikfyve	1	5	0.354839	0
chr1	36200335	-	3UTR	protein_coding	Uggt1	-1	-6	0.416667	0		chr1	65321287	+	3UTR	protein_coding	Pikfyve	1	4	0.419355	0
chr1	36200338	-	3UTR	protein_coding	Uggt1	-1	-6	0.416667	0		chr1	65321288	+	3UTR	protein_coding	Pikfyve	1	4	0.419355	0
chr1	36200339	-	3UTR	protein_coding	Uggt1	-1	-6	0.416667	0		chr1	65323165	+	3UTR	protein_coding	Pikfyve	2	4	0.419355	0
chr1	36200341	-	3UTR	protein_coding	Uggt1	-2	-6	0.416667	0		chr1	65323166	+	3UTR	protein_coding	Pikfyve	2	4	0.419355	0
chr1	36200678	-	3UTR	protein_coding	Uggt1	-1	-3	0.583333	0		chr1	65323248	+	3UTR	protein_coding	Pikfyve	1	16	0.177419	0
chr1	36200679	-	3UTR	protein_coding	Uggt1	-2	-3	0.583333	0		chr1	65323249	+	3UTR	protein_coding	Pikfyve	2	16	0.177419	0
chr1	36322152	-	3UTR	protein_coding	Neurl3	-1	-4	0.291667	0		chr1	65323250	+	3UTR	protein_coding	Pikfyve	1	16	0.177419	0
chr1	36322153	-	3UTR	protein_coding	Neurl3	-2	-4	0.291667	0		chr1	65323253	+	3UTR	protein_coding	Pikfyve	1	16	0.177419	0
chr1	36322156	-	3UTR	protein_coding	Neurl3	-1	-4	0.291667	0		chr1	65323256	+	3UTR	protein_coding	Pikfyve	1	16	0.177419	0
chr1	36322955	-	3UTR	protein_coding	Neurl3	-1	-4	0.291667	0		chr1	65323257	+	3UTR	protein_coding	Pikfyve	1	16	0.177419	0
chr1	36322956	-	3UTR	protein_coding	Neurl3	-1	-4	0.291667	0		chr1	65323258	+	3UTR	protein_coding	Pikfyve	3	18	0.0645161	0
chr1	36322957	-	3UTR	protein_coding	Neurl3	-1	-4	0.291667	0		chr1	65323259	+	3UTR	protein_coding	Pikfyve	2	19	0.0483871	0
chr1	36322960	-	3UTR	protein_coding	Neurl3	-1	-4	0.291667	0		chr1	65323262	+	3UTR	protein_coding	Pikfyve	1	21	0.0322581	0
chr1	36392664	-	3UTR	protein_coding	4632411B12Rik	-1	-2	0.5	0		chr1	65323263	+	3UTR	protein_coding	Pikfyve	3	21	0.0322581	0
chr1	36392672	-	3UTR	protein_coding	4632411B12Rik	-1	-2	0.5	0		chr1	65323273	+	3UTR	protein_coding	Pikfyve	2	16	0.177419	0
chr1	36565456	+	3UTR	protein_coding	Cnnm4	1	4	0.0526316	0		chr1	65323274	+	3UTR	protein_coding	Pikfyve	1	13	0.193548	0
chr1	36565463	+	3UTR	protein_coding	Cnnm4	1	3	0.157895	0		chr1	65323276	+	3UTR	protein_coding	Pikfyve	2	11	0.209677	0
chr1	36565465	+	3UTR	protein_coding	Cnnm4	1	3	0.157895	0		chr1	65323281	+	3UTR	protein_coding	Pikfyve	2	9	0.225806	0
chr1	36583034	+	3UTR	protein_coding	Cnnm3	1	3	0.3	0		chr1	65323294	+	3UTR	protein_coding	Pikfyve	2	5	0.354839	0
chr1	36583036	+	3UTR	protein_coding	Cnnm3	1	3	0.3	0		chr1	66766302	-	3UTR	protein_coding	1110028C15Rik	-1	-2	0.285714	0
chr1	36583042	+	3UTR	protein_coding	Cnnm3	1	4	0.1	0		chr1	66766306	-	3UTR	protein_coding	1110028C15Rik	-1	-2	0.285714	0
chr1	36750164	+	3UTR	protein_coding	Cox5b	1	7	0.947368	0		chr1	71074144	-	3UTR	protein_coding	Bard1	-1	-3	0.578947	0
chr1	36750169	+	3UTR	protein_coding	Cox5b	2	8	0.894737	0		chr1	71074155	-	3UTR	protein_coding	Bard1	-1	-7	0.245614	0
chr1	36750170	+	3UTR	protein_coding	Cox5b	2	8	0.894737	0		chr1	71074158	-	3UTR	protein_coding	Bard1	-1	-7	0.245614	0
chr1	36750171	+	3UTR	protein_coding	Cox5b	1	8	0.894737	0		chr1	71074160	-	3UTR	protein_coding	Bard1	-1	-6	0.368421	0
chr1	36750179	+	3UTR	protein_coding	Cox5b	1	31	0.736842	0		chr1	71074162	-	3UTR	protein_coding	Bard1	-2	-6	0.368421	0
chr1	36750184	+	3UTR	protein_coding	Cox5b	1	41	0.0526316	0		chr1	71074164	-	3UTR	protein_coding	Bard1	-1	-6	0.368421	0
chr1	36750188	+	3UTR	protein_coding	Cox5b	1	37	0.421053	0		chr1	71076342	-	3UTR	protein_coding	Bard1	-1	-5	0.473684	0
chr1	36750189	+	3UTR	protein_coding	Cox5b	4	37	0.421053	0		chr1	71076348	-	3UTR	protein_coding	Bard1	-2	-5	0.473684	0
chr1	36750190	+	3UTR	protein_coding	Cox5b	4	37	0.421053	0		chr1	71076349	-	3UTR	protein_coding	Bard1	-1	-5	0.473684	0
chr1	36750191	+	3UTR	protein_coding	Cox5b	7	37	0.421053	0		chr1	71076350	-	3UTR	protein_coding	Bard1	-1	-5	0.473684	0
chr1	36750192	+	3UTR	protein_coding	Cox5b	2	37	0.421053	0		chr1	71076465	-	3UTR	protein_coding	Bard1	-1	-8	0.175439	0
chr1	36750193	+	3UTR	protein_coding	Cox5b	3	37	0.421053	0		chr1	71076471	-	3UTR	protein_coding	Bard1	-1	-11	0.140351	0
chr1	36750194	+	3UTR	protein_coding	Cox5b	2	37	0.421053	0		chr1	71076472	-	3UTR	protein_coding	Bard1	-1	-11	0.140351	0
chr1	36750195	+	3UTR	protein_coding	Cox5b	4	36	0.631579	0		chr1	71076473	-	3UTR	protein_coding	Bard1	-1	-12	0.105263	0
chr1	36750196	+	3UTR	protein_coding	Cox5b	3	36	0.631579	0		chr1	71076475	-	3UTR	protein_coding	Bard1	-2	-12	0.105263	0
chr1	36750197	+	3UTR	protein_coding	Cox5b	2	36	0.631579	0		chr1	71076477	-	3UTR	protein_coding	Bard1	-1	-12	0.105263	0
chr1	36750198	+	3UTR	protein_coding	Cox5b	2	36	0.631579	0		chr1	71076479	-	3UTR	protein_coding	Bard1	-1	-12	0.105263	0
chr1	36750200	+	3UTR	protein_coding	Cox5b	1	35	0.684211	0		chr1	71076483	-	3UTR	protein_coding	Bard1	-2	-12	0.105263	0
chr1	36849591	-	3UTR	protein_coding	Tmem131	-1	-3	0.533333	0		chr1	71076486	-	3UTR	protein_coding	Bard1	-1	-12	0.105263	0
chr1	36849605	-	3UTR	protein_coding	Tmem131	-1	-7	0.266667	0		chr1	71076488	-	3UTR	protein_coding	Bard1	-1	-10	0.157895	0
chr1	36849607	-	3UTR	protein_coding	Tmem131	-1	-6	0.4	0		chr1	71076496	-	3UTR	protein_coding	Bard1	-1	-7	0.245614	0
chr1	36849612	-	3UTR	protein_coding	Tmem131	-2	-7	0.266667	0		chr1	71076511	-	3UTR	protein_coding	Bard1	-2	-6	0.368421	0
chr1	36849613	-	3UTR	protein_coding	Tmem131	-1	-7	0.266667	0		chr1	71076517	-	3UTR	protein_coding	Bard1	-1	-6	0.368421	0
chr1	36849618	-	3UTR	protein_coding	Tmem131	-1	-8	0.0666667	0		chr1	71076521	-	3UTR	protein_coding	Bard1	-1	-6	0.368421	0
chr1	36849623	-	3UTR	protein_coding	Tmem131	-1	-6	0.4	0		chr1	71076525	-	3UTR	protein_coding	Bard1	-1	-7	0.245614	0
chr1	36849629	-	3UTR	protein_coding	Tmem131	-1	-3	0.533333	0		chr1	71076532	-	3UTR	protein_coding	Bard1	-1	-6	0.368421	0
chr1	37467425	+	3UTR	protein_coding	Inpp4a	1	4	0.222222	0		chr1	71076537	-	3UTR	protein_coding	Bard1	-1	-4	0.491228	0
chr1	37467432	+	3UTR	protein_coding	Inpp4a	1	4	0.222222	0		chr1	71076542	-	3UTR	protein_coding	Bard1	-1	-3	0.578947	0
chr1	37467434	+	3UTR	protein_coding	Inpp4a	1	4	0.222222	0		chr1	71076610	-	3UTR	protein_coding	Bard1	-1	-3	0.578947	0
chr1	37467439	+	3UTR	protein_coding	Inpp4a	1	4	0.222222	0		chr1	71076611	-	3UTR	protein_coding	Bard1	-1	-3	0.578947	0
chr1	37474310	-	3UTR	protein_coding	6330578E17Rik	-1	-7	0.418367	0		chr1	71076612	-	3UTR	protein_coding	Bard1	-1	-3	0.578947	0
chr1	37474319	-	3UTR	protein_coding	6330578E17Rik	-1	-8	0.382653	0		chr1	71076662	-	3UTR	protein_coding	Bard1	-1	-5	0.473684	0
chr1	37474320	-	3UTR	protein_coding	6330578E17Rik	-1	-8	0.382653	0		chr1	71076666	-	3UTR	protein_coding	Bard1	-4	-5	0.473684	0
chr1	37474321	-	3UTR	protein_coding	6330578E17Rik	-2	-8	0.382653	0		chr1	71625928	+	3UTR	protein_coding	Atic	2	4	0.266667	0
chr1	37474323	-	3UTR	protein_coding	6330578E17Rik	-1	-8	0.382653	0		chr1	71625932	+	3UTR	protein_coding	Atic	1	6	0.133333	0
chr1	37474332	-	3UTR	protein_coding	6330578E17Rik	-1	-8	0.382653	0		chr1	71625943	+	3UTR	protein_coding	Atic	1	6	0.133333	0
chr1	37474333	-	3UTR	protein_coding	6330578E17Rik	-1	-8	0.382653	0		chr1	71625946	+	3UTR	protein_coding	Atic	2	4	0.266667	0
chr1	37474532	-	3UTR	protein_coding	6330578E17Rik	-2	-23	0.153061	0		chr1	72760183	+	3UTR	protein_coding	Rpl37a	1	25	0.666667	0
chr1	37474534	-	3UTR	protein_coding	6330578E17Rik	-6	-23	0.153061	0		chr1	72760184	+	3UTR	protein_coding	Rpl37a	2	25	0.666667	0
chr1	37474535	-	3UTR	protein_coding	6330578E17Rik	-4	-23	0.153061	0		chr1	72760185	+	3UTR	protein_coding	Rpl37a	1	25	0.666667	0
chr1	37474536	-	3UTR	protein_coding	6330578E17Rik	-6	-23	0.153061	0		chr1	72760186	+	3UTR	protein_coding	Rpl37a	4	26	0.466667	0
chr1	37474537	-	3UTR	protein_coding	6330578E17Rik	-1	-23	0.153061	0		chr1	72760192	+	3UTR	protein_coding	Rpl37a	1	26	0.466667	0
chr1	37474538	-	3UTR	protein_coding	6330578E17Rik	-1	-23	0.153061	0		chr1	72760193	+	3UTR	protein_coding	Rpl37a	1	26	0.466667	0
chr1	37474542	-	3UTR	protein_coding	6330578E17Rik	-3	-23	0.153061	0		chr1	72760194	+	3UTR	protein_coding	Rpl37a	4	26	0.466667	0
chr1	37475172	-	3UTR	protein_coding	6330578E17Rik	-2	-9	0.331633	0		chr1	72760195	+	3UTR	protein_coding	Rpl37a	3	26	0.466667	0
chr1	37475177	-	3UTR	protein_coding	6330578E17Rik	-1	-9	0.331633	0		chr1	72760196	+	3UTR	protein_coding	Rpl37a	7	26	0.466667	0
chr1	37475182	-	3UTR	protein_coding	6330578E17Rik	-2	-9	0.331633	0		chr1	72760198	+	3UTR	protein_coding	Rpl37a	1	27	0.0666667	0
chr1	37475183	-	3UTR	protein_coding	6330578E17Rik	-1	-9	0.331633	0		chr1	72760201	+	3UTR	protein_coding	Rpl37a	1	23	0.733333	0
chr1	37475184	-	3UTR	protein_coding	6330578E17Rik	-1	-9	0.331633	0		chr1	72760213	+	3UTR	protein_coding	Rpl37a	1	6	0.8	0
chr1	37475185	-	3UTR	protein_coding	6330578E17Rik	-1	-9	0.331633	0		chr1	74314488	+	3UTR	protein_coding	Arpc2	1	7	0.80198	0
chr1	37475187	-	3UTR	protein_coding	6330578E17Rik	-1	-9	0.331633	0		chr1	74314491	+	3UTR	protein_coding	Arpc2	1	7	0.80198	0
chr1	37475404	-	3UTR	protein_coding	6330578E17Rik	-2	-20	0.168367	0		chr1	74314495	+	3UTR	protein_coding	Arpc2	1	6	0.851485	0
chr1	37475405	-	3UTR	protein_coding	6330578E17Rik	-1	-21	0.163265	0		chr1	74314550	+	3UTR	protein_coding	Arpc2	2	6	0.851485	0
chr1	37475409	-	3UTR	protein_coding	6330578E17Rik	-1	-26	0.0561224	0		chr1	74314553	+	3UTR	protein_coding	Arpc2	1	6	0.851485	0
chr1	37475414	-	3UTR	protein_coding	6330578E17Rik	-2	-26	0.0561224	0		chr1	74314560	+	3UTR	protein_coding	Arpc2	2	7	0.80198	0
chr1	37475416	-	3UTR	protein_coding	6330578E17Rik	-4	-26	0.0561224	0		chr1	74314561	+	3UTR	protein_coding	Arpc2	1	7	0.80198	0
chr1	37475417	-	3UTR	protein_coding	6330578E17Rik	-4	-26	0.0561224	0		chr1	74314574	+	3UTR	protein_coding	Arpc2	1	22	0.752475	0
chr1	37475418	-	3UTR	protein_coding	6330578E17Rik	-2	-26	0.0561224	0		chr1	74314578	+	3UTR	protein_coding	Arpc2	2	27	0.584158	0
chr1	37475419	-	3UTR	protein_coding	6330578E17Rik	-3	-26	0.0561224	0		chr1	74314581	+	3UTR	protein_coding	Arpc2	1	43	0.49505	0
chr1	37475420	-	3UTR	protein_coding	6330578E17Rik	-1	-24	0.112245	0		chr1	74314583	+	3UTR	protein_coding	Arpc2	2	47	0.475248	0
chr1	37475422	-	3UTR	protein_coding	6330578E17Rik	-1	-25	0.107143	0		chr1	74314584	+	3UTR	protein_coding	Arpc2	2	48	0.465347	0
chr1	37475423	-	3UTR	protein_coding	6330578E17Rik	-1	-25	0.107143	0		chr1	74314585	+	3UTR	protein_coding	Arpc2	2	49	0.455446	0
chr1	37475424	-	3UTR	protein_coding	6330578E17Rik	-4	-25	0.107143	0		chr1	74314586	+	3UTR	protein_coding	Arpc2	1	50	0.445545	0
chr1	37475436	-	3UTR	protein_coding	6330578E17Rik	-2	-13	0.239796	0		chr1	74314587	+	3UTR	protein_coding	Arpc2	3	51	0.435644	0
chr1	37475441	-	3UTR	protein_coding	6330578E17Rik	-1	-18	0.178571	0		chr1	74314588	+	3UTR	protein_coding	Arpc2	3	59	0.29703	0
chr1	37475444	-	3UTR	protein_coding	6330578E17Rik	-1	-21	0.163265	0		chr1	74314589	+	3UTR	protein_coding	Arpc2	2	78	0.247525	0
chr1	37475446	-	3UTR	protein_coding	6330578E17Rik	-1	-23	0.153061	0		chr1	74314592	+	3UTR	protein_coding	Arpc2	1	103	0.217822	0
chr1	37475448	-	3UTR	protein_coding	6330578E17Rik	-1	-25	0.107143	0		chr1	74314593	+	3UTR	protein_coding	Arpc2	7	110	0.19802	0
chr1	37475449	-	3UTR	protein_coding	6330578E17Rik	-1	-25	0.107143	0		chr1	74314594	+	3UTR	protein_coding	Arpc2	16	116	0.158416	0
chr1	37475455	-	3UTR	protein_coding	6330578E17Rik	-4	-25	0.107143	0		chr1	74314598	+	3UTR	protein_coding	Arpc2	4	136	0.00990099	0
chr1	37475456	-	3UTR	protein_coding	6330578E17Rik	-7	-25	0.107143	0		chr1	74314599	+	3UTR	protein_coding	Arpc2	1	134	0.019802	0
chr1	37475457	-	3UTR	protein_coding	6330578E17Rik	-1	-25	0.107143	0		chr1	74314600	+	3UTR	protein_coding	Arpc2	1	133	0.039604	0
chr1	37475458	-	3UTR	protein_coding	6330578E17Rik	-1	-26	0.0561224	0		chr1	74314601	+	3UTR	protein_coding	Arpc2	1	133	0.039604	0
chr1	37475459	-	3UTR	protein_coding	6330578E17Rik	-1	-26	0.0561224	0		chr1	74314602	+	3UTR	protein_coding	Arpc2	1	132	0.0594059	0
chr1	37475461	-	3UTR	protein_coding	6330578E17Rik	-2	-25	0.107143	0		chr1	74314603	+	3UTR	protein_coding	Arpc2	8	129	0.108911	0
chr1	37475462	-	3UTR	protein_coding	6330578E17Rik	-1	-25	0.107143	0		chr1	74314604	+	3UTR	protein_coding	Arpc2	19	130	0.0891089	0
chr1	37475463	-	3UTR	protein_coding	6330578E17Rik	-1	-26	0.0561224	0		chr1	74314605	+	3UTR	protein_coding	Arpc2	20	128	0.118812	0
chr1	37475467	-	3UTR	protein_coding	6330578E17Rik	-1	-26	0.0561224	0		chr1	74314606	+	3UTR	protein_coding	Arpc2	2	130	0.0891089	0
chr1	37475468	-	3UTR	protein_coding	6330578E17Rik	-1	-26	0.0561224	0		chr1	74314607	+	3UTR	protein_coding	Arpc2	4	130	0.0891089	0
chr1	37475472	-	3UTR	protein_coding	6330578E17Rik	-1	-15	0.209184	0		chr1	74314608	+	3UTR	protein_coding	Arpc2	7	129	0.108911	0
chr1	37475473	-	3UTR	protein_coding	6330578E17Rik	-1	-14	0.219388	0		chr1	74314609	+	3UTR	protein_coding	Arpc2	8	123	0.128713	0
chr1	37475477	-	3UTR	protein_coding	6330578E17Rik	-1	-10	0.280612	0		chr1	74314610	+	3UTR	protein_coding	Arpc2	15	109	0.207921	0
chr1	37475478	-	3UTR	protein_coding	6330578E17Rik	-1	-9	0.331633	0		chr1	74314611	+	3UTR	protein_coding	Arpc2	3	110	0.19802	0
chr1	37475479	-	3UTR	protein_coding	6330578E17Rik	-1	-8	0.382653	0		chr1	74314612	+	3UTR	protein_coding	Arpc2	1	114	0.178218	0
chr1	37475480	-	3UTR	protein_coding	6330578E17Rik	-1	-8	0.382653	0		chr1	74314613	+	3UTR	protein_coding	Arpc2	2	115	0.168317	0
chr1	37475517	-	3UTR	protein_coding	6330578E17Rik	-1	-10	0.280612	0		chr1	74314615	+	3UTR	protein_coding	Arpc2	1	116	0.158416	0
chr1	37475520	-	3UTR	protein_coding	6330578E17Rik	-1	-13	0.239796	0		chr1	74314616	+	3UTR	protein_coding	Arpc2	2	118	0.138614	0
chr1	37475521	-	3UTR	protein_coding	6330578E17Rik	-2	-13	0.239796	0		chr1	74314619	+	3UTR	protein_coding	Arpc2	4	132	0.0594059	0
chr1	37475523	-	3UTR	protein_coding	6330578E17Rik	-1	-14	0.219388	0		chr1	74314621	+	3UTR	protein_coding	Arpc2	2	95	0.227723	0
chr1	37475525	-	3UTR	protein_coding	6330578E17Rik	-4	-15	0.209184	0		chr1	74314624	+	3UTR	protein_coding	Arpc2	1	82	0.237624	0
chr1	37475531	-	3UTR	protein_coding	6330578E17Rik	-1	-17	0.188776	0		chr1	74314625	+	3UTR	protein_coding	Arpc2	2	74	0.257426	0
chr1	37475533	-	3UTR	protein_coding	6330578E17Rik	-2	-17	0.188776	0		chr1	74314626	+	3UTR	protein_coding	Arpc2	1	60	0.267327	0
chr1	37475534	-	3UTR	protein_coding	6330578E17Rik	-1	-19	0.173469	0		chr1	74314627	+	3UTR	protein_coding	Arpc2	4	57	0.346535	0
chr1	37475537	-	3UTR	protein_coding	6330578E17Rik	-1	-16	0.193878	0		chr1	74314628	+	3UTR	protein_coding	Arpc2	1	56	0.39604	0
chr1	37475539	-	3UTR	protein_coding	6330578E17Rik	-1	-15	0.209184	0		chr1	74314629	+	3UTR	protein_coding	Arpc2	5	56	0.39604	0
chr1	37475542	-	3UTR	protein_coding	6330578E17Rik	-2	-12	0.25	0		chr1	74314630	+	3UTR	protein_coding	Arpc2	1	57	0.346535	0
chr1	37475548	-	3UTR	protein_coding	6330578E17Rik	-1	-11	0.260204	0		chr1	74314631	+	3UTR	protein_coding	Arpc2	3	56	0.39604	0
chr1	37475549	-	3UTR	protein_coding	6330578E17Rik	-2	-9	0.331633	0		chr1	74314632	+	3UTR	protein_coding	Arpc2	5	55	0.405941	0
chr1	37475777	-	3UTR	protein_coding	6330578E17Rik	-1	-7	0.418367	0		chr1	74314633	+	3UTR	protein_coding	Arpc2	6	57	0.346535	0
chr1	37475989	-	3UTR	protein_coding	6330578E17Rik	-1	-7	0.418367	0		chr1	74314634	+	3UTR	protein_coding	Arpc2	13	59	0.29703	0
chr1	37475990	-	3UTR	protein_coding	6330578E17Rik	-1	-7	0.418367	0		chr1	74314635	+	3UTR	protein_coding	Arpc2	1	57	0.346535	0
chr1	37475999	-	3UTR	protein_coding	6330578E17Rik	-1	-7	0.418367	0		chr1	74314636	+	3UTR	protein_coding	Arpc2	1	57	0.346535	0
chr1	37476000	-	3UTR	protein_coding	6330578E17Rik	-2	-7	0.418367	0		chr1	74314641	+	3UTR	protein_coding	Arpc2	1	54	0.415842	0
chr1	37476002	-	3UTR	protein_coding	6330578E17Rik	-1	-7	0.418367	0		chr1	74314644	+	3UTR	protein_coding	Arpc2	2	56	0.39604	0
chr1	37476004	-	3UTR	protein_coding	6330578E17Rik	-1	-8	0.382653	0		chr1	74314645	+	3UTR	protein_coding	Arpc2	1	59	0.29703	0
chr1	37477060	-	3UTR	protein_coding	6330578E17Rik	-1	-9	0.331633	0		chr1	74314647	+	3UTR	protein_coding	Arpc2	1	56	0.39604	0
chr1	37477066	-	3UTR	protein_coding	6330578E17Rik	-2	-12	0.25	0		chr1	74314648	+	3UTR	protein_coding	Arpc2	2	51	0.435644	0
chr1	37477073	-	3UTR	protein_coding	6330578E17Rik	-1	-13	0.239796	0		chr1	74314649	+	3UTR	protein_coding	Arpc2	2	45	0.485149	0
chr1	37477075	-	3UTR	protein_coding	6330578E17Rik	-3	-11	0.260204	0		chr1	74314650	+	3UTR	protein_coding	Arpc2	2	32	0.544554	0
chr1	37477077	-	3UTR	protein_coding	6330578E17Rik	-2	-10	0.280612	0		chr1	74314652	+	3UTR	protein_coding	Arpc2	1	31	0.554455	0
chr1	37477081	-	3UTR	protein_coding	6330578E17Rik	-1	-10	0.280612	0		chr1	74314655	+	3UTR	protein_coding	Arpc2	1	33	0.50495	0
chr1	37477082	-	3UTR	protein_coding	6330578E17Rik	-1	-8	0.382653	0		chr1	74314657	+	3UTR	protein_coding	Arpc2	2	32	0.544554	0
chr1	37495724	+	3UTR	protein_coding	Unc50	3	4	0.727273	0		chr1	74314658	+	3UTR	protein_coding	Arpc2	2	32	0.544554	0
chr1	37495725	+	3UTR	protein_coding	Unc50	1	4	0.727273	0		chr1	74314659	+	3UTR	protein_coding	Arpc2	4	32	0.544554	0
chr1	37495762	+	3UTR	protein_coding	Unc50	3	5	0.545455	0		chr1	74314660	+	3UTR	protein_coding	Arpc2	8	30	0.564356	0
chr1	37495763	+	3UTR	protein_coding	Unc50	1	5	0.545455	0		chr1	74314661	+	3UTR	protein_coding	Arpc2	1	29	0.574257	0
chr1	37495766	+	3UTR	protein_coding	Unc50	1	5	0.545455	0		chr1	74314666	+	3UTR	protein_coding	Arpc2	1	23	0.732673	0
chr1	37495782	+	3UTR	protein_coding	Unc50	2	7	0.272727	0		chr1	74314669	+	3UTR	protein_coding	Arpc2	2	22	0.752475	0
chr1	37495784	+	3UTR	protein_coding	Unc50	1	7	0.272727	0		chr1	74314679	+	3UTR	protein_coding	Arpc2	1	11	0.762376	0
chr1	37495785	+	3UTR	protein_coding	Unc50	4	7	0.272727	0		chr1	74314686	+	3UTR	protein_coding	Arpc2	1	26	0.653465	0
chr1	37500567	-	3UTR	protein_coding	Mgat4a	-1	-4	0.366667	0		chr1	74314687	+	3UTR	protein_coding	Arpc2	1	26	0.653465	0
chr1	37500572	-	3UTR	protein_coding	Mgat4a	-2	-7	0.166667	0		chr1	74314688	+	3UTR	protein_coding	Arpc2	1	26	0.653465	0
chr1	37500582	-	3UTR	protein_coding	Mgat4a	-1	-7	0.166667	0		chr1	74314689	+	3UTR	protein_coding	Arpc2	1	26	0.653465	0
chr1	37500583	-	3UTR	protein_coding	Mgat4a	-3	-6	0.216667	0		chr1	74314690	+	3UTR	protein_coding	Arpc2	1	26	0.653465	0
chr1	37500915	-	3UTR	protein_coding	Mgat4a	-1	-4	0.366667	0		chr1	74314691	+	3UTR	protein_coding	Arpc2	1	26	0.653465	0
chr1	37500919	-	3UTR	protein_coding	Mgat4a	-1	-4	0.366667	0		chr1	74314693	+	3UTR	protein_coding	Arpc2	1	26	0.653465	0
chr1	37500920	-	3UTR	protein_coding	Mgat4a	-1	-4	0.366667	0		chr1	74314695	+	3UTR	protein_coding	Arpc2	1	25	0.722772	0
chr1	37500921	-	3UTR	protein_coding	Mgat4a	-1	-4	0.366667	0		chr1	74314696	+	3UTR	protein_coding	Arpc2	2	25	0.722772	0
chr1	37500961	-	3UTR	protein_coding	Mgat4a	-1	-7	0.166667	0		chr1	74314697	+	3UTR	protein_coding	Arpc2	1	25	0.722772	0
chr1	37500963	-	3UTR	protein_coding	Mgat4a	-1	-7	0.166667	0		chr1	74314698	+	3UTR	protein_coding	Arpc2	1	25	0.722772	0
chr1	37500964	-	3UTR	protein_coding	Mgat4a	-1	-7	0.166667	0		chr1	74314699	+	3UTR	protein_coding	Arpc2	2	25	0.722772	0
chr1	37500965	-	3UTR	protein_coding	Mgat4a	-1	-7	0.166667	0		chr1	74314700	+	3UTR	protein_coding	Arpc2	9	25	0.722772	0
chr1	37500966	-	3UTR	protein_coding	Mgat4a	-1	-7	0.166667	0		chr1	74314701	+	3UTR	protein_coding	Arpc2	2	25	0.722772	0
chr1	37500967	-	3UTR	protein_coding	Mgat4a	-1	-7	0.166667	0		chr1	74314742	+	3UTR	protein_coding	Arpc2	1	6	0.851485	0
chr1	37500969	-	3UTR	protein_coding	Mgat4a	-1	-7	0.166667	0		chr1	74314744	+	3UTR	protein_coding	Arpc2	1	6	0.851485	0
chr1	37501137	-	3UTR	protein_coding	Mgat4a	-2	-6	0.216667	0		chr1	74326446	-	3UTR	protein_coding	Aamp	-1	-7	0.666667	0
chr1	37501142	-	3UTR	protein_coding	Mgat4a	-3	-6	0.216667	0		chr1	74326447	-	3UTR	protein_coding	Aamp	-2	-7	0.666667	0
chr1	37501149	-	3UTR	protein_coding	Mgat4a	-1	-8	0.0166667	0		chr1	74326448	-	3UTR	protein_coding	Aamp	-1	-7	0.666667	0
chr1	37501208	-	3UTR	protein_coding	Mgat4a	-1	-4	0.366667	0		chr1	74326449	-	3UTR	protein_coding	Aamp	-1	-7	0.666667	0
chr1	37501209	-	3UTR	protein_coding	Mgat4a	-1	-4	0.366667	0		chr1	74326454	-	3UTR	protein_coding	Aamp	-1	-7	0.666667	0
chr1	37501210	-	3UTR	protein_coding	Mgat4a	-1	-4	0.366667	0		chr1	74326460	-	3UTR	protein_coding	Aamp	-1	-7	0.666667	0
chr1	37501220	-	3UTR	protein_coding	Mgat4a	-1	-4	0.366667	0		chr1	74575811	+	3UTR	protein_coding	Rqcd1	1	7	0.318182	0
chr1	37932876	+	3UTR	protein_coding	Lipt1	1	3	1	0		chr1	74575813	+	3UTR	protein_coding	Rqcd1	2	7	0.318182	0
chr1	37932877	+	3UTR	protein_coding	Lipt1	1	3	1	0		chr1	74575814	+	3UTR	protein_coding	Rqcd1	1	8	0.227273	0
chr1	37932878	+	3UTR	protein_coding	Lipt1	1	3	1	0		chr1	74575817	+	3UTR	protein_coding	Rqcd1	1	8	0.227273	0
chr1	38044436	-	3UTR	protein_coding	Txndc9	-5	-6	0.0526316	0		chr1	74575820	+	3UTR	protein_coding	Rqcd1	2	8	0.227273	0
chr1	38044437	-	3UTR	protein_coding	Txndc9	-1	-6	0.0526316	0		chr1	74575829	+	3UTR	protein_coding	Rqcd1	1	5	0.5	0
chr1	38108770	+	3UTR	protein_coding	Eif5b	6	13	0.21875	0		chr1	74575879	+	3UTR	protein_coding	Rqcd1	1	4	0.545455	0
chr1	38108771	+	3UTR	protein_coding	Eif5b	3	14	0.1875	0		chr1	74575888	+	3UTR	protein_coding	Rqcd1	1	5	0.5	0
chr1	38108773	+	3UTR	protein_coding	Eif5b	1	18	0.125	0		chr1	74576223	+	3UTR	protein_coding	Rqcd1	2	5	0.5	0
chr1	38108777	+	3UTR	protein_coding	Eif5b	1	18	0.125	0		chr1	74576232	+	3UTR	protein_coding	Rqcd1	2	8	0.227273	0
chr1	38108778	+	3UTR	protein_coding	Eif5b	1	18	0.125	0		chr1	74576235	+	3UTR	protein_coding	Rqcd1	1	8	0.227273	0
chr1	38108784	+	3UTR	protein_coding	Eif5b	1	19	0.03125	0		chr1	74576240	+	3UTR	protein_coding	Rqcd1	3	6	0.363636	0
chr1	38108786	+	3UTR	protein_coding	Eif5b	1	14	0.1875	0		chr1	74613099	-	3UTR	protein_coding	Zfp142	-1	-4	0.2	0
chr1	38108788	+	3UTR	protein_coding	Eif5b	4	11	0.25	0		chr1	74613110	-	3UTR	protein_coding	Zfp142	-1	-3	0.6	0
chr1	38108798	+	3UTR	protein_coding	Eif5b	1	8	0.28125	0		chr1	74613112	-	3UTR	protein_coding	Zfp142	-1	-3	0.6	0
chr1	38108801	+	3UTR	protein_coding	Eif5b	1	7	0.3125	0		chr1	75132381	-	3UTR	protein_coding	1810031K17Rik	-1	-8	0.666667	0
chr1	38109684	-	3UTR	protein_coding	Rev1	-1	-4	0.722222	0		chr1	75132382	-	3UTR	protein_coding	1810031K17Rik	-1	-8	0.666667	0
chr1	38109691	-	3UTR	protein_coding	Rev1	-2	-4	0.722222	0		chr1	75132387	-	3UTR	protein_coding	1810031K17Rik	-2	-8	0.666667	0
chr1	38109699	-	3UTR	protein_coding	Rev1	-1	-6	0.444444	0		chr1	75132388	-	3UTR	protein_coding	1810031K17Rik	-1	-8	0.666667	0
chr1	38109707	-	3UTR	protein_coding	Rev1	-1	-5	0.555556	0		chr1	75132389	-	3UTR	protein_coding	1810031K17Rik	-2	-8	0.666667	0
chr1	38109713	-	3UTR	protein_coding	Rev1	-1	-5	0.555556	0		chr1	75132391	-	3UTR	protein_coding	1810031K17Rik	-1	-8	0.666667	0
chr1	38109716	-	3UTR	protein_coding	Rev1	-1	-4	0.722222	0		chr1	78421690	-	3UTR	protein_coding	Farsb	-2	-4	1	0
chr1	38109721	-	3UTR	protein_coding	Rev1	-1	-7	0.388889	0		chr1	78421699	-	3UTR	protein_coding	Farsb	-1	-5	0.923077	0
chr1	38109734	-	3UTR	protein_coding	Rev1	-2	-14	0.111111	0		chr1	78421703	-	3UTR	protein_coding	Farsb	-1	-8	0.307692	0
chr1	38109735	-	3UTR	protein_coding	Rev1	-1	-14	0.111111	0		chr1	78421714	-	3UTR	protein_coding	Farsb	-1	-7	0.769231	0
chr1	38109738	-	3UTR	protein_coding	Rev1	-2	-13	0.333333	0		chr1	78421715	-	3UTR	protein_coding	Farsb	-2	-8	0.307692	0
chr1	38109739	-	3UTR	protein_coding	Rev1	-3	-13	0.333333	0		chr1	78421717	-	3UTR	protein_coding	Farsb	-1	-8	0.307692	0
chr1	38109741	-	3UTR	protein_coding	Rev1	-2	-13	0.333333	0		chr1	78421719	-	3UTR	protein_coding	Farsb	-1	-7	0.769231	0
chr1	38109742	-	3UTR	protein_coding	Rev1	-3	-13	0.333333	0		chr1	78421730	-	3UTR	protein_coding	Farsb	-2	-10	0.0769231	0
chr1	38110123	+	3UTR	protein_coding	Eif5b	1	4	0.40625	0		chr1	78421739	-	3UTR	protein_coding	Farsb	-1	-7	0.769231	0
chr1	38110133	+	3UTR	protein_coding	Eif5b	2	4	0.40625	0		chr1	78421740	-	3UTR	protein_coding	Farsb	-1	-7	0.769231	0
chr1	38110136	+	3UTR	protein_coding	Eif5b	1	4	0.40625	0		chr1	78421743	-	3UTR	protein_coding	Farsb	-1	-7	0.769231	0
chr1	38234276	-	3UTR	protein_coding	Aff3	-1	-4	0.668966	0		chr1	78421744	-	3UTR	protein_coding	Farsb	-1	-7	0.769231	0
chr1	38234281	-	3UTR	protein_coding	Aff3	-1	-4	0.668966	0		chr1	78421746	-	3UTR	protein_coding	Farsb	-1	-5	0.923077	0
chr1	38234944	-	3UTR	protein_coding	Aff3	-1	-7	0.510345	0		chr1	78703314	+	3UTR	protein_coding	Acsl3	1	4	0.521739	0
chr1	38234945	-	3UTR	protein_coding	Aff3	-1	-6	0.558621	0		chr1	78703318	+	3UTR	protein_coding	Acsl3	2	4	0.521739	0
chr1	38234954	-	3UTR	protein_coding	Aff3	-1	-6	0.558621	0		chr1	78703320	+	3UTR	protein_coding	Acsl3	1	5	0.434783	0
chr1	38234959	-	3UTR	protein_coding	Aff3	-3	-6	0.558621	0		chr1	78703383	+	3UTR	protein_coding	Acsl3	1	9	0.391304	0
chr1	38234978	-	3UTR	protein_coding	Aff3	-1	-17	0.275862	0		chr1	78703388	+	3UTR	protein_coding	Acsl3	1	12	0.304348	0
chr1	38234981	-	3UTR	protein_coding	Aff3	-1	-17	0.275862	0		chr1	78703391	+	3UTR	protein_coding	Acsl3	1	13	0.130435	0
chr1	38234982	-	3UTR	protein_coding	Aff3	-2	-17	0.275862	0		chr1	78703392	+	3UTR	protein_coding	Acsl3	2	13	0.130435	0
chr1	38234983	-	3UTR	protein_coding	Aff3	-2	-17	0.275862	0		chr1	78703393	+	3UTR	protein_coding	Acsl3	3	13	0.130435	0
chr1	38234984	-	3UTR	protein_coding	Aff3	-1	-17	0.275862	0		chr1	78703399	+	3UTR	protein_coding	Acsl3	1	12	0.304348	0
chr1	38234985	-	3UTR	protein_coding	Aff3	-3	-17	0.275862	0		chr1	78703400	+	3UTR	protein_coding	Acsl3	2	12	0.304348	0
chr1	38234986	-	3UTR	protein_coding	Aff3	-1	-18	0.227586	0		chr1	78703402	+	3UTR	protein_coding	Acsl3	1	12	0.304348	0
chr1	38234987	-	3UTR	protein_coding	Aff3	-1	-18	0.227586	0		chr1	78703405	+	3UTR	protein_coding	Acsl3	1	11	0.347826	0
chr1	38234988	-	3UTR	protein_coding	Aff3	-1	-18	0.227586	0		chr1	79603547	-	3UTR	protein_coding	Ap1s3	-1	-3	0.638889	0
chr1	38234989	-	3UTR	protein_coding	Aff3	-4	-18	0.227586	0		chr1	79603549	-	3UTR	protein_coding	Ap1s3	-1	-3	0.638889	0
chr1	38235001	-	3UTR	protein_coding	Aff3	-1	-27	0.124138	0		chr1	79603551	-	3UTR	protein_coding	Ap1s3	-1	-3	0.638889	0
chr1	38235005	-	3UTR	protein_coding	Aff3	-1	-21	0.186207	0		chr1	79604030	-	3UTR	protein_coding	Ap1s3	-2	-3	0.638889	0
chr1	38235006	-	3UTR	protein_coding	Aff3	-1	-21	0.186207	0		chr1	79604031	-	3UTR	protein_coding	Ap1s3	-1	-3	0.638889	0
chr1	38235007	-	3UTR	protein_coding	Aff3	-1	-22	0.172414	0		chr1	79604631	-	3UTR	protein_coding	Ap1s3	-1	-3	0.638889	0
chr1	38235008	-	3UTR	protein_coding	Aff3	-5	-22	0.172414	0		chr1	79604639	-	3UTR	protein_coding	Ap1s3	-1	-4	0.361111	0
chr1	38235009	-	3UTR	protein_coding	Aff3	-3	-24	0.151724	0		chr1	79604646	-	3UTR	protein_coding	Ap1s3	-1	-4	0.361111	0
chr1	38235010	-	3UTR	protein_coding	Aff3	-2	-25	0.144828	0		chr1	79604651	-	3UTR	protein_coding	Ap1s3	-1	-3	0.638889	0
chr1	38235011	-	3UTR	protein_coding	Aff3	-1	-25	0.144828	0		chr1	79604850	-	3UTR	protein_coding	Ap1s3	-1	-3	0.638889	0
chr1	38235012	-	3UTR	protein_coding	Aff3	-3	-27	0.124138	0		chr1	79604906	-	3UTR	protein_coding	Ap1s3	-2	-5	0.277778	0
chr1	38235014	-	3UTR	protein_coding	Aff3	-2	-28	0.103448	0		chr1	79604908	-	3UTR	protein_coding	Ap1s3	-1	-5	0.277778	0
chr1	38235020	-	3UTR	protein_coding	Aff3	-1	-27	0.124138	0		chr1	79604909	-	3UTR	protein_coding	Ap1s3	-1	-5	0.277778	0
chr1	38235022	-	3UTR	protein_coding	Aff3	-1	-25	0.144828	0		chr1	79604917	-	3UTR	protein_coding	Ap1s3	-1	-5	0.277778	0
chr1	38235024	-	3UTR	protein_coding	Aff3	-2	-19	0.193103	0		chr1	79605169	-	3UTR	protein_coding	Ap1s3	-2	-9	0.138889	0
chr1	38235025	-	3UTR	protein_coding	Aff3	-1	-17	0.275862	0		chr1	79605170	-	3UTR	protein_coding	Ap1s3	-2	-10	0.111111	0
chr1	38235027	-	3UTR	protein_coding	Aff3	-2	-14	0.351724	0		chr1	79605172	-	3UTR	protein_coding	Ap1s3	-1	-10	0.111111	0
chr1	38235028	-	3UTR	protein_coding	Aff3	-1	-11	0.4	0		chr1	79605173	-	3UTR	protein_coding	Ap1s3	-3	-10	0.111111	0
chr1	38235040	-	3UTR	protein_coding	Aff3	-1	-5	0.586207	0		chr1	79605176	-	3UTR	protein_coding	Ap1s3	-1	-10	0.111111	0
chr1	38235057	-	3UTR	protein_coding	Aff3	-1	-11	0.4	0		chr1	79605185	-	3UTR	protein_coding	Ap1s3	-1	-8	0.166667	0
chr1	38235059	-	3UTR	protein_coding	Aff3	-1	-11	0.4	0		chr1	79605326	-	3UTR	protein_coding	Ap1s3	-1	-3	0.638889	0
chr1	38235060	-	3UTR	protein_coding	Aff3	-3	-11	0.4	0		chr1	79605341	-	3UTR	protein_coding	Ap1s3	-1	-4	0.361111	0
chr1	38235061	-	3UTR	protein_coding	Aff3	-2	-11	0.4	0		chr1	79605343	-	3UTR	protein_coding	Ap1s3	-2	-3	0.638889	0
chr1	38235062	-	3UTR	protein_coding	Aff3	-2	-12	0.365517	0		chr1	79698893	-	3UTR	protein_coding	Wdfy1	-1	-6	0.75	0
chr1	38235063	-	3UTR	protein_coding	Aff3	-1	-12	0.365517	0		chr1	79698895	-	3UTR	protein_coding	Wdfy1	-1	-7	0.5	0
chr1	38235069	-	3UTR	protein_coding	Aff3	-1	-18	0.227586	0		chr1	79698900	-	3UTR	protein_coding	Wdfy1	-2	-7	0.5	0
chr1	38235077	-	3UTR	protein_coding	Aff3	-1	-14	0.351724	0		chr1	79698901	-	3UTR	protein_coding	Wdfy1	-1	-7	0.5	0
chr1	38235082	-	3UTR	protein_coding	Aff3	-3	-14	0.351724	0		chr1	79698905	-	3UTR	protein_coding	Wdfy1	-1	-7	0.5	0
chr1	38235083	-	3UTR	protein_coding	Aff3	-1	-14	0.351724	0		chr1	79698909	-	3UTR	protein_coding	Wdfy1	-1	-6	0.75	0
chr1	38235084	-	3UTR	protein_coding	Aff3	-2	-14	0.351724	0		chr1	79777861	+	3UTR	protein_coding	Mrpl44	1	15	0.655172	0
chr1	38235087	-	3UTR	protein_coding	Aff3	-1	-14	0.351724	0		chr1	79777863	+	3UTR	protein_coding	Mrpl44	1	21	0.551724	0
chr1	38235088	-	3UTR	protein_coding	Aff3	-1	-15	0.289655	0		chr1	79777865	+	3UTR	protein_coding	Mrpl44	1	25	0.517241	0
chr1	38235092	-	3UTR	protein_coding	Aff3	-1	-15	0.289655	0		chr1	79777867	+	3UTR	protein_coding	Mrpl44	1	25	0.517241	0
chr1	38235093	-	3UTR	protein_coding	Aff3	-1	-14	0.351724	0		chr1	79777870	+	3UTR	protein_coding	Mrpl44	1	28	0.37931	0
chr1	38235094	-	3UTR	protein_coding	Aff3	-2	-14	0.351724	0		chr1	79777871	+	3UTR	protein_coding	Mrpl44	2	28	0.37931	0
chr1	38235101	-	3UTR	protein_coding	Aff3	-1	-8	0.475862	0		chr1	79777872	+	3UTR	protein_coding	Mrpl44	4	28	0.37931	0
chr1	38235103	-	3UTR	protein_coding	Aff3	-1	-7	0.510345	0		chr1	79777873	+	3UTR	protein_coding	Mrpl44	1	28	0.37931	0
chr1	38235142	-	3UTR	protein_coding	Aff3	-1	-7	0.510345	0		chr1	79777874	+	3UTR	protein_coding	Mrpl44	1	29	0.172414	0
chr1	38235144	-	3UTR	protein_coding	Aff3	-1	-7	0.510345	0		chr1	79777875	+	3UTR	protein_coding	Mrpl44	1	29	0.172414	0
chr1	38235145	-	3UTR	protein_coding	Aff3	-2	-7	0.510345	0		chr1	79777876	+	3UTR	protein_coding	Mrpl44	1	29	0.172414	0
chr1	38235147	-	3UTR	protein_coding	Aff3	-1	-9	0.448276	0		chr1	79777877	+	3UTR	protein_coding	Mrpl44	4	29	0.172414	0
chr1	38235148	-	3UTR	protein_coding	Aff3	-1	-9	0.448276	0		chr1	79777878	+	3UTR	protein_coding	Mrpl44	2	29	0.172414	0
chr1	38235156	-	3UTR	protein_coding	Aff3	-1	-14	0.351724	0		chr1	79777879	+	3UTR	protein_coding	Mrpl44	2	28	0.37931	0
chr1	38235162	-	3UTR	protein_coding	Aff3	-2	-10	0.406897	0		chr1	79777880	+	3UTR	protein_coding	Mrpl44	2	28	0.37931	0
chr1	38235165	-	3UTR	protein_coding	Aff3	-1	-8	0.475862	0		chr1	79777883	+	3UTR	protein_coding	Mrpl44	2	26	0.448276	0
chr1	38235167	-	3UTR	protein_coding	Aff3	-2	-8	0.475862	0		chr1	79777885	+	3UTR	protein_coding	Mrpl44	1	26	0.448276	0
chr1	38235168	-	3UTR	protein_coding	Aff3	-2	-8	0.475862	0		chr1	79777889	+	3UTR	protein_coding	Mrpl44	1	20	0.586207	0
chr1	38235221	-	3UTR	protein_coding	Aff3	-1	-4	0.668966	0		chr1	79777892	+	3UTR	protein_coding	Mrpl44	1	18	0.62069	0
chr1	38235225	-	3UTR	protein_coding	Aff3	-3	-4	0.668966	0		chr1	79777901	+	3UTR	protein_coding	Mrpl44	1	7	0.724138	0
chr1	38235242	-	3UTR	protein_coding	Aff3	-7	-22	0.172414	0		chr1	79777902	+	3UTR	protein_coding	Mrpl44	1	7	0.724138	0
chr1	38235254	-	3UTR	protein_coding	Aff3	-6	-38	0.0758621	0		chr1	79777905	+	3UTR	protein_coding	Mrpl44	1	6	0.827586	0
chr1	38235255	-	3UTR	protein_coding	Aff3	-3	-40	0.062069	0		chr1	79777910	+	3UTR	protein_coding	Mrpl44	1	6	0.827586	0
chr1	38235256	-	3UTR	protein_coding	Aff3	-4	-42	0.0551724	0		chr1	79777912	+	3UTR	protein_coding	Mrpl44	1	6	0.827586	0
chr1	38235257	-	3UTR	protein_coding	Aff3	-2	-42	0.0551724	0		chr1	80263559	-	3UTR	protein_coding	Cul3	-1	-4	0.375	0
chr1	38235259	-	3UTR	protein_coding	Aff3	-1	-44	0.0413793	0		chr1	80263573	-	3UTR	protein_coding	Cul3	-1	-4	0.375	0
chr1	38235265	-	3UTR	protein_coding	Aff3	-3	-44	0.0413793	0		chr1	80263574	-	3UTR	protein_coding	Cul3	-2	-4	0.375	0
chr1	38235266	-	3UTR	protein_coding	Aff3	-1	-44	0.0413793	0		chr1	80497865	-	3UTR	protein_coding	Dock10	-3	-3	0.742857	0
chr1	38235267	-	3UTR	protein_coding	Aff3	-6	-44	0.0413793	0		chr1	80498092	-	3UTR	protein_coding	Dock10	-1	-7	0.6	0
chr1	38235268	-	3UTR	protein_coding	Aff3	-3	-44	0.0413793	0		chr1	80498093	-	3UTR	protein_coding	Dock10	-1	-7	0.6	0
chr1	38235269	-	3UTR	protein_coding	Aff3	-2	-44	0.0413793	0		chr1	80498096	-	3UTR	protein_coding	Dock10	-1	-8	0.542857	0
chr1	38235270	-	3UTR	protein_coding	Aff3	-2	-38	0.0758621	0		chr1	80498100	-	3UTR	protein_coding	Dock10	-1	-10	0.428571	0
chr1	38235271	-	3UTR	protein_coding	Aff3	-2	-35	0.0827586	0		chr1	80498101	-	3UTR	protein_coding	Dock10	-3	-10	0.428571	0
chr1	38235273	-	3UTR	protein_coding	Aff3	-5	-29	0.0965517	0		chr1	80498111	-	3UTR	protein_coding	Dock10	-1	-10	0.428571	0
chr1	38235274	-	3UTR	protein_coding	Aff3	-4	-29	0.0965517	0		chr1	80498113	-	3UTR	protein_coding	Dock10	-1	-10	0.428571	0
chr1	38235290	-	3UTR	protein_coding	Aff3	-5	-5	0.586207	0		chr1	80498114	-	3UTR	protein_coding	Dock10	-1	-10	0.428571	0
chr1	38235513	-	3UTR	protein_coding	Aff3	-1	-4	0.668966	0		chr1	80498120	-	3UTR	protein_coding	Dock10	-1	-6	0.657143	0
chr1	38235515	-	3UTR	protein_coding	Aff3	-2	-4	0.668966	0		chr1	80498125	-	3UTR	protein_coding	Dock10	-1	-6	0.657143	0
chr1	38235524	-	3UTR	protein_coding	Aff3	-1	-4	0.668966	0		chr1	80498128	-	3UTR	protein_coding	Dock10	-1	-5	0.685714	0
chr1	38235642	-	3UTR	protein_coding	Aff3	-1	-4	0.668966	0		chr1	80498155	-	3UTR	protein_coding	Dock10	-1	-4	0.714286	0
chr1	38235647	-	3UTR	protein_coding	Aff3	-1	-4	0.668966	0		chr1	80498161	-	3UTR	protein_coding	Dock10	-1	-8	0.542857	0
chr1	38235649	-	3UTR	protein_coding	Aff3	-1	-4	0.668966	0		chr1	80498164	-	3UTR	protein_coding	Dock10	-1	-9	0.457143	0
chr1	38235650	-	3UTR	protein_coding	Aff3	-1	-4	0.668966	0		chr1	80498168	-	3UTR	protein_coding	Dock10	-1	-15	0.142857	0
chr1	38235811	-	3UTR	protein_coding	Aff3	-1	-4	0.668966	0		chr1	80498171	-	3UTR	protein_coding	Dock10	-3	-14	0.2	0
chr1	38235846	-	3UTR	protein_coding	Aff3	-1	-5	0.586207	0		chr1	80498175	-	3UTR	protein_coding	Dock10	-1	-14	0.2	0
chr1	38235854	-	3UTR	protein_coding	Aff3	-1	-6	0.558621	0		chr1	80498179	-	3UTR	protein_coding	Dock10	-1	-17	0.0857143	0
chr1	38235855	-	3UTR	protein_coding	Aff3	-1	-6	0.558621	0		chr1	80498180	-	3UTR	protein_coding	Dock10	-1	-16	0.114286	0
chr1	38235860	-	3UTR	protein_coding	Aff3	-1	-6	0.558621	0		chr1	80498181	-	3UTR	protein_coding	Dock10	-3	-17	0.0857143	0
chr1	38235861	-	3UTR	protein_coding	Aff3	-1	-6	0.558621	0		chr1	80498182	-	3UTR	protein_coding	Dock10	-2	-18	0.0285714	0
chr1	38235864	-	3UTR	protein_coding	Aff3	-1	-5	0.586207	0		chr1	80498191	-	3UTR	protein_coding	Dock10	-2	-13	0.257143	0
chr1	38236259	-	3UTR	protein_coding	Aff3	-1	-9	0.448276	0		chr1	80498192	-	3UTR	protein_coding	Dock10	-2	-13	0.257143	0
chr1	38236260	-	3UTR	protein_coding	Aff3	-2	-9	0.448276	0		chr1	80498196	-	3UTR	protein_coding	Dock10	-1	-11	0.285714	0
chr1	38236264	-	3UTR	protein_coding	Aff3	-4	-9	0.448276	0		chr1	80498197	-	3UTR	protein_coding	Dock10	-1	-8	0.542857	0
chr1	38236265	-	3UTR	protein_coding	Aff3	-2	-9	0.448276	0		chr1	82748499	+	3UTR	protein_coding	Mff	1	3	0.692308	0
chr1	39053229	+	3UTR	protein_coding	Pdcl3	1	11	0.324324	0		chr1	82748504	+	3UTR	protein_coding	Mff	1	3	0.692308	0
chr1	39053237	+	3UTR	protein_coding	Pdcl3	2	18	0.189189	0		chr1	82748505	+	3UTR	protein_coding	Mff	1	3	0.692308	0
chr1	39053239	+	3UTR	protein_coding	Pdcl3	2	19	0.162162	0		chr1	82748867	+	3UTR	protein_coding	Mff	1	5	0.230769	0
chr1	39053240	+	3UTR	protein_coding	Pdcl3	3	19	0.162162	0		chr1	82748868	+	3UTR	protein_coding	Mff	1	5	0.230769	0
chr1	39053241	+	3UTR	protein_coding	Pdcl3	2	20	0.0540541	0		chr1	82748882	+	3UTR	protein_coding	Mff	3	5	0.230769	0
chr1	39053244	+	3UTR	protein_coding	Pdcl3	1	20	0.0540541	0		chr1	82748899	+	3UTR	protein_coding	Mff	1	3	0.692308	0
chr1	39053246	+	3UTR	protein_coding	Pdcl3	1	19	0.162162	0		chr1	82748906	+	3UTR	protein_coding	Mff	1	3	0.692308	0
chr1	39053247	+	3UTR	protein_coding	Pdcl3	6	19	0.162162	0		chr1	82748909	+	3UTR	protein_coding	Mff	1	3	0.692308	0
chr1	39053254	+	3UTR	protein_coding	Pdcl3	1	17	0.216216	0		chr1	82891711	+	3UTR	protein_coding	Agfg1	1	3	0.448276	0
chr1	39053256	+	3UTR	protein_coding	Pdcl3	1	12	0.243243	0		chr1	82891712	+	3UTR	protein_coding	Agfg1	1	3	0.448276	0
chr1	39053291	+	3UTR	protein_coding	Pdcl3	1	5	0.648649	0		chr1	82891721	+	3UTR	protein_coding	Agfg1	1	3	0.448276	0
chr1	39053360	+	3UTR	protein_coding	Pdcl3	1	9	0.594595	0		chr1	82891920	+	3UTR	protein_coding	Agfg1	1	7	0.206897	0
chr1	39053362	+	3UTR	protein_coding	Pdcl3	1	9	0.594595	0		chr1	82891922	+	3UTR	protein_coding	Agfg1	2	7	0.206897	0
chr1	39053364	+	3UTR	protein_coding	Pdcl3	1	10	0.378378	0		chr1	82891924	+	3UTR	protein_coding	Agfg1	1	7	0.206897	0
chr1	39053365	+	3UTR	protein_coding	Pdcl3	1	10	0.378378	0		chr1	82891925	+	3UTR	protein_coding	Agfg1	1	8	0.103448	0
chr1	39053366	+	3UTR	protein_coding	Pdcl3	4	11	0.324324	0		chr1	82891926	+	3UTR	protein_coding	Agfg1	1	8	0.103448	0
chr1	39053370	+	3UTR	protein_coding	Pdcl3	1	11	0.324324	0		chr1	82891935	+	3UTR	protein_coding	Agfg1	1	8	0.103448	0
chr1	39053379	+	3UTR	protein_coding	Pdcl3	1	9	0.594595	0		chr1	82891940	+	3UTR	protein_coding	Agfg1	1	4	0.344828	0
chr1	39053381	+	3UTR	protein_coding	Pdcl3	1	7	0.621622	0		chr1	82892584	+	3UTR	protein_coding	Agfg1	1	5	0.310345	0
chr1	39053408	+	3UTR	protein_coding	Pdcl3	2	9	0.594595	0		chr1	82892587	+	3UTR	protein_coding	Agfg1	1	5	0.310345	0
chr1	39053409	+	3UTR	protein_coding	Pdcl3	3	9	0.594595	0		chr1	82892589	+	3UTR	protein_coding	Agfg1	3	5	0.310345	0
chr1	39053411	+	3UTR	protein_coding	Pdcl3	1	9	0.594595	0		chr1	84034482	-	3UTR	protein_coding	Pid1	-2	-2	0.333333	0
chr1	39053412	+	3UTR	protein_coding	Pdcl3	1	9	0.594595	0		chr1	84720657	-	3UTR	protein_coding	Trip12	-2	-6	0.2	0
chr1	39053418	+	3UTR	protein_coding	Pdcl3	2	9	0.594595	0		chr1	84720659	-	3UTR	protein_coding	Trip12	-2	-6	0.2	0
chr1	39609157	-	3UTR	protein_coding	Rnf149	-1	-2	0.75	0		chr1	84720660	-	3UTR	protein_coding	Trip12	-1	-6	0.2	0
chr1	39609160	-	3UTR	protein_coding	Rnf149	-1	-2	0.75	0		chr1	84720664	-	3UTR	protein_coding	Trip12	-1	-7	0.05	0
chr1	39609203	-	3UTR	protein_coding	Rnf149	-2	-2	0.75	0		chr1	87606454	+	3UTR	protein_coding	Sp100	4	13	0.640625	0
chr1	40081730	+	3UTR	protein_coding	Map4k4	2	10	0.5	0		chr1	87606455	+	3UTR	protein_coding	Sp100	1	13	0.640625	0
chr1	40081731	+	3UTR	protein_coding	Map4k4	1	10	0.5	0		chr1	87606465	+	3UTR	protein_coding	Sp100	6	14	0.609375	0
chr1	40081732	+	3UTR	protein_coding	Map4k4	2	10	0.5	0		chr1	87606466	+	3UTR	protein_coding	Sp100	1	14	0.609375	0
chr1	40081733	+	3UTR	protein_coding	Map4k4	3	10	0.5	0		chr1	87606469	+	3UTR	protein_coding	Sp100	1	14	0.609375	0
chr1	40081735	+	3UTR	protein_coding	Map4k4	1	11	0.166667	0		chr1	87606472	+	3UTR	protein_coding	Sp100	1	9	0.65625	0
chr1	40081741	+	3UTR	protein_coding	Map4k4	1	11	0.166667	0		chr1	87606491	+	3UTR	protein_coding	Sp100	1	17	0.5625	0
chr1	40081750	+	3UTR	protein_coding	Map4k4	1	9	0.583333	0		chr1	87606493	+	3UTR	protein_coding	Sp100	1	55	0.546875	0
chr1	40081757	+	3UTR	protein_coding	Map4k4	1	7	1	0		chr1	87606503	+	3UTR	protein_coding	Sp100	1	172	0.359375	0
chr1	40081758	+	3UTR	protein_coding	Map4k4	2	7	1	0		chr1	87606505	+	3UTR	protein_coding	Sp100	9	173	0.34375	0
chr1	40081759	+	3UTR	protein_coding	Map4k4	1	7	1	0		chr1	87606506	+	3UTR	protein_coding	Sp100	5	178	0.3125	0
chr1	40081760	+	3UTR	protein_coding	Map4k4	1	7	1	0		chr1	87606507	+	3UTR	protein_coding	Sp100	23	183	0.296875	0
chr1	40081761	+	3UTR	protein_coding	Map4k4	1	7	1	0		chr1	87606508	+	3UTR	protein_coding	Sp100	15	192	0.28125	0
chr1	40371828	+	3UTR	protein_coding	Il1r1	1	2	0.666667	0		chr1	87606509	+	3UTR	protein_coding	Sp100	11	196	0.265625	0
chr1	40371830	+	3UTR	protein_coding	Il1r1	1	2	0.666667	0		chr1	87606510	+	3UTR	protein_coding	Sp100	23	219	0.234375	0
chr1	42962465	+	3UTR	protein_coding	Mrps9	1	6	0.636364	0		chr1	87606511	+	3UTR	protein_coding	Sp100	29	247	0.1875	0
chr1	42962467	+	3UTR	protein_coding	Mrps9	1	7	0.454545	0		chr1	87606512	+	3UTR	protein_coding	Sp100	11	248	0.171875	0
chr1	42962468	+	3UTR	protein_coding	Mrps9	1	7	0.454545	0		chr1	87606513	+	3UTR	protein_coding	Sp100	2	251	0.15625	0
chr1	42962470	+	3UTR	protein_coding	Mrps9	2	9	0.181818	0		chr1	87606514	+	3UTR	protein_coding	Sp100	6	254	0.125	0
chr1	42962476	+	3UTR	protein_coding	Mrps9	1	9	0.181818	0		chr1	87606515	+	3UTR	protein_coding	Sp100	3	273	0.109375	0
chr1	42962482	+	3UTR	protein_coding	Mrps9	1	8	0.272727	0		chr1	87606516	+	3UTR	protein_coding	Sp100	1	274	0.09375	0
chr1	42962485	+	3UTR	protein_coding	Mrps9	2	6	0.636364	0		chr1	87606517	+	3UTR	protein_coding	Sp100	22	275	0.0625	0
chr1	43104667	-	3UTR	protein_coding	Tgfbrap1	-1	-3	0.285714	0		chr1	87606518	+	3UTR	protein_coding	Sp100	9	275	0.0625	0
chr1	43104668	-	3UTR	protein_coding	Tgfbrap1	-1	-3	0.285714	0		chr1	87606520	+	3UTR	protein_coding	Sp100	1	285	0.015625	0
chr1	43104672	-	3UTR	protein_coding	Tgfbrap1	-1	-3	0.285714	0		chr1	87606521	+	3UTR	protein_coding	Sp100	5	277	0.03125	0
chr1	43105637	-	3UTR	protein_coding	Tgfbrap1	-1	-3	0.285714	0		chr1	87606522	+	3UTR	protein_coding	Sp100	6	274	0.09375	0
chr1	43170599	+	3UTR	protein_coding	AI597479	1	6	0.0166667	0		chr1	87606523	+	3UTR	protein_coding	Sp100	9	252	0.140625	0
chr1	43171242	+	3UTR	protein_coding	AI597479	1	5	0.166667	0		chr1	87606524	+	3UTR	protein_coding	Sp100	5	237	0.203125	0
chr1	43171243	+	3UTR	protein_coding	AI597479	1	5	0.166667	0		chr1	87606525	+	3UTR	protein_coding	Sp100	23	227	0.21875	0
chr1	43171245	+	3UTR	protein_coding	AI597479	1	5	0.166667	0		chr1	87606526	+	3UTR	protein_coding	Sp100	28	204	0.25	0
chr1	43171247	+	3UTR	protein_coding	AI597479	1	5	0.166667	0		chr1	87606527	+	3UTR	protein_coding	Sp100	1	175	0.328125	0
chr1	43171255	+	3UTR	protein_coding	AI597479	1	5	0.166667	0		chr1	87606528	+	3UTR	protein_coding	Sp100	3	164	0.375	0
chr1	43172129	+	3UTR	protein_coding	AI597479	1	5	0.166667	0		chr1	87606529	+	3UTR	protein_coding	Sp100	3	162	0.390625	0
chr1	43172131	+	3UTR	protein_coding	AI597479	2	5	0.166667	0		chr1	87606530	+	3UTR	protein_coding	Sp100	19	156	0.40625	0
chr1	43172141	+	3UTR	protein_coding	AI597479	1	5	0.166667	0		chr1	87606531	+	3UTR	protein_coding	Sp100	1	153	0.421875	0
chr1	43172143	+	3UTR	protein_coding	AI597479	1	5	0.166667	0		chr1	87606532	+	3UTR	protein_coding	Sp100	1	152	0.4375	0
chr1	43626684	+	3UTR	protein_coding	Nck2	1	3	0.631579	0		chr1	87606534	+	3UTR	protein_coding	Sp100	2	121	0.46875	0
chr1	43626696	+	3UTR	protein_coding	Nck2	1	6	0.315789	0		chr1	87606535	+	3UTR	protein_coding	Sp100	9	121	0.46875	0
chr1	43626698	+	3UTR	protein_coding	Nck2	1	6	0.315789	0		chr1	87606536	+	3UTR	protein_coding	Sp100	1	120	0.484375	0
chr1	43626704	+	3UTR	protein_coding	Nck2	1	7	0.210526	0		chr1	87606537	+	3UTR	protein_coding	Sp100	2	115	0.5	0
chr1	43626705	+	3UTR	protein_coding	Nck2	2	7	0.210526	0		chr1	87606538	+	3UTR	protein_coding	Sp100	1	109	0.515625	0
chr1	43626716	+	3UTR	protein_coding	Nck2	1	7	0.210526	0		chr1	87606540	+	3UTR	protein_coding	Sp100	1	95	0.53125	0
chr1	43626718	+	3UTR	protein_coding	Nck2	1	7	0.210526	0		chr1	87746349	+	3UTR	protein_coding	Cab39	1	12	0.477612	0
chr1	43626721	+	3UTR	protein_coding	Nck2	1	4	0.578947	0		chr1	87746352	+	3UTR	protein_coding	Cab39	2	13	0.462687	0
chr1	43626726	+	3UTR	protein_coding	Nck2	1	4	0.578947	0		chr1	87746354	+	3UTR	protein_coding	Cab39	3	13	0.462687	0
chr1	43627135	+	3UTR	protein_coding	Nck2	1	5	0.473684	0		chr1	87746355	+	3UTR	protein_coding	Cab39	4	13	0.462687	0
chr1	43627137	+	3UTR	protein_coding	Nck2	2	5	0.473684	0		chr1	87746356	+	3UTR	protein_coding	Cab39	1	13	0.462687	0
chr1	43627138	+	3UTR	protein_coding	Nck2	2	5	0.473684	0		chr1	87746357	+	3UTR	protein_coding	Cab39	1	13	0.462687	0
chr1	43806813	-	3UTR	protein_coding	Uxs1	-1	-4	0.631579	0		chr1	87746365	+	3UTR	protein_coding	Cab39	1	13	0.462687	0
chr1	43806818	-	3UTR	protein_coding	Uxs1	-1	-4	0.631579	0		chr1	87746374	+	3UTR	protein_coding	Cab39	1	10	0.552239	0
chr1	43806825	-	3UTR	protein_coding	Uxs1	-1	-4	0.631579	0		chr1	87746382	+	3UTR	protein_coding	Cab39	2	10	0.552239	0
chr1	43806826	-	3UTR	protein_coding	Uxs1	-1	-4	0.631579	0		chr1	87746383	+	3UTR	protein_coding	Cab39	2	10	0.552239	0
chr1	43806987	-	3UTR	protein_coding	Uxs1	-1	-5	0.421053	0		chr1	87746388	+	3UTR	protein_coding	Cab39	2	10	0.552239	0
chr1	43806990	-	3UTR	protein_coding	Uxs1	-1	-6	0.368421	0		chr1	87746389	+	3UTR	protein_coding	Cab39	2	10	0.552239	0
chr1	43806999	-	3UTR	protein_coding	Uxs1	-2	-9	0.105263	0		chr1	87746390	+	3UTR	protein_coding	Cab39	1	9	0.567164	0
chr1	43807001	-	3UTR	protein_coding	Uxs1	-1	-9	0.105263	0		chr1	87746441	+	3UTR	protein_coding	Cab39	1	6	0.58209	0
chr1	43807004	-	3UTR	protein_coding	Uxs1	-1	-8	0.157895	0		chr1	87746451	+	3UTR	protein_coding	Cab39	1	4	0.671642	0
chr1	43807008	-	3UTR	protein_coding	Uxs1	-1	-7	0.315789	0		chr1	87746452	+	3UTR	protein_coding	Cab39	2	4	0.671642	0
chr1	43807012	-	3UTR	protein_coding	Uxs1	-1	-7	0.315789	0		chr1	87746528	+	3UTR	protein_coding	Cab39	1	15	0.343284	0
chr1	43807013	-	3UTR	protein_coding	Uxs1	-1	-7	0.315789	0		chr1	87746536	+	3UTR	protein_coding	Cab39	2	28	0.179104	0
chr1	44059060	+	3UTR	protein_coding	Tpp2	1	8	0.432432	0		chr1	87746539	+	3UTR	protein_coding	Cab39	2	32	0.164179	0
chr1	44059074	+	3UTR	protein_coding	Tpp2	2	10	0.216216	0		chr1	87746540	+	3UTR	protein_coding	Cab39	4	32	0.164179	0
chr1	44059075	+	3UTR	protein_coding	Tpp2	3	10	0.216216	0		chr1	87746541	+	3UTR	protein_coding	Cab39	2	32	0.164179	0
chr1	44059076	+	3UTR	protein_coding	Tpp2	2	9	0.324324	0		chr1	87746542	+	3UTR	protein_coding	Cab39	2	32	0.164179	0
chr1	44059077	+	3UTR	protein_coding	Tpp2	1	9	0.324324	0		chr1	87746543	+	3UTR	protein_coding	Cab39	1	32	0.164179	0
chr1	44059079	+	3UTR	protein_coding	Tpp2	1	10	0.216216	0		chr1	87746544	+	3UTR	protein_coding	Cab39	2	33	0.0895522	0
chr1	44059100	+	3UTR	protein_coding	Tpp2	1	9	0.324324	0		chr1	87746545	+	3UTR	protein_coding	Cab39	7	33	0.0895522	0
chr1	44059112	+	3UTR	protein_coding	Tpp2	3	8	0.432432	0		chr1	87746546	+	3UTR	protein_coding	Cab39	3	35	0.0447761	0
chr1	44059114	+	3UTR	protein_coding	Tpp2	3	8	0.432432	0		chr1	87746547	+	3UTR	protein_coding	Cab39	1	35	0.0447761	0
chr1	44059115	+	3UTR	protein_coding	Tpp2	1	9	0.324324	0		chr1	87746551	+	3UTR	protein_coding	Cab39	1	35	0.0447761	0
chr1	44059130	+	3UTR	protein_coding	Tpp2	1	8	0.432432	0		chr1	87746554	+	3UTR	protein_coding	Cab39	4	33	0.0895522	0
chr1	44059134	+	3UTR	protein_coding	Tpp2	1	7	0.540541	0		chr1	87746559	+	3UTR	protein_coding	Cab39	2	22	0.19403	0
chr1	44059135	+	3UTR	protein_coding	Tpp2	3	7	0.540541	0		chr1	87746561	+	3UTR	protein_coding	Cab39	2	13	0.462687	0
chr1	44059140	+	3UTR	protein_coding	Tpp2	1	7	0.540541	0		chr1	87747287	+	3UTR	protein_coding	Cab39	1	4	0.671642	0
chr1	44059141	+	3UTR	protein_coding	Tpp2	1	7	0.540541	0		chr1	87747288	+	3UTR	protein_coding	Cab39	1	4	0.671642	0
chr1	44059159	+	3UTR	protein_coding	Tpp2	1	4	0.702703	0		chr1	87747290	+	3UTR	protein_coding	Cab39	1	4	0.671642	0
chr1	44059166	+	3UTR	protein_coding	Tpp2	1	6	0.621622	0		chr1	87747296	+	3UTR	protein_coding	Cab39	1	4	0.671642	0
chr1	44059169	+	3UTR	protein_coding	Tpp2	1	6	0.621622	0		chr1	87747990	+	3UTR	protein_coding	Cab39	1	13	0.462687	0
chr1	44059171	+	3UTR	protein_coding	Tpp2	1	6	0.621622	0		chr1	87747998	+	3UTR	protein_coding	Cab39	2	19	0.283582	0
chr1	44059176	+	3UTR	protein_coding	Tpp2	1	5	0.675676	0		chr1	87747999	+	3UTR	protein_coding	Cab39	3	19	0.283582	0
chr1	44059177	+	3UTR	protein_coding	Tpp2	1	5	0.675676	0		chr1	87748000	+	3UTR	protein_coding	Cab39	2	19	0.283582	0
chr1	44059810	+	3UTR	protein_coding	Tpp2	4	11	0.135135	0		chr1	87748001	+	3UTR	protein_coding	Cab39	2	19	0.283582	0
chr1	44059812	+	3UTR	protein_coding	Tpp2	2	11	0.135135	0		chr1	87748003	+	3UTR	protein_coding	Cab39	2	19	0.283582	0
chr1	44059813	+	3UTR	protein_coding	Tpp2	1	11	0.135135	0		chr1	87748005	+	3UTR	protein_coding	Cab39	1	19	0.283582	0
chr1	44059815	+	3UTR	protein_coding	Tpp2	3	11	0.135135	0		chr1	87748006	+	3UTR	protein_coding	Cab39	4	18	0.328358	0
chr1	44059821	+	3UTR	protein_coding	Tpp2	1	11	0.135135	0		chr1	87748008	+	3UTR	protein_coding	Cab39	1	18	0.328358	0
chr1	44143487	-	3UTR	protein_coding	1700029F09Rik	-2	-16	0.555556	0		chr1	87748009	+	3UTR	protein_coding	Cab39	1	18	0.328358	0
chr1	44143488	-	3UTR	protein_coding	1700029F09Rik	-2	-19	0.460317	0		chr1	87805191	+	3UTR	protein_coding	Itm2c	1	4	0.666667	0
chr1	44143489	-	3UTR	protein_coding	1700029F09Rik	-6	-19	0.460317	0		chr1	87805199	+	3UTR	protein_coding	Itm2c	1	4	0.666667	0
chr1	44143490	-	3UTR	protein_coding	1700029F09Rik	-2	-19	0.460317	0		chr1	87805200	+	3UTR	protein_coding	Itm2c	1	5	0.333333	0
chr1	44143494	-	3UTR	protein_coding	1700029F09Rik	-1	-28	0.253968	0		chr1	87805206	+	3UTR	protein_coding	Itm2c	1	5	0.333333	0
chr1	44143495	-	3UTR	protein_coding	1700029F09Rik	-1	-28	0.253968	0		chr1	87805215	+	3UTR	protein_coding	Itm2c	1	3	0.833333	0
chr1	44143498	-	3UTR	protein_coding	1700029F09Rik	-1	-35	0.206349	0		chr1	88035817	+	3UTR	protein_coding	Psmd1	1	2	1	0
chr1	44143500	-	3UTR	protein_coding	1700029F09Rik	-1	-35	0.206349	0		chr1	88035830	+	3UTR	protein_coding	Psmd1	1	7	0.2	0
chr1	44143503	-	3UTR	protein_coding	1700029F09Rik	-3	-35	0.206349	0		chr1	88035835	+	3UTR	protein_coding	Psmd1	1	6	0.8	0
chr1	44143506	-	3UTR	protein_coding	1700029F09Rik	-2	-27	0.301587	0		chr1	88035836	+	3UTR	protein_coding	Psmd1	3	6	0.8	0
chr1	44143507	-	3UTR	protein_coding	1700029F09Rik	-2	-27	0.301587	0		chr1	88035837	+	3UTR	protein_coding	Psmd1	1	6	0.8	0
chr1	44143508	-	3UTR	protein_coding	1700029F09Rik	-5	-28	0.253968	0		chr1	88247109	-	3UTR	protein_coding	Ncl	-3	-15	0.945946	0
chr1	44143512	-	3UTR	protein_coding	1700029F09Rik	-6	-26	0.333333	0		chr1	88247122	-	3UTR	protein_coding	Ncl	-2	-16	0.918919	0
chr1	44143513	-	3UTR	protein_coding	1700029F09Rik	-1	-26	0.333333	0		chr1	88247123	-	3UTR	protein_coding	Ncl	-4	-17	0.891892	0
chr1	44143517	-	3UTR	protein_coding	1700029F09Rik	-2	-24	0.349206	0		chr1	88247124	-	3UTR	protein_coding	Ncl	-4	-24	0.72973	0
chr1	44143520	-	3UTR	protein_coding	1700029F09Rik	-1	-22	0.380952	0		chr1	88247128	-	3UTR	protein_coding	Ncl	-1	-26	0.675676	0
chr1	44143521	-	3UTR	protein_coding	1700029F09Rik	-1	-22	0.380952	0		chr1	88247133	-	3UTR	protein_coding	Ncl	-1	-30	0.621622	0
chr1	44143523	-	3UTR	protein_coding	1700029F09Rik	-1	-18	0.47619	0		chr1	88247135	-	3UTR	protein_coding	Ncl	-1	-30	0.621622	0
chr1	44143533	-	3UTR	protein_coding	1700029F09Rik	-1	-6	0.888889	0		chr1	88247138	-	3UTR	protein_coding	Ncl	-1	-28	0.648649	0
chr1	44143546	-	3UTR	protein_coding	1700029F09Rik	-2	-11	0.84127	0		chr1	88247139	-	3UTR	protein_coding	Ncl	-7	-24	0.72973	0
chr1	44143554	-	3UTR	protein_coding	1700029F09Rik	-1	-11	0.84127	0		chr1	88247140	-	3UTR	protein_coding	Ncl	-1	-20	0.837838	0
chr1	44143555	-	3UTR	protein_coding	1700029F09Rik	-1	-11	0.84127	0		chr1	88247141	-	3UTR	protein_coding	Ncl	-2	-20	0.837838	0
chr1	44143556	-	3UTR	protein_coding	1700029F09Rik	-1	-11	0.84127	0		chr1	88247142	-	3UTR	protein_coding	Ncl	-2	-20	0.837838	0
chr1	44143557	-	3UTR	protein_coding	1700029F09Rik	-1	-12	0.761905	0		chr1	88247144	-	3UTR	protein_coding	Ncl	-1	-21	0.756757	0
chr1	44143560	-	3UTR	protein_coding	1700029F09Rik	-1	-14	0.587302	0		chr1	88247147	-	3UTR	protein_coding	Ncl	-1	-53	0.540541	0
chr1	44143561	-	3UTR	protein_coding	1700029F09Rik	-3	-14	0.587302	0		chr1	88247148	-	3UTR	protein_coding	Ncl	-2	-62	0.513514	0
chr1	44143562	-	3UTR	protein_coding	1700029F09Rik	-1	-12	0.761905	0		chr1	88247158	-	3UTR	protein_coding	Ncl	-1	-79	0.459459	0
chr1	44143572	-	3UTR	protein_coding	1700029F09Rik	-1	-10	0.857143	0		chr1	88247159	-	3UTR	protein_coding	Ncl	-1	-81	0.432432	0
chr1	44143574	-	3UTR	protein_coding	1700029F09Rik	-2	-9	0.873016	0		chr1	88247160	-	3UTR	protein_coding	Ncl	-1	-81	0.432432	0
chr1	44143587	-	3UTR	protein_coding	1700029F09Rik	-1	-5	0.920635	0		chr1	88247161	-	3UTR	protein_coding	Ncl	-13	-84	0.351351	0
chr1	44143606	-	3UTR	protein_coding	1700029F09Rik	-2	-41	0.142857	0		chr1	88247162	-	3UTR	protein_coding	Ncl	-18	-85	0.135135	0
chr1	44143610	-	3UTR	protein_coding	1700029F09Rik	-1	-40	0.15873	0		chr1	88247163	-	3UTR	protein_coding	Ncl	-9	-84	0.351351	0
chr1	44143613	-	3UTR	protein_coding	1700029F09Rik	-3	-41	0.142857	0		chr1	88247164	-	3UTR	protein_coding	Ncl	-2	-84	0.351351	0
chr1	44143614	-	3UTR	protein_coding	1700029F09Rik	-12	-41	0.142857	0		chr1	88247165	-	3UTR	protein_coding	Ncl	-1	-84	0.351351	0
chr1	44143615	-	3UTR	protein_coding	1700029F09Rik	-9	-41	0.142857	0		chr1	88247166	-	3UTR	protein_coding	Ncl	-3	-84	0.351351	0
chr1	44143616	-	3UTR	protein_coding	1700029F09Rik	-2	-41	0.142857	0		chr1	88247167	-	3UTR	protein_coding	Ncl	-9	-84	0.351351	0
chr1	44143617	-	3UTR	protein_coding	1700029F09Rik	-7	-47	0.0634921	0		chr1	88247168	-	3UTR	protein_coding	Ncl	-9	-84	0.351351	0
chr1	44143618	-	3UTR	protein_coding	1700029F09Rik	-2	-50	0.047619	0		chr1	88247169	-	3UTR	protein_coding	Ncl	-4	-85	0.135135	0
chr1	44143620	-	3UTR	protein_coding	1700029F09Rik	-2	-52	0.031746	0		chr1	88247170	-	3UTR	protein_coding	Ncl	-3	-85	0.135135	0
chr1	44143627	-	3UTR	protein_coding	1700029F09Rik	-1	-52	0.031746	0		chr1	88247171	-	3UTR	protein_coding	Ncl	-1	-85	0.135135	0
chr1	44143632	-	3UTR	protein_coding	1700029F09Rik	-6	-27	0.301587	0		chr1	88247174	-	3UTR	protein_coding	Ncl	-2	-85	0.135135	0
chr1	44143633	-	3UTR	protein_coding	1700029F09Rik	-3	-21	0.396825	0		chr1	88247175	-	3UTR	protein_coding	Ncl	-1	-84	0.351351	0
chr1	44143634	-	3UTR	protein_coding	1700029F09Rik	-2	-19	0.460317	0		chr1	88247176	-	3UTR	protein_coding	Ncl	-3	-83	0.378378	0
chr1	44143639	-	3UTR	protein_coding	1700029F09Rik	-1	-17	0.539683	0		chr1	88247177	-	3UTR	protein_coding	Ncl	-1	-70	0.486486	0
chr1	44143640	-	3UTR	protein_coding	1700029F09Rik	-1	-17	0.539683	0		chr1	88247179	-	3UTR	protein_coding	Ncl	-2	-43	0.567568	0
chr1	44143642	-	3UTR	protein_coding	1700029F09Rik	-1	-17	0.539683	0		chr1	88247184	-	3UTR	protein_coding	Ncl	-1	-19	0.864865	0
chr1	44143647	-	3UTR	protein_coding	1700029F09Rik	-1	-17	0.539683	0		chr1	88247189	-	3UTR	protein_coding	Ncl	-1	-11	0.972973	0
chr1	44143648	-	3UTR	protein_coding	1700029F09Rik	-1	-11	0.84127	0		chr1	88427154	+	3UTR	protein_coding	Ptma	2	59	0.6	0
chr1	44143684	-	3UTR	protein_coding	1700029F09Rik	-1	-12	0.761905	0		chr1	88427155	+	3UTR	protein_coding	Ptma	10	60	0.56	0
chr1	44143687	-	3UTR	protein_coding	1700029F09Rik	-1	-12	0.761905	0		chr1	88427156	+	3UTR	protein_coding	Ptma	5	60	0.56	0
chr1	44143688	-	3UTR	protein_coding	1700029F09Rik	-1	-12	0.761905	0		chr1	88427157	+	3UTR	protein_coding	Ptma	4	61	0.48	0
chr1	44143689	-	3UTR	protein_coding	1700029F09Rik	-1	-12	0.761905	0		chr1	88427158	+	3UTR	protein_coding	Ptma	10	61	0.48	0
chr1	44143690	-	3UTR	protein_coding	1700029F09Rik	-1	-12	0.761905	0		chr1	88427160	+	3UTR	protein_coding	Ptma	1	65	0.4	0
chr1	44143692	-	3UTR	protein_coding	1700029F09Rik	-3	-12	0.761905	0		chr1	88427162	+	3UTR	protein_coding	Ptma	1	67	0.36	0
chr1	44143693	-	3UTR	protein_coding	1700029F09Rik	-1	-13	0.634921	0		chr1	88427163	+	3UTR	protein_coding	Ptma	5	67	0.36	0
chr1	44143697	-	3UTR	protein_coding	1700029F09Rik	-2	-13	0.634921	0		chr1	88427164	+	3UTR	protein_coding	Ptma	3	67	0.36	0
chr1	44143698	-	3UTR	protein_coding	1700029F09Rik	-1	-13	0.634921	0		chr1	88427165	+	3UTR	protein_coding	Ptma	4	67	0.36	0
chr1	44143708	-	3UTR	protein_coding	1700029F09Rik	-1	-5	0.920635	0		chr1	88427166	+	3UTR	protein_coding	Ptma	1	68	0.2	0
chr1	44156773	-	3UTR	protein_coding	Kdelc1	-1	-3	0.5	0		chr1	88427167	+	3UTR	protein_coding	Ptma	3	68	0.2	0
chr1	44156787	-	3UTR	protein_coding	Kdelc1	-1	-3	0.5	0		chr1	88427168	+	3UTR	protein_coding	Ptma	3	71	0.08	0
chr1	44201163	+	3UTR	protein_coding	Bivm	1	5	0.833333	0		chr1	88427169	+	3UTR	protein_coding	Ptma	7	71	0.08	0
chr1	44201166	+	3UTR	protein_coding	Bivm	1	5	0.833333	0		chr1	88427170	+	3UTR	protein_coding	Ptma	1	70	0.12	0
chr1	44201168	+	3UTR	protein_coding	Bivm	1	5	0.833333	0		chr1	88427172	+	3UTR	protein_coding	Ptma	1	55	0.64	0
chr1	44201170	+	3UTR	protein_coding	Bivm	1	5	0.833333	0		chr1	88427174	+	3UTR	protein_coding	Ptma	2	44	0.76	0
chr1	44201178	+	3UTR	protein_coding	Bivm	1	5	0.833333	0		chr1	88427175	+	3UTR	protein_coding	Ptma	2	49	0.68	0
chr1	46864805	-	3UTR	protein_coding	Slc39a10	-1	-3	0.418605	0		chr1	88427176	+	3UTR	protein_coding	Ptma	2	48	0.72	0
chr1	46864855	-	3UTR	protein_coding	Slc39a10	-1	-8	0.0930233	0		chr1	88427181	+	3UTR	protein_coding	Ptma	1	35	0.8	0
chr1	46864863	-	3UTR	protein_coding	Slc39a10	-4	-8	0.0930233	0		chr1	88427183	+	3UTR	protein_coding	Ptma	3	31	0.84	0
chr1	46864865	-	3UTR	protein_coding	Slc39a10	-1	-8	0.0930233	0		chr1	88427185	+	3UTR	protein_coding	Ptma	1	21	0.88	0
chr1	46864866	-	3UTR	protein_coding	Slc39a10	-2	-8	0.0930233	0		chr1	88427188	+	3UTR	protein_coding	Ptma	1	19	0.96	0
chr1	46864922	-	3UTR	protein_coding	Slc39a10	-1	-3	0.418605	0		chr1	88427189	+	3UTR	protein_coding	Ptma	2	19	0.96	0
chr1	46864932	-	3UTR	protein_coding	Slc39a10	-2	-3	0.418605	0		chr1	88427190	+	3UTR	protein_coding	Ptma	5	17	1	0
chr1	46865299	-	3UTR	protein_coding	Slc39a10	-1	-3	0.418605	0		chr1	88502776	+	3UTR	protein_coding	Cops7b	1	16	0.823529	0
chr1	46865301	-	3UTR	protein_coding	Slc39a10	-2	-3	0.418605	0		chr1	88502778	+	3UTR	protein_coding	Cops7b	2	20	0.764706	0
chr1	46866082	-	3UTR	protein_coding	Slc39a10	-1	-5	0.302326	0		chr1	88502782	+	3UTR	protein_coding	Cops7b	2	24	0.411765	0
chr1	46866085	-	3UTR	protein_coding	Slc39a10	-1	-6	0.186047	0		chr1	88502783	+	3UTR	protein_coding	Cops7b	1	24	0.411765	0
chr1	46866086	-	3UTR	protein_coding	Slc39a10	-1	-6	0.186047	0		chr1	88502784	+	3UTR	protein_coding	Cops7b	1	24	0.411765	0
chr1	46866091	-	3UTR	protein_coding	Slc39a10	-1	-6	0.186047	0		chr1	88502785	+	3UTR	protein_coding	Cops7b	2	24	0.411765	0
chr1	46866095	-	3UTR	protein_coding	Slc39a10	-1	-6	0.186047	0		chr1	88502786	+	3UTR	protein_coding	Cops7b	3	24	0.411765	0
chr1	46866098	-	3UTR	protein_coding	Slc39a10	-1	-5	0.302326	0		chr1	88502787	+	3UTR	protein_coding	Cops7b	2	24	0.411765	0
chr1	46866527	-	3UTR	protein_coding	Slc39a10	-1	-5	0.302326	0		chr1	88502789	+	3UTR	protein_coding	Cops7b	2	24	0.411765	0
chr1	46866531	-	3UTR	protein_coding	Slc39a10	-1	-5	0.302326	0		chr1	88502792	+	3UTR	protein_coding	Cops7b	2	23	0.529412	0
chr1	46866533	-	3UTR	protein_coding	Slc39a10	-3	-5	0.302326	0		chr1	88502793	+	3UTR	protein_coding	Cops7b	2	23	0.529412	0
chr1	51527730	-	3UTR	protein_coding	Obfc2a	-1	-6	0.392857	0		chr1	88502794	+	3UTR	protein_coding	Cops7b	1	21	0.705882	0
chr1	51527731	-	3UTR	protein_coding	Obfc2a	-1	-6	0.392857	0		chr1	88502795	+	3UTR	protein_coding	Cops7b	2	21	0.705882	0
chr1	51527741	-	3UTR	protein_coding	Obfc2a	-2	-6	0.392857	0		chr1	88502796	+	3UTR	protein_coding	Cops7b	1	21	0.705882	0
chr1	51527742	-	3UTR	protein_coding	Obfc2a	-1	-6	0.392857	0		chr1	88946400	+	3UTR	protein_coding	Dis3l2	3	3	0.333333	0
chr1	51527744	-	3UTR	protein_coding	Obfc2a	-1	-6	0.392857	0		chr1	89136614	+	3UTR	protein_coding	Eif4e2	1	3	0.6	0
chr1	51527970	-	3UTR	protein_coding	Obfc2a	-1	-8	0.214286	0		chr1	89136619	+	3UTR	protein_coding	Eif4e2	1	3	0.6	0
chr1	51527971	-	3UTR	protein_coding	Obfc2a	-1	-8	0.214286	0		chr1	89136621	+	3UTR	protein_coding	Eif4e2	1	3	0.6	0
chr1	51527972	-	3UTR	protein_coding	Obfc2a	-2	-8	0.214286	0		chr1	89345755	+	3UTR	protein_coding	Gigyf2	1	3	0.5	0
chr1	51527976	-	3UTR	protein_coding	Obfc2a	-1	-8	0.214286	0		chr1	89345768	+	3UTR	protein_coding	Gigyf2	1	3	0.5	0
chr1	51527978	-	3UTR	protein_coding	Obfc2a	-1	-8	0.214286	0		chr1	89345769	+	3UTR	protein_coding	Gigyf2	1	3	0.5	0
chr1	51527983	-	3UTR	protein_coding	Obfc2a	-2	-8	0.214286	0		chr1	89345851	+	3UTR	protein_coding	Gigyf2	3	6	0.166667	0
chr1	51528012	-	3UTR	protein_coding	Obfc2a	-1	-4	0.428571	0		chr1	89345853	+	3UTR	protein_coding	Gigyf2	2	6	0.166667	0
chr1	52163981	+	3UTR	protein_coding	Stat4	1	3	0.285714	0		chr1	89345855	+	3UTR	protein_coding	Gigyf2	1	6	0.166667	0
chr1	52163984	+	3UTR	protein_coding	Stat4	2	3	0.285714	0		chr1	89347090	+	3UTR	protein_coding	Gigyf2	1	3	0.5	0
chr1	52216150	+	3UTR	protein_coding	Stat1	2	9	0.147727	0		chr1	89347094	+	3UTR	protein_coding	Gigyf2	1	3	0.5	0
chr1	52216154	+	3UTR	protein_coding	Stat1	1	15	0.0340909	0		chr1	89347095	+	3UTR	protein_coding	Gigyf2	1	3	0.5	0
chr1	52216164	+	3UTR	protein_coding	Stat1	1	16	0.0227273	0		chr1	89616031	+	3UTR	protein_coding	Inpp5d	1	8	0.555556	0
chr1	52216165	+	3UTR	protein_coding	Stat1	5	16	0.0227273	0		chr1	89616032	+	3UTR	protein_coding	Inpp5d	1	8	0.555556	0
chr1	52216166	+	3UTR	protein_coding	Stat1	2	14	0.0909091	0		chr1	89616033	+	3UTR	protein_coding	Inpp5d	1	8	0.555556	0
chr1	52216167	+	3UTR	protein_coding	Stat1	1	14	0.0909091	0		chr1	89616034	+	3UTR	protein_coding	Inpp5d	1	8	0.555556	0
chr1	52216168	+	3UTR	protein_coding	Stat1	2	14	0.0909091	0		chr1	89616036	+	3UTR	protein_coding	Inpp5d	1	8	0.555556	0
chr1	52216169	+	3UTR	protein_coding	Stat1	1	14	0.0909091	0		chr1	89616037	+	3UTR	protein_coding	Inpp5d	2	8	0.555556	0
chr1	52216177	+	3UTR	protein_coding	Stat1	1	14	0.0909091	0		chr1	89616038	+	3UTR	protein_coding	Inpp5d	1	8	0.555556	0
chr1	52216187	+	3UTR	protein_coding	Stat1	1	5	0.488636	0		chr1	89616953	+	3UTR	protein_coding	Inpp5d	1	7	0.722222	0
chr1	52216198	+	3UTR	protein_coding	Stat1	1	7	0.397727	0		chr1	89616954	+	3UTR	protein_coding	Inpp5d	1	7	0.722222	0
chr1	52216202	+	3UTR	protein_coding	Stat1	2	9	0.147727	0		chr1	89616955	+	3UTR	protein_coding	Inpp5d	2	7	0.722222	0
chr1	52216203	+	3UTR	protein_coding	Stat1	1	8	0.25	0		chr1	89616957	+	3UTR	protein_coding	Inpp5d	1	8	0.555556	0
chr1	52216204	+	3UTR	protein_coding	Stat1	1	8	0.25	0		chr1	89616964	+	3UTR	protein_coding	Inpp5d	1	8	0.555556	0
chr1	52216213	+	3UTR	protein_coding	Stat1	1	8	0.25	0		chr1	89616968	+	3UTR	protein_coding	Inpp5d	1	8	0.555556	0
chr1	52216215	+	3UTR	protein_coding	Stat1	1	7	0.397727	0		chr1	89616971	+	3UTR	protein_coding	Inpp5d	1	4	0.777778	0
chr1	52216216	+	3UTR	protein_coding	Stat1	1	7	0.397727	0		chr1	89840935	+	3UTR	protein_coding	Dgkd	1	6	0.333333	0
chr1	52216290	+	3UTR	protein_coding	Stat1	1	4	0.681818	0		chr1	89840936	+	3UTR	protein_coding	Dgkd	1	6	0.333333	0
chr1	52216291	+	3UTR	protein_coding	Stat1	1	4	0.681818	0		chr1	89840937	+	3UTR	protein_coding	Dgkd	1	6	0.333333	0
chr1	52216592	+	3UTR	protein_coding	Stat1	1	5	0.488636	0		chr1	89840945	+	3UTR	protein_coding	Dgkd	1	6	0.333333	0
chr1	52216602	+	3UTR	protein_coding	Stat1	1	5	0.488636	0		chr1	89840948	+	3UTR	protein_coding	Dgkd	1	6	0.333333	0
chr1	52216603	+	3UTR	protein_coding	Stat1	3	5	0.488636	0		chr1	89840950	+	3UTR	protein_coding	Dgkd	1	6	0.333333	0
chr1	52216624	+	3UTR	protein_coding	Stat1	2	4	0.681818	0		chr1	90159839	-	3UTR	protein_coding	Hjurp	-1	-5	0.53125	0
chr1	52216630	+	3UTR	protein_coding	Stat1	1	4	0.681818	0		chr1	90159844	-	3UTR	protein_coding	Hjurp	-1	-6	0.4375	0
chr1	52216636	+	3UTR	protein_coding	Stat1	1	4	0.681818	0		chr1	90159845	-	3UTR	protein_coding	Hjurp	-1	-6	0.4375	0
chr1	52216828	+	3UTR	protein_coding	Stat1	1	4	0.681818	0		chr1	90159846	-	3UTR	protein_coding	Hjurp	-1	-6	0.4375	0
chr1	52216832	+	3UTR	protein_coding	Stat1	1	4	0.681818	0		chr1	90159847	-	3UTR	protein_coding	Hjurp	-1	-6	0.4375	0
chr1	52216836	+	3UTR	protein_coding	Stat1	2	4	0.681818	0		chr1	90159856	-	3UTR	protein_coding	Hjurp	-1	-8	0.15625	0
chr1	52216915	+	3UTR	protein_coding	Stat1	1	8	0.25	0		chr1	90159865	-	3UTR	protein_coding	Hjurp	-1	-6	0.4375	0
chr1	52216918	+	3UTR	protein_coding	Stat1	3	8	0.25	0		chr1	90159868	-	3UTR	protein_coding	Hjurp	-1	-6	0.4375	0
chr1	52216919	+	3UTR	protein_coding	Stat1	1	8	0.25	0		chr1	90159870	-	3UTR	protein_coding	Hjurp	-1	-7	0.1875	0
chr1	52216920	+	3UTR	protein_coding	Stat1	3	9	0.147727	0		chr1	90159872	-	3UTR	protein_coding	Hjurp	-1	-6	0.4375	0
chr1	52216935	+	3UTR	protein_coding	Stat1	1	5	0.488636	0		chr1	90159878	-	3UTR	protein_coding	Hjurp	-1	-6	0.4375	0
chr1	52216953	+	3UTR	protein_coding	Stat1	1	5	0.488636	0		chr1	90159885	-	3UTR	protein_coding	Hjurp	-1	-5	0.53125	0
chr1	52216956	+	3UTR	protein_coding	Stat1	2	4	0.681818	0		chr1	90159900	-	3UTR	protein_coding	Hjurp	-1	-5	0.53125	0
chr1	52216957	+	3UTR	protein_coding	Stat1	1	4	0.681818	0		chr1	90159901	-	3UTR	protein_coding	Hjurp	-1	-4	0.6875	0
chr1	52216979	+	3UTR	protein_coding	Stat1	1	7	0.397727	0		chr1	90159902	-	3UTR	protein_coding	Hjurp	-2	-4	0.6875	0
chr1	52216980	+	3UTR	protein_coding	Stat1	2	7	0.397727	0		chr1	90160280	-	3UTR	protein_coding	Hjurp	-2	-4	0.6875	0
chr1	52216983	+	3UTR	protein_coding	Stat1	1	7	0.397727	0		chr1	90160291	-	3UTR	protein_coding	Hjurp	-1	-4	0.6875	0
chr1	52216986	+	3UTR	protein_coding	Stat1	1	7	0.397727	0		chr1	90160295	-	3UTR	protein_coding	Hjurp	-1	-4	0.6875	0
chr1	52216993	+	3UTR	protein_coding	Stat1	2	7	0.397727	0		chr1	90161459	-	3UTR	protein_coding	Hjurp	-1	-8	0.15625	0
chr1	52217602	+	3UTR	protein_coding	Stat1	2	4	0.681818	0		chr1	90161460	-	3UTR	protein_coding	Hjurp	-3	-8	0.15625	0
chr1	52217603	+	3UTR	protein_coding	Stat1	2	5	0.488636	0		chr1	90161465	-	3UTR	protein_coding	Hjurp	-2	-8	0.15625	0
chr1	52217641	+	3UTR	protein_coding	Stat1	1	4	0.681818	0		chr1	90161467	-	3UTR	protein_coding	Hjurp	-2	-8	0.15625	0
chr1	52217643	+	3UTR	protein_coding	Stat1	1	4	0.681818	0		chr1	92111873	+	3UTR	protein_coding	Cxcr7	1	4	0.125	0
chr1	52217646	+	3UTR	protein_coding	Stat1	1	4	0.681818	0		chr1	92509662	+	3UTR	protein_coding	Cops8	1	3	0.2	0
chr1	52217655	+	3UTR	protein_coding	Stat1	1	4	0.681818	0		chr1	93272471	-	3UTR	protein_coding	Ilkap	-1	-2	0.666667	0
chr1	52217672	+	3UTR	protein_coding	Stat1	1	7	0.397727	0		chr1	93272473	-	3UTR	protein_coding	Ilkap	-1	-2	0.666667	0
chr1	52217678	+	3UTR	protein_coding	Stat1	4	7	0.397727	0		chr1	93312606	-	3UTR	protein_coding	Per2	-1	-3	0.428571	0
chr1	52217683	+	3UTR	protein_coding	Stat1	1	7	0.397727	0		chr1	93312609	-	3UTR	protein_coding	Per2	-1	-3	0.428571	0
chr1	52217687	+	3UTR	protein_coding	Stat1	1	7	0.397727	0		chr1	93312616	-	3UTR	protein_coding	Per2	-1	-3	0.428571	0
chr1	52217704	+	3UTR	protein_coding	Stat1	1	4	0.681818	0		chr1	93451797	+	3UTR	protein_coding	Asb1	1	3	0.357143	0
chr1	52217705	+	3UTR	protein_coding	Stat1	2	4	0.681818	0		chr1	93451808	+	3UTR	protein_coding	Asb1	2	3	0.357143	0
chr1	52217715	+	3UTR	protein_coding	Stat1	1	8	0.25	0		chr1	93453680	+	3UTR	protein_coding	Asb1	1	4	0.0714286	0
chr1	52217721	+	3UTR	protein_coding	Stat1	2	5	0.488636	0		chr1	93453687	+	3UTR	protein_coding	Asb1	1	3	0.357143	0
chr1	52217726	+	3UTR	protein_coding	Stat1	1	10	0.113636	0		chr1	93453694	+	3UTR	protein_coding	Asb1	1	3	0.357143	0
chr1	52217730	+	3UTR	protein_coding	Stat1	1	11	0.102273	0		chr1	94844469	+	3UTR	protein_coding	Capn10	1	3	1	0
chr1	52217737	+	3UTR	protein_coding	Stat1	4	8	0.25	0		chr1	94844479	+	3UTR	protein_coding	Capn10	1	3	1	0
chr1	52217740	+	3UTR	protein_coding	Stat1	1	8	0.25	0		chr1	94844481	+	3UTR	protein_coding	Capn10	1	3	1	0
chr1	52217743	+	3UTR	protein_coding	Stat1	1	7	0.397727	0		chr1	95404430	+	3UTR	protein_coding	2002-09-01	1	5	0.462963	0
chr1	52242149	-	3UTR	protein_coding	Gls	-1	-29	0.351211	0		chr1	95404437	+	3UTR	protein_coding	2002-09-01	1	5	0.462963	0
chr1	52242150	-	3UTR	protein_coding	Gls	-1	-29	0.351211	0		chr1	95404439	+	3UTR	protein_coding	2002-09-01	1	5	0.462963	0
chr1	52242151	-	3UTR	protein_coding	Gls	-1	-32	0.311419	0		chr1	95404440	+	3UTR	protein_coding	2002-09-01	1	5	0.462963	0
chr1	52242153	-	3UTR	protein_coding	Gls	-1	-32	0.311419	0		chr1	95404445	+	3UTR	protein_coding	2002-09-01	1	5	0.462963	0
chr1	52242154	-	3UTR	protein_coding	Gls	-4	-33	0.290657	0		chr1	95404494	+	3UTR	protein_coding	2002-09-01	5	8	0.0925926	0
chr1	52242155	-	3UTR	protein_coding	Gls	-6	-34	0.285467	0		chr1	95404496	+	3UTR	protein_coding	2002-09-01	1	8	0.0925926	0
chr1	52242156	-	3UTR	protein_coding	Gls	-5	-36	0.268166	0		chr1	95404500	+	3UTR	protein_coding	2002-09-01	1	8	0.0925926	0
chr1	52242157	-	3UTR	protein_coding	Gls	-4	-41	0.245675	0		chr1	95404506	+	3UTR	protein_coding	2002-09-01	1	8	0.0925926	0
chr1	52242158	-	3UTR	protein_coding	Gls	-3	-45	0.211073	0		chr1	95404539	+	3UTR	protein_coding	2002-09-01	1	4	0.611111	0
chr1	52242159	-	3UTR	protein_coding	Gls	-1	-46	0.200692	0		chr1	95404550	+	3UTR	protein_coding	2002-09-01	1	4	0.611111	0
chr1	52242160	-	3UTR	protein_coding	Gls	-1	-47	0.179931	0		chr1	95404551	+	3UTR	protein_coding	2002-09-01	1	4	0.611111	0
chr1	52242161	-	3UTR	protein_coding	Gls	-1	-50	0.1609	0		chr1	95404557	+	3UTR	protein_coding	2002-09-01	1	4	0.611111	0
chr1	52242166	-	3UTR	protein_coding	Gls	-3	-58	0.126298	0		chr1	95404571	+	3UTR	protein_coding	2002-09-01	1	5	0.462963	0
chr1	52242169	-	3UTR	protein_coding	Gls	-1	-59	0.119377	0		chr1	95404584	+	3UTR	protein_coding	2002-09-01	1	4	0.611111	0
chr1	52242170	-	3UTR	protein_coding	Gls	-1	-55	0.145329	0		chr1	95404585	+	3UTR	protein_coding	2002-09-01	2	4	0.611111	0
chr1	52242171	-	3UTR	protein_coding	Gls	-2	-50	0.1609	0		chr1	95405024	+	3UTR	protein_coding	2002-09-01	3	5	0.462963	0
chr1	52242172	-	3UTR	protein_coding	Gls	-5	-46	0.200692	0		chr1	95405025	+	3UTR	protein_coding	2002-09-01	1	5	0.462963	0
chr1	52242173	-	3UTR	protein_coding	Gls	-4	-43	0.228374	0		chr1	95405027	+	3UTR	protein_coding	2002-09-01	1	5	0.462963	0
chr1	52242174	-	3UTR	protein_coding	Gls	-1	-41	0.245675	0		chr1	95405254	+	3UTR	protein_coding	2002-09-01	3	5	0.462963	0
chr1	52242175	-	3UTR	protein_coding	Gls	-1	-42	0.240484	0		chr1	95405255	+	3UTR	protein_coding	2002-09-01	1	5	0.462963	0
chr1	52242176	-	3UTR	protein_coding	Gls	-3	-43	0.228374	0		chr1	95405266	+	3UTR	protein_coding	2002-09-01	1	9	0.0185185	0
chr1	52242177	-	3UTR	protein_coding	Gls	-6	-43	0.228374	0		chr1	95405275	+	3UTR	protein_coding	2002-09-01	2	5	0.462963	0
chr1	52242178	-	3UTR	protein_coding	Gls	-4	-43	0.228374	0		chr1	95405276	+	3UTR	protein_coding	2002-09-01	1	5	0.462963	0
chr1	52242182	-	3UTR	protein_coding	Gls	-1	-42	0.240484	0		chr1	95405277	+	3UTR	protein_coding	2002-09-01	1	5	0.462963	0
chr1	52242184	-	3UTR	protein_coding	Gls	-2	-46	0.200692	0		chr1	95406217	+	3UTR	protein_coding	2002-09-01	1	4	0.611111	0
chr1	52242186	-	3UTR	protein_coding	Gls	-1	-47	0.179931	0		chr1	95406230	+	3UTR	protein_coding	2002-09-01	1	4	0.611111	0
chr1	52242187	-	3UTR	protein_coding	Gls	-1	-46	0.200692	0		chr1	95406253	+	3UTR	protein_coding	2002-09-01	1	6	0.185185	0
chr1	52242188	-	3UTR	protein_coding	Gls	-1	-46	0.200692	0		chr1	95406254	+	3UTR	protein_coding	2002-09-01	1	6	0.185185	0
chr1	52242189	-	3UTR	protein_coding	Gls	-1	-46	0.200692	0		chr1	95406256	+	3UTR	protein_coding	2002-09-01	1	7	0.148148	0
chr1	52242190	-	3UTR	protein_coding	Gls	-2	-45	0.211073	0		chr1	95406258	+	3UTR	protein_coding	2002-09-01	1	7	0.148148	0
chr1	52242191	-	3UTR	protein_coding	Gls	-2	-46	0.200692	0		chr1	95406266	+	3UTR	protein_coding	2002-09-01	2	7	0.148148	0
chr1	52242192	-	3UTR	protein_coding	Gls	-1	-45	0.211073	0		chr1	95406270	+	3UTR	protein_coding	2002-09-01	1	5	0.462963	0
chr1	52242196	-	3UTR	protein_coding	Gls	-2	-44	0.217993	0		chr1	95689185	-	3UTR	protein_coding	Dtymk	-1	-12	0.5	0
chr1	52242198	-	3UTR	protein_coding	Gls	-1	-51	0.153979	0		chr1	95689186	-	3UTR	protein_coding	Dtymk	-1	-12	0.5	0
chr1	52242199	-	3UTR	protein_coding	Gls	-3	-51	0.153979	0		chr1	95689187	-	3UTR	protein_coding	Dtymk	-1	-12	0.5	0
chr1	52242200	-	3UTR	protein_coding	Gls	-3	-49	0.16263	0		chr1	95689188	-	3UTR	protein_coding	Dtymk	-1	-12	0.5	0
chr1	52242202	-	3UTR	protein_coding	Gls	-1	-48	0.17128	0		chr1	95689189	-	3UTR	protein_coding	Dtymk	-2	-12	0.5	0
chr1	52242203	-	3UTR	protein_coding	Gls	-5	-47	0.179931	0		chr1	95689190	-	3UTR	protein_coding	Dtymk	-1	-12	0.5	0
chr1	52242204	-	3UTR	protein_coding	Gls	-4	-46	0.200692	0		chr1	95689191	-	3UTR	protein_coding	Dtymk	-2	-12	0.5	0
chr1	52242206	-	3UTR	protein_coding	Gls	-2	-44	0.217993	0		chr1	95689192	-	3UTR	protein_coding	Dtymk	-3	-12	0.5	0
chr1	52242207	-	3UTR	protein_coding	Gls	-2	-42	0.240484	0		chr1	95689252	-	3UTR	protein_coding	Dtymk	-1	-5	0.75	0
chr1	52242208	-	3UTR	protein_coding	Gls	-3	-42	0.240484	0		chr1	95689255	-	3UTR	protein_coding	Dtymk	-2	-5	0.75	0
chr1	52242209	-	3UTR	protein_coding	Gls	-4	-42	0.240484	0		chr1	95689256	-	3UTR	protein_coding	Dtymk	-1	-5	0.75	0
chr1	52242211	-	3UTR	protein_coding	Gls	-2	-47	0.179931	0		chr1	95689257	-	3UTR	protein_coding	Dtymk	-1	-5	0.75	0
chr1	52242212	-	3UTR	protein_coding	Gls	-7	-45	0.211073	0		chr1	97230813	+	3UTR	protein_coding	Fam174a	1	6	0.363636	0
chr1	52242213	-	3UTR	protein_coding	Gls	-1	-45	0.211073	0		chr1	97230821	+	3UTR	protein_coding	Fam174a	2	6	0.363636	0
chr1	52242220	-	3UTR	protein_coding	Gls	-1	-31	0.32872	0		chr1	97230824	+	3UTR	protein_coding	Fam174a	2	6	0.363636	0
chr1	52242223	-	3UTR	protein_coding	Gls	-1	-29	0.351211	0		chr1	97230826	+	3UTR	protein_coding	Fam174a	1	6	0.363636	0
chr1	52242225	-	3UTR	protein_coding	Gls	-1	-23	0.432526	0		chr1	97230949	+	3UTR	protein_coding	Fam174a	2	3	0.545455	0
chr1	52242226	-	3UTR	protein_coding	Gls	-4	-24	0.401384	0		chr1	97230950	+	3UTR	protein_coding	Fam174a	1	3	0.545455	0
chr1	52242230	-	3UTR	protein_coding	Gls	-1	-16	0.591696	0		chr1	97484303	-	3UTR	protein_coding	St8sia4	-1	-5	0.31	0
chr1	52242235	-	3UTR	protein_coding	Gls	-2	-19	0.527682	0		chr1	97484304	-	3UTR	protein_coding	St8sia4	-2	-5	0.31	0
chr1	52242236	-	3UTR	protein_coding	Gls	-2	-19	0.527682	0		chr1	97484305	-	3UTR	protein_coding	St8sia4	-1	-5	0.31	0
chr1	52242240	-	3UTR	protein_coding	Gls	-1	-31	0.32872	0		chr1	97484310	-	3UTR	protein_coding	St8sia4	-1	-5	0.31	0
chr1	52242241	-	3UTR	protein_coding	Gls	-1	-30	0.33391	0		chr1	97484502	-	3UTR	protein_coding	St8sia4	-1	-8	0.18	0
chr1	52242242	-	3UTR	protein_coding	Gls	-1	-26	0.375433	0		chr1	97484511	-	3UTR	protein_coding	St8sia4	-1	-10	0.14	0
chr1	52242245	-	3UTR	protein_coding	Gls	-1	-27	0.371972	0		chr1	97484513	-	3UTR	protein_coding	St8sia4	-2	-10	0.14	0
chr1	52242248	-	3UTR	protein_coding	Gls	-2	-34	0.285467	0		chr1	97484514	-	3UTR	protein_coding	St8sia4	-1	-10	0.14	0
chr1	52242250	-	3UTR	protein_coding	Gls	-1	-34	0.285467	0		chr1	97484515	-	3UTR	protein_coding	St8sia4	-2	-10	0.14	0
chr1	52242251	-	3UTR	protein_coding	Gls	-1	-32	0.311419	0		chr1	97484516	-	3UTR	protein_coding	St8sia4	-1	-10	0.14	0
chr1	52242252	-	3UTR	protein_coding	Gls	-2	-31	0.32872	0		chr1	97484518	-	3UTR	protein_coding	St8sia4	-1	-9	0.16	0
chr1	52242253	-	3UTR	protein_coding	Gls	-2	-32	0.311419	0		chr1	97484520	-	3UTR	protein_coding	St8sia4	-1	-9	0.16	0
chr1	52242254	-	3UTR	protein_coding	Gls	-8	-32	0.311419	0		chr1	97484550	-	3UTR	protein_coding	St8sia4	-1	-4	0.45	0
chr1	52242255	-	3UTR	protein_coding	Gls	-1	-32	0.311419	0		chr1	97484595	-	3UTR	protein_coding	St8sia4	-1	-4	0.45	0
chr1	52242259	-	3UTR	protein_coding	Gls	-1	-40	0.247405	0		chr1	97484597	-	3UTR	protein_coding	St8sia4	-1	-4	0.45	0
chr1	52242261	-	3UTR	protein_coding	Gls	-4	-44	0.217993	0		chr1	97484674	-	3UTR	protein_coding	St8sia4	-1	-4	0.45	0
chr1	52242262	-	3UTR	protein_coding	Gls	-3	-48	0.17128	0		chr1	97485648	-	3UTR	protein_coding	St8sia4	-1	-5	0.31	0
chr1	52242263	-	3UTR	protein_coding	Gls	-1	-50	0.1609	0		chr1	97485649	-	3UTR	protein_coding	St8sia4	-1	-5	0.31	0
chr1	52242267	-	3UTR	protein_coding	Gls	-1	-59	0.119377	0		chr1	97485658	-	3UTR	protein_coding	St8sia4	-1	-4	0.45	0
chr1	52242268	-	3UTR	protein_coding	Gls	-1	-58	0.126298	0		chr1	97485661	-	3UTR	protein_coding	St8sia4	-1	-4	0.45	0
chr1	52242273	-	3UTR	protein_coding	Gls	-4	-48	0.17128	0		chr1	97485976	-	3UTR	protein_coding	St8sia4	-1	-4	0.45	0
chr1	52242274	-	3UTR	protein_coding	Gls	-7	-51	0.153979	0		chr1	97485981	-	3UTR	protein_coding	St8sia4	-1	-4	0.45	0
chr1	52242275	-	3UTR	protein_coding	Gls	-3	-55	0.145329	0		chr1	97485982	-	3UTR	protein_coding	St8sia4	-1	-4	0.45	0
chr1	52242276	-	3UTR	protein_coding	Gls	-2	-57	0.136678	0		chr1	97485986	-	3UTR	protein_coding	St8sia4	-1	-4	0.45	0
chr1	52242277	-	3UTR	protein_coding	Gls	-4	-54	0.147059	0		chr1	97487116	-	3UTR	protein_coding	St8sia4	-4	-6	0.21	0
chr1	52242278	-	3UTR	protein_coding	Gls	-2	-58	0.126298	0		chr1	97487117	-	3UTR	protein_coding	St8sia4	-1	-6	0.21	0
chr1	52242279	-	3UTR	protein_coding	Gls	-1	-57	0.136678	0		chr1	97487121	-	3UTR	protein_coding	St8sia4	-1	-6	0.21	0
chr1	52242280	-	3UTR	protein_coding	Gls	-3	-57	0.136678	0		chr1	97487715	-	3UTR	protein_coding	St8sia4	-1	-5	0.31	0
chr1	52242281	-	3UTR	protein_coding	Gls	-7	-57	0.136678	0		chr1	97487717	-	3UTR	protein_coding	St8sia4	-1	-5	0.31	0
chr1	52242282	-	3UTR	protein_coding	Gls	-2	-57	0.136678	0		chr1	97487720	-	3UTR	protein_coding	St8sia4	-1	-5	0.31	0
chr1	52242283	-	3UTR	protein_coding	Gls	-1	-57	0.136678	0		chr1	97487721	-	3UTR	protein_coding	St8sia4	-1	-5	0.31	0
chr1	52242288	-	3UTR	protein_coding	Gls	-1	-59	0.119377	0		chr1	97487735	-	3UTR	protein_coding	St8sia4	-1	-10	0.14	0
chr1	52242289	-	3UTR	protein_coding	Gls	-3	-55	0.145329	0		chr1	97487740	-	3UTR	protein_coding	St8sia4	-2	-12	0.08	0
chr1	52242290	-	3UTR	protein_coding	Gls	-5	-48	0.17128	0		chr1	97487742	-	3UTR	protein_coding	St8sia4	-2	-12	0.08	0
chr1	52242291	-	3UTR	protein_coding	Gls	-2	-46	0.200692	0		chr1	97487743	-	3UTR	protein_coding	St8sia4	-1	-13	0.03	0
chr1	52242292	-	3UTR	protein_coding	Gls	-1	-51	0.153979	0		chr1	97487745	-	3UTR	protein_coding	St8sia4	-1	-13	0.03	0
chr1	52242293	-	3UTR	protein_coding	Gls	-7	-50	0.1609	0		chr1	97487747	-	3UTR	protein_coding	St8sia4	-1	-13	0.03	0
chr1	52242298	-	3UTR	protein_coding	Gls	-1	-38	0.259516	0		chr1	97487751	-	3UTR	protein_coding	St8sia4	-2	-12	0.08	0
chr1	52242299	-	3UTR	protein_coding	Gls	-1	-39	0.254325	0		chr1	97487752	-	3UTR	protein_coding	St8sia4	-1	-12	0.08	0
chr1	52242302	-	3UTR	protein_coding	Gls	-2	-39	0.254325	0		chr1	97487754	-	3UTR	protein_coding	St8sia4	-1	-12	0.08	0
chr1	52242306	-	3UTR	protein_coding	Gls	-1	-34	0.285467	0		chr1	97487758	-	3UTR	protein_coding	St8sia4	-1	-8	0.18	0
chr1	52242307	-	3UTR	protein_coding	Gls	-7	-32	0.311419	0		chr1	97488214	-	3UTR	protein_coding	St8sia4	-1	-4	0.45	0
chr1	52242308	-	3UTR	protein_coding	Gls	-3	-32	0.311419	0		chr1	97488218	-	3UTR	protein_coding	St8sia4	-1	-4	0.45	0
chr1	52242313	-	3UTR	protein_coding	Gls	-3	-31	0.32872	0		chr1	97488221	-	3UTR	protein_coding	St8sia4	-1	-4	0.45	0
chr1	52242314	-	3UTR	protein_coding	Gls	-2	-36	0.268166	0		chr1	97488222	-	3UTR	protein_coding	St8sia4	-1	-4	0.45	0
chr1	52242318	-	3UTR	protein_coding	Gls	-1	-61	0.103806	0		chr1	99717855	-	3UTR	protein_coding	Pam	-1	-2	1	0
chr1	52242319	-	3UTR	protein_coding	Gls	-2	-73	0.0709343	0		chr1	99717858	-	3UTR	protein_coding	Pam	-1	-2	1	0
chr1	52242321	-	3UTR	protein_coding	Gls	-1	-82	0.0397924	0		chr1	107650495	+	3UTR	protein_coding	2310035C23Rik	2	10	0.666667	0
chr1	52242323	-	3UTR	protein_coding	Gls	-1	-79	0.0467128	0		chr1	107650496	+	3UTR	protein_coding	2310035C23Rik	1	10	0.666667	0
chr1	52242327	-	3UTR	protein_coding	Gls	-1	-82	0.0397924	0		chr1	107650497	+	3UTR	protein_coding	2310035C23Rik	1	10	0.666667	0
chr1	52242328	-	3UTR	protein_coding	Gls	-5	-83	0.0363322	0		chr1	107650502	+	3UTR	protein_coding	2310035C23Rik	1	10	0.666667	0
chr1	52242329	-	3UTR	protein_coding	Gls	-6	-85	0.0346021	0		chr1	107650508	+	3UTR	protein_coding	2310035C23Rik	3	11	0.222222	0
chr1	52242330	-	3UTR	protein_coding	Gls	-9	-89	0.032872	0		chr1	107650509	+	3UTR	protein_coding	2310035C23Rik	2	11	0.222222	0
chr1	52242331	-	3UTR	protein_coding	Gls	-6	-92	0.0294118	0		chr1	107650523	+	3UTR	protein_coding	2310035C23Rik	1	6	0.777778	0
chr1	52242332	-	3UTR	protein_coding	Gls	-8	-93	0.0276817	0		chr1	107929013	+	3UTR	protein_coding	Zcchc2	1	8	0.222222	0
chr1	52242333	-	3UTR	protein_coding	Gls	-5	-97	0.0242215	0		chr1	107929014	+	3UTR	protein_coding	Zcchc2	3	8	0.222222	0
chr1	52242334	-	3UTR	protein_coding	Gls	-12	-102	0.0190311	0		chr1	107929016	+	3UTR	protein_coding	Zcchc2	3	8	0.222222	0
chr1	52242335	-	3UTR	protein_coding	Gls	-6	-101	0.0207612	0		chr1	107929017	+	3UTR	protein_coding	Zcchc2	1	8	0.222222	0
chr1	52242336	-	3UTR	protein_coding	Gls	-3	-102	0.0190311	0		chr1	108290083	+	3UTR	protein_coding	Phlpp1	1	3	0.5	0
chr1	52242337	-	3UTR	protein_coding	Gls	-2	-103	0.0155709	0		chr1	108290092	+	3UTR	protein_coding	Phlpp1	1	3	0.5	0
chr1	52242338	-	3UTR	protein_coding	Gls	-3	-109	0.0121107	0		chr1	108290095	+	3UTR	protein_coding	Phlpp1	1	3	0.5	0
chr1	52242339	-	3UTR	protein_coding	Gls	-3	-110	0.0103806	0		chr1	108290676	+	3UTR	protein_coding	Phlpp1	1	3	0.5	0
chr1	52242340	-	3UTR	protein_coding	Gls	-2	-114	0.00692042	0		chr1	108290682	+	3UTR	protein_coding	Phlpp1	2	3	0.5	0
chr1	52242341	-	3UTR	protein_coding	Gls	-1	-115	0.00519031	0		chr1	108290789	+	3UTR	protein_coding	Phlpp1	1	4	0.1875	0
chr1	52242343	-	3UTR	protein_coding	Gls	-1	-121	0.0017301	0		chr1	108290792	+	3UTR	protein_coding	Phlpp1	2	4	0.1875	0
chr1	52242344	-	3UTR	protein_coding	Gls	-5	-118	0.00346021	0		chr1	108290793	+	3UTR	protein_coding	Phlpp1	1	4	0.1875	0
chr1	52242345	-	3UTR	protein_coding	Gls	-6	-112	0.00865052	0		chr1	108436947	-	3UTR	protein_coding	Bcl2	-1	-6	0.349206	0
chr1	52242346	-	3UTR	protein_coding	Gls	-3	-105	0.0138408	0		chr1	108436948	-	3UTR	protein_coding	Bcl2	-1	-6	0.349206	0
chr1	52242347	-	3UTR	protein_coding	Gls	-1	-100	0.0224913	0		chr1	108436954	-	3UTR	protein_coding	Bcl2	-1	-8	0.285714	0
chr1	52242348	-	3UTR	protein_coding	Gls	-4	-95	0.0259516	0		chr1	108436955	-	3UTR	protein_coding	Bcl2	-1	-8	0.285714	0
chr1	52242349	-	3UTR	protein_coding	Gls	-6	-90	0.0311419	0		chr1	108436959	-	3UTR	protein_coding	Bcl2	-1	-8	0.285714	0
chr1	52242350	-	3UTR	protein_coding	Gls	-1	-79	0.0467128	0		chr1	108436961	-	3UTR	protein_coding	Bcl2	-1	-8	0.285714	0
chr1	52242351	-	3UTR	protein_coding	Gls	-1	-73	0.0709343	0		chr1	108436965	-	3UTR	protein_coding	Bcl2	-1	-6	0.349206	0
chr1	52242352	-	3UTR	protein_coding	Gls	-2	-70	0.0795848	0		chr1	108436966	-	3UTR	protein_coding	Bcl2	-1	-7	0.301587	0
chr1	52242353	-	3UTR	protein_coding	Gls	-6	-68	0.0813149	0		chr1	108437018	-	3UTR	protein_coding	Bcl2	-1	-4	0.412698	0
chr1	52242354	-	3UTR	protein_coding	Gls	-2	-65	0.0865052	0		chr1	108437026	-	3UTR	protein_coding	Bcl2	-2	-4	0.412698	0
chr1	52242355	-	3UTR	protein_coding	Gls	-4	-62	0.0916955	0		chr1	108437029	-	3UTR	protein_coding	Bcl2	-1	-4	0.412698	0
chr1	52242356	-	3UTR	protein_coding	Gls	-1	-60	0.108997	0		chr1	108437251	-	3UTR	protein_coding	Bcl2	-1	-4	0.412698	0
chr1	52242357	-	3UTR	protein_coding	Gls	-1	-59	0.119377	0		chr1	108439603	-	3UTR	protein_coding	Bcl2	-1	-16	0.222222	0
chr1	52242358	-	3UTR	protein_coding	Gls	-6	-59	0.119377	0		chr1	108439604	-	3UTR	protein_coding	Bcl2	-2	-16	0.222222	0
chr1	52242359	-	3UTR	protein_coding	Gls	-2	-58	0.126298	0		chr1	108439605	-	3UTR	protein_coding	Bcl2	-1	-18	0.142857	0
chr1	52242361	-	3UTR	protein_coding	Gls	-2	-47	0.179931	0		chr1	108439606	-	3UTR	protein_coding	Bcl2	-1	-19	0.111111	0
chr1	52242362	-	3UTR	protein_coding	Gls	-1	-45	0.211073	0		chr1	108439608	-	3UTR	protein_coding	Bcl2	-1	-20	0.0793651	0
chr1	52242363	-	3UTR	protein_coding	Gls	-3	-44	0.217993	0		chr1	108439613	-	3UTR	protein_coding	Bcl2	-1	-22	0.047619	0
chr1	52242365	-	3UTR	protein_coding	Gls	-1	-35	0.271626	0		chr1	108439614	-	3UTR	protein_coding	Bcl2	-4	-22	0.047619	0
chr1	52242394	-	3UTR	protein_coding	Gls	-1	-15	0.612457	0		chr1	108439616	-	3UTR	protein_coding	Bcl2	-4	-22	0.047619	0
chr1	52242396	-	3UTR	protein_coding	Gls	-2	-16	0.591696	0		chr1	108439619	-	3UTR	protein_coding	Bcl2	-1	-21	0.0634921	0
chr1	52242398	-	3UTR	protein_coding	Gls	-1	-18	0.544983	0		chr1	108439620	-	3UTR	protein_coding	Bcl2	-2	-19	0.111111	0
chr1	52242402	-	3UTR	protein_coding	Gls	-3	-20	0.49827	0		chr1	108439621	-	3UTR	protein_coding	Bcl2	-1	-18	0.142857	0
chr1	52242403	-	3UTR	protein_coding	Gls	-2	-20	0.49827	0		chr1	108439622	-	3UTR	protein_coding	Bcl2	-1	-17	0.15873	0
chr1	52242405	-	3UTR	protein_coding	Gls	-1	-21	0.479239	0		chr1	108439624	-	3UTR	protein_coding	Bcl2	-1	-16	0.222222	0
chr1	52242408	-	3UTR	protein_coding	Gls	-3	-21	0.479239	0		chr1	108439627	-	3UTR	protein_coding	Bcl2	-1	-16	0.222222	0
chr1	52242409	-	3UTR	protein_coding	Gls	-1	-21	0.479239	0		chr1	108668190	-	3UTR	protein_coding	Vps4b	-3	-10	0.266667	0
chr1	52242411	-	3UTR	protein_coding	Gls	-2	-20	0.49827	0		chr1	108668191	-	3UTR	protein_coding	Vps4b	-4	-10	0.266667	0
chr1	52242412	-	3UTR	protein_coding	Gls	-1	-18	0.544983	0		chr1	108668192	-	3UTR	protein_coding	Vps4b	-1	-10	0.266667	0
chr1	52242413	-	3UTR	protein_coding	Gls	-1	-18	0.544983	0		chr1	108668193	-	3UTR	protein_coding	Vps4b	-2	-10	0.266667	0
chr1	52242415	-	3UTR	protein_coding	Gls	-2	-17	0.558824	0		chr1	120197244	-	3UTR	protein_coding	Tsn	-1	-4	0.391304	0
chr1	52242419	-	3UTR	protein_coding	Gls	-1	-12	0.676471	0		chr1	120197258	-	3UTR	protein_coding	Tsn	-1	-7	0.347826	0
chr1	52242460	-	3UTR	protein_coding	Gls	-1	-9	0.756055	0		chr1	120197270	-	3UTR	protein_coding	Tsn	-1	-11	0.173913	0
chr1	52242488	-	3UTR	protein_coding	Gls	-1	-19	0.527682	0		chr1	120197271	-	3UTR	protein_coding	Tsn	-1	-11	0.173913	0
chr1	52242489	-	3UTR	protein_coding	Gls	-2	-19	0.527682	0		chr1	120197272	-	3UTR	protein_coding	Tsn	-2	-11	0.173913	0
chr1	52242490	-	3UTR	protein_coding	Gls	-1	-19	0.527682	0		chr1	120197273	-	3UTR	protein_coding	Tsn	-1	-11	0.173913	0
chr1	52242491	-	3UTR	protein_coding	Gls	-2	-19	0.527682	0		chr1	120197274	-	3UTR	protein_coding	Tsn	-1	-10	0.304348	0
chr1	52242493	-	3UTR	protein_coding	Gls	-4	-19	0.527682	0		chr1	120197275	-	3UTR	protein_coding	Tsn	-3	-10	0.304348	0
chr1	52242494	-	3UTR	protein_coding	Gls	-1	-19	0.527682	0		chr1	120197277	-	3UTR	protein_coding	Tsn	-1	-10	0.304348	0
chr1	52242495	-	3UTR	protein_coding	Gls	-2	-19	0.527682	0		chr1	120230110	+	3UTR	protein_coding	Mki67ip	1	5	0.0909091	0
chr1	52242501	-	3UTR	protein_coding	Gls	-2	-19	0.527682	0		chr1	120230119	+	3UTR	protein_coding	Mki67ip	1	4	0.272727	0
chr1	52242502	-	3UTR	protein_coding	Gls	-3	-19	0.527682	0		chr1	120230125	+	3UTR	protein_coding	Mki67ip	2	4	0.272727	0
chr1	52242503	-	3UTR	protein_coding	Gls	-1	-20	0.49827	0		chr1	120505709	+	3UTR	protein_coding	Clasp1	1	3	0.588235	0
chr1	52242668	-	3UTR	protein_coding	Gls	-1	-12	0.676471	0		chr1	120505884	+	3UTR	protein_coding	Clasp1	1	5	0.411765	0
chr1	52242677	-	3UTR	protein_coding	Gls	-2	-21	0.479239	0		chr1	120505886	+	3UTR	protein_coding	Clasp1	2	5	0.411765	0
chr1	52242679	-	3UTR	protein_coding	Gls	-1	-24	0.401384	0		chr1	120505894	+	3UTR	protein_coding	Clasp1	1	8	0.117647	0
chr1	52242680	-	3UTR	protein_coding	Gls	-2	-24	0.401384	0		chr1	120505896	+	3UTR	protein_coding	Clasp1	1	8	0.117647	0
chr1	52242681	-	3UTR	protein_coding	Gls	-2	-24	0.401384	0		chr1	120505903	+	3UTR	protein_coding	Clasp1	1	5	0.411765	0
chr1	52242682	-	3UTR	protein_coding	Gls	-1	-24	0.401384	0		chr1	120505907	+	3UTR	protein_coding	Clasp1	2	6	0.176471	0
chr1	52242685	-	3UTR	protein_coding	Gls	-4	-23	0.432526	0		chr1	120505922	+	3UTR	protein_coding	Clasp1	1	5	0.411765	0
chr1	52242686	-	3UTR	protein_coding	Gls	-1	-31	0.32872	0		chr1	120505925	+	3UTR	protein_coding	Clasp1	1	3	0.588235	0
chr1	52242687	-	3UTR	protein_coding	Gls	-2	-33	0.290657	0		chr1	120505928	+	3UTR	protein_coding	Clasp1	1	3	0.588235	0
chr1	52242689	-	3UTR	protein_coding	Gls	-2	-38	0.259516	0		chr1	121367631	-	3UTR	protein_coding	Ralb	-1	-6	0.727273	0
chr1	52242690	-	3UTR	protein_coding	Gls	-1	-38	0.259516	0		chr1	121367640	-	3UTR	protein_coding	Ralb	-1	-8	0.454545	0
chr1	52242691	-	3UTR	protein_coding	Gls	-1	-39	0.254325	0		chr1	121367642	-	3UTR	protein_coding	Ralb	-1	-8	0.454545	0
chr1	52242692	-	3UTR	protein_coding	Gls	-1	-43	0.228374	0		chr1	121367643	-	3UTR	protein_coding	Ralb	-1	-8	0.454545	0
chr1	52242693	-	3UTR	protein_coding	Gls	-3	-42	0.240484	0		chr1	121367644	-	3UTR	protein_coding	Ralb	-1	-8	0.454545	0
chr1	52242701	-	3UTR	protein_coding	Gls	-8	-42	0.240484	0		chr1	121367645	-	3UTR	protein_coding	Ralb	-1	-8	0.454545	0
chr1	52242702	-	3UTR	protein_coding	Gls	-2	-41	0.245675	0		chr1	121367648	-	3UTR	protein_coding	Ralb	-1	-7	0.636364	0
chr1	52242703	-	3UTR	protein_coding	Gls	-5	-39	0.254325	0		chr1	121367653	-	3UTR	protein_coding	Ralb	-1	-7	0.636364	0
chr1	52242706	-	3UTR	protein_coding	Gls	-1	-36	0.268166	0		chr1	121555342	-	3UTR	protein_coding	Ptpn4	-1	-2	0.818182	0
chr1	52242707	-	3UTR	protein_coding	Gls	-4	-35	0.271626	0		chr1	121555349	-	3UTR	protein_coding	Ptpn4	-1	-3	0.0909091	0
chr1	52242708	-	3UTR	protein_coding	Gls	-1	-34	0.285467	0		chr1	121555364	-	3UTR	protein_coding	Ptpn4	-1	-2	0.818182	0
chr1	52242709	-	3UTR	protein_coding	Gls	-1	-31	0.32872	0		chr1	121555593	-	3UTR	protein_coding	Ptpn4	-1	-2	0.818182	0
chr1	52242710	-	3UTR	protein_coding	Gls	-1	-31	0.32872	0		chr1	121555605	-	3UTR	protein_coding	Ptpn4	-1	-2	0.818182	0
chr1	52242711	-	3UTR	protein_coding	Gls	-4	-31	0.32872	0		chr1	121555978	-	3UTR	protein_coding	Ptpn4	-1	-2	0.818182	0
chr1	52242713	-	3UTR	protein_coding	Gls	-1	-32	0.311419	0		chr1	121555993	-	3UTR	protein_coding	Ptpn4	-1	-2	0.818182	0
chr1	52242714	-	3UTR	protein_coding	Gls	-2	-32	0.311419	0		chr1	121556261	-	3UTR	protein_coding	Ptpn4	-1	-2	0.818182	0
chr1	52242715	-	3UTR	protein_coding	Gls	-1	-32	0.311419	0		chr1	121556262	-	3UTR	protein_coding	Ptpn4	-1	-2	0.818182	0
chr1	52242734	-	3UTR	protein_coding	Gls	-1	-10	0.723183	0		chr1	123397857	+	3UTR	protein_coding	Ccdc93	1	2	0.666667	0
chr1	52242740	-	3UTR	protein_coding	Gls	-1	-11	0.693772	0		chr1	123397859	+	3UTR	protein_coding	Ccdc93	1	2	0.666667	0
chr1	52242741	-	3UTR	protein_coding	Gls	-1	-11	0.693772	0		chr1	127289527	-	3UTR	protein_coding	Actr3	-1	-7	0.627451	0
chr1	52242744	-	3UTR	protein_coding	Gls	-1	-10	0.723183	0		chr1	127289534	-	3UTR	protein_coding	Actr3	-1	-7	0.627451	0
chr1	52242745	-	3UTR	protein_coding	Gls	-1	-10	0.723183	0		chr1	127289539	-	3UTR	protein_coding	Actr3	-1	-8	0.588235	0
chr1	52242747	-	3UTR	protein_coding	Gls	-1	-10	0.723183	0		chr1	127289540	-	3UTR	protein_coding	Actr3	-1	-8	0.588235	0
chr1	52242748	-	3UTR	protein_coding	Gls	-1	-10	0.723183	0		chr1	127289541	-	3UTR	protein_coding	Actr3	-1	-8	0.588235	0
chr1	52242749	-	3UTR	protein_coding	Gls	-2	-11	0.693772	0		chr1	127289542	-	3UTR	protein_coding	Actr3	-2	-8	0.588235	0
chr1	52242754	-	3UTR	protein_coding	Gls	-1	-11	0.693772	0		chr1	127289552	-	3UTR	protein_coding	Actr3	-1	-6	0.705882	0
chr1	52242764	-	3UTR	protein_coding	Gls	-1	-11	0.693772	0		chr1	127289753	-	3UTR	protein_coding	Actr3	-1	-6	0.705882	0
chr1	52242768	-	3UTR	protein_coding	Gls	-1	-9	0.756055	0		chr1	127289763	-	3UTR	protein_coding	Actr3	-1	-5	0.745098	0
chr1	52242772	-	3UTR	protein_coding	Gls	-3	-9	0.756055	0		chr1	127289765	-	3UTR	protein_coding	Actr3	-1	-5	0.745098	0
chr1	52242773	-	3UTR	protein_coding	Gls	-2	-9	0.756055	0		chr1	127289766	-	3UTR	protein_coding	Actr3	-1	-6	0.705882	0
chr1	52242779	-	3UTR	protein_coding	Gls	-1	-19	0.527682	0		chr1	127289767	-	3UTR	protein_coding	Actr3	-1	-6	0.705882	0
chr1	52242784	-	3UTR	protein_coding	Gls	-1	-18	0.544983	0		chr1	127289827	-	3UTR	protein_coding	Actr3	-1	-4	0.764706	0
chr1	52242789	-	3UTR	protein_coding	Gls	-2	-13	0.65917	0		chr1	127289896	-	3UTR	protein_coding	Actr3	-1	-14	0.352941	0
chr1	52242790	-	3UTR	protein_coding	Gls	-2	-13	0.65917	0		chr1	127289898	-	3UTR	protein_coding	Actr3	-1	-14	0.352941	0
chr1	52242791	-	3UTR	protein_coding	Gls	-5	-14	0.628028	0		chr1	127289899	-	3UTR	protein_coding	Actr3	-1	-14	0.352941	0
chr1	52242792	-	3UTR	protein_coding	Gls	-1	-14	0.628028	0		chr1	127289900	-	3UTR	protein_coding	Actr3	-2	-14	0.352941	0
chr1	52242798	-	3UTR	protein_coding	Gls	-1	-27	0.371972	0		chr1	127289902	-	3UTR	protein_coding	Actr3	-3	-15	0.27451	0
chr1	52242806	-	3UTR	protein_coding	Gls	-1	-23	0.432526	0		chr1	127289903	-	3UTR	protein_coding	Actr3	-5	-15	0.27451	0
chr1	52242809	-	3UTR	protein_coding	Gls	-6	-19	0.527682	0		chr1	127289904	-	3UTR	protein_coding	Actr3	-1	-15	0.27451	0
chr1	52242810	-	3UTR	protein_coding	Gls	-2	-20	0.49827	0		chr1	127289917	-	3UTR	protein_coding	Actr3	-1	-10	0.372549	0
chr1	52242811	-	3UTR	protein_coding	Gls	-4	-22	0.461938	0		chr1	127290197	-	3UTR	protein_coding	Actr3	-2	-23	0.215686	0
chr1	52242812	-	3UTR	protein_coding	Gls	-2	-24	0.401384	0		chr1	127290199	-	3UTR	protein_coding	Actr3	-1	-23	0.215686	0
chr1	52242818	-	3UTR	protein_coding	Gls	-1	-24	0.401384	0		chr1	127290204	-	3UTR	protein_coding	Actr3	-2	-26	0.137255	0
chr1	52242822	-	3UTR	protein_coding	Gls	-1	-29	0.351211	0		chr1	127290205	-	3UTR	protein_coding	Actr3	-3	-26	0.137255	0
chr1	52242823	-	3UTR	protein_coding	Gls	-1	-29	0.351211	0		chr1	127290206	-	3UTR	protein_coding	Actr3	-4	-26	0.137255	0
chr1	52242825	-	3UTR	protein_coding	Gls	-1	-23	0.432526	0		chr1	127290207	-	3UTR	protein_coding	Actr3	-5	-26	0.137255	0
chr1	52242826	-	3UTR	protein_coding	Gls	-2	-21	0.479239	0		chr1	127290208	-	3UTR	protein_coding	Actr3	-3	-26	0.137255	0
chr1	52242827	-	3UTR	protein_coding	Gls	-2	-17	0.558824	0		chr1	127290209	-	3UTR	protein_coding	Actr3	-2	-26	0.137255	0
chr1	52242832	-	3UTR	protein_coding	Gls	-1	-15	0.612457	0		chr1	127290211	-	3UTR	protein_coding	Actr3	-1	-26	0.137255	0
chr1	52242834	-	3UTR	protein_coding	Gls	-2	-14	0.628028	0		chr1	127290215	-	3UTR	protein_coding	Actr3	-1	-23	0.215686	0
chr1	52242835	-	3UTR	protein_coding	Gls	-4	-14	0.628028	0		chr1	127290216	-	3UTR	protein_coding	Actr3	-2	-23	0.215686	0
chr1	52243012	-	3UTR	protein_coding	Gls	-2	-18	0.544983	0		chr1	127290338	-	3UTR	protein_coding	Actr3	-1	-8	0.588235	0
chr1	52243014	-	3UTR	protein_coding	Gls	-1	-17	0.558824	0		chr1	127290341	-	3UTR	protein_coding	Actr3	-2	-8	0.588235	0
chr1	52243016	-	3UTR	protein_coding	Gls	-2	-18	0.544983	0		chr1	127290342	-	3UTR	protein_coding	Actr3	-1	-8	0.588235	0
chr1	52243020	-	3UTR	protein_coding	Gls	-4	-16	0.591696	0		chr1	127290344	-	3UTR	protein_coding	Actr3	-1	-8	0.588235	0
chr1	52243021	-	3UTR	protein_coding	Gls	-5	-19	0.527682	0		chr1	127290348	-	3UTR	protein_coding	Actr3	-1	-8	0.588235	0
chr1	52243027	-	3UTR	protein_coding	Gls	-1	-22	0.461938	0		chr1	127290349	-	3UTR	protein_coding	Actr3	-1	-8	0.588235	0
chr1	52243031	-	3UTR	protein_coding	Gls	-1	-19	0.527682	0		chr1	127290351	-	3UTR	protein_coding	Actr3	-1	-8	0.588235	0
chr1	52243036	-	3UTR	protein_coding	Gls	-3	-13	0.65917	0		chr1	129379583	+	3UTR	protein_coding	Mgat5	1	2	1	0
chr1	52243212	-	3UTR	protein_coding	Gls	-1	-10	0.723183	0		chr1	129379598	+	3UTR	protein_coding	Mgat5	1	4	0.25	0
chr1	52243213	-	3UTR	protein_coding	Gls	-1	-10	0.723183	0		chr1	129379599	+	3UTR	protein_coding	Mgat5	1	3	0.75	0
chr1	52243222	-	3UTR	protein_coding	Gls	-4	-10	0.723183	0		chr1	129379600	+	3UTR	protein_coding	Mgat5	1	3	0.75	0
chr1	52243224	-	3UTR	protein_coding	Gls	-1	-10	0.723183	0		chr1	130133595	+	3UTR	protein_coding	R3hdm1	2	7	0.571429	0
chr1	52243225	-	3UTR	protein_coding	Gls	-1	-10	0.723183	0		chr1	130133596	+	3UTR	protein_coding	R3hdm1	1	8	0.428571	0
chr1	52243232	-	3UTR	protein_coding	Gls	-2	-9	0.756055	0		chr1	130133600	+	3UTR	protein_coding	R3hdm1	1	9	0.285714	0
chr1	52243246	-	3UTR	protein_coding	Gls	-1	-9	0.756055	0		chr1	130133603	+	3UTR	protein_coding	R3hdm1	1	9	0.285714	0
chr1	52243249	-	3UTR	protein_coding	Gls	-2	-10	0.723183	0		chr1	130133604	+	3UTR	protein_coding	R3hdm1	1	10	0.142857	0
chr1	52243250	-	3UTR	protein_coding	Gls	-1	-10	0.723183	0		chr1	130133606	+	3UTR	protein_coding	R3hdm1	1	10	0.142857	0
chr1	52243260	-	3UTR	protein_coding	Gls	-1	-13	0.65917	0		chr1	130133611	+	3UTR	protein_coding	R3hdm1	1	8	0.428571	0
chr1	52243261	-	3UTR	protein_coding	Gls	-2	-13	0.65917	0		chr1	130133612	+	3UTR	protein_coding	R3hdm1	1	7	0.571429	0
chr1	52243262	-	3UTR	protein_coding	Gls	-2	-12	0.676471	0		chr1	130133619	+	3UTR	protein_coding	R3hdm1	1	5	0.642857	0
chr1	52243264	-	3UTR	protein_coding	Gls	-1	-12	0.676471	0		chr1	130173777	+	3UTR	protein_coding	Ubxn4	1	4	0.75	0
chr1	52243268	-	3UTR	protein_coding	Gls	-1	-12	0.676471	0		chr1	130173780	+	3UTR	protein_coding	Ubxn4	2	5	0.678571	0
chr1	52243275	-	3UTR	protein_coding	Gls	-2	-14	0.628028	0		chr1	130173786	+	3UTR	protein_coding	Ubxn4	1	5	0.678571	0
chr1	52243288	-	3UTR	protein_coding	Gls	-1	-10	0.723183	0		chr1	130173793	+	3UTR	protein_coding	Ubxn4	1	4	0.75	0
chr1	52243290	-	3UTR	protein_coding	Gls	-1	-10	0.723183	0		chr1	130174063	+	3UTR	protein_coding	Ubxn4	1	6	0.428571	0
chr1	52243302	-	3UTR	protein_coding	Gls	-3	-20	0.49827	0		chr1	130174072	+	3UTR	protein_coding	Ubxn4	1	6	0.428571	0
chr1	52243308	-	3UTR	protein_coding	Gls	-1	-21	0.479239	0		chr1	130174073	+	3UTR	protein_coding	Ubxn4	2	6	0.428571	0
chr1	52243311	-	3UTR	protein_coding	Gls	-1	-22	0.461938	0		chr1	130174076	+	3UTR	protein_coding	Ubxn4	1	6	0.428571	0
chr1	52243313	-	3UTR	protein_coding	Gls	-5	-22	0.461938	0		chr1	130174077	+	3UTR	protein_coding	Ubxn4	1	6	0.428571	0
chr1	52243314	-	3UTR	protein_coding	Gls	-2	-22	0.461938	0		chr1	130174117	+	3UTR	protein_coding	Ubxn4	1	6	0.428571	0
chr1	52243315	-	3UTR	protein_coding	Gls	-2	-22	0.461938	0		chr1	130174119	+	3UTR	protein_coding	Ubxn4	1	8	0.178571	0
chr1	52243316	-	3UTR	protein_coding	Gls	-2	-22	0.461938	0		chr1	130174126	+	3UTR	protein_coding	Ubxn4	2	9	0.107143	0
chr1	52243317	-	3UTR	protein_coding	Gls	-2	-22	0.461938	0		chr1	130174127	+	3UTR	protein_coding	Ubxn4	1	9	0.107143	0
chr1	52243319	-	3UTR	protein_coding	Gls	-1	-21	0.479239	0		chr1	130174128	+	3UTR	protein_coding	Ubxn4	1	9	0.107143	0
chr1	52243320	-	3UTR	protein_coding	Gls	-2	-21	0.479239	0		chr1	130174134	+	3UTR	protein_coding	Ubxn4	2	8	0.178571	0
chr1	52243326	-	3UTR	protein_coding	Gls	-1	-23	0.432526	0		chr1	130174137	+	3UTR	protein_coding	Ubxn4	1	7	0.214286	0
chr1	52243333	-	3UTR	protein_coding	Gls	-2	-11	0.693772	0		chr1	130175868	+	3UTR	protein_coding	Ubxn4	1	5	0.678571	0
chr1	52243379	-	3UTR	protein_coding	Gls	-2	-13	0.65917	0		chr1	130175869	+	3UTR	protein_coding	Ubxn4	1	5	0.678571	0
chr1	52243384	-	3UTR	protein_coding	Gls	-1	-16	0.591696	0		chr1	130175870	+	3UTR	protein_coding	Ubxn4	1	5	0.678571	0
chr1	52243387	-	3UTR	protein_coding	Gls	-1	-16	0.591696	0		chr1	130175874	+	3UTR	protein_coding	Ubxn4	1	5	0.678571	0
chr1	52243388	-	3UTR	protein_coding	Gls	-1	-16	0.591696	0		chr1	130175880	+	3UTR	protein_coding	Ubxn4	1	5	0.678571	0
chr1	52243389	-	3UTR	protein_coding	Gls	-2	-16	0.591696	0		chr1	130228218	-	3UTR	protein_coding	Mcm6	-3	-8	0.4	0
chr1	52243390	-	3UTR	protein_coding	Gls	-6	-16	0.591696	0		chr1	130228222	-	3UTR	protein_coding	Mcm6	-5	-8	0.4	0
chr1	52243397	-	3UTR	protein_coding	Gls	-3	-14	0.628028	0		chr1	130260324	-	3UTR	protein_coding	Dars	-2	-3	0.923077	0
chr1	52243439	-	3UTR	protein_coding	Gls	-1	-9	0.756055	0		chr1	130260328	-	3UTR	protein_coding	Dars	-1	-3	0.923077	0
chr1	52243441	-	3UTR	protein_coding	Gls	-1	-9	0.756055	0		chr1	130260385	-	3UTR	protein_coding	Dars	-1	-3	0.923077	0
[truncated: 915,375+ more rows]
