# Supplementary material for: Tia1 dependent regulation of mRNA subcellular location and translation controls p53 expression in B cells
Source: Nat Commun. 2017 Sep 13;8:530. doi: 10.1038/s41467-017-00454-2 (PMC5597594; doi:10.1038/s41467-017-00454-2)
Supplement: Supplementary file 3 — Supplementary Data 2 [file 41467_2017_454_MOESM3_ESM.xlsx]

## Sheet: Sheet1
Supplementary Data 2. Differential expression analysis of cellular mRNA abundance after DNA damage induction with etoposide.
Cells: Primary splenic B cells
Activation: LPS for 48h
DNA damage induced with etoposide for 4 h
mRNAseq analysis done with Tophat , HTseq-count and DESeq2
Conditions compared: LPS+Etoposide versus LPS
Biological replicates = 4
ensembl_gene_id	baseMean	log2FoldChange	lfcSE	stat	pvalue	padj	external_gene_name
ENSMUSG00000000001	3638.87	-0.198314	0.0597125	-3.32115	0.000896469	0.00270262	Gnai3
ENSMUSG00000000028	1810.56	-0.294521	0.166214	-1.77194	0.076405	0.14342	Cdc45
ENSMUSG00000000037	23.0402	2.76826	0.347721	7.96114	1.7046e-15	1.77802e-14	Scml2
ENSMUSG00000000056	1891.5	0.423239	0.367161	1.15274	0.249019	0.377082	Narf
ENSMUSG00000000058	24.0684	2.91959	0.383177	7.61943	2.54797e-14	2.4384e-13	Cav2
ENSMUSG00000000078	1287.09	-0.365575	0.108044	-3.38356	0.000715531	0.00220169	Klf6
ENSMUSG00000000085	507.227	-0.350629	0.112361	-3.12057	0.00180499	0.00515492	Scmh1
ENSMUSG00000000120	14.3304	-0.296963	0.323603	-0.917678	0.358788	0.497894	Ngfr
ENSMUSG00000000127	23.8173	-0.746955	0.296236	-2.52149	0.011686	0.0279764	Fer
ENSMUSG00000000131	4255.27	-0.537066	0.128492	-4.17976	2.91818e-05	0.000112734	Xpo6
ENSMUSG00000000134	1419.23	0.155121	0.0638554	2.42925	0.0151302	0.0352505	Tfe3
ENSMUSG00000000148	785.808	0.112561	0.0818813	1.37469	0.169228	0.277107	Brat1
ENSMUSG00000000149	487.811	-0.279932	0.0831812	-3.36533	0.000764531	0.00233883	Gna12
ENSMUSG00000000168	1235.16	-0.312481	0.13532	-2.30921	0.0209319	0.0468044	Dlat
ENSMUSG00000000171	2633.82	-0.0915102	0.123829	-0.739008	0.459902	0.595188	Sdhd
ENSMUSG00000000184	18351	0.070772	0.10802	0.655172	0.512357	0.643743	Ccnd2
ENSMUSG00000000194	2285.38	0.311444	0.071056	4.38308	1.17013e-05	4.81218e-05	Gpr107
ENSMUSG00000000223	57.8842	-0.385209	0.187774	-2.05145	0.0402229	0.0827746	Drp2
ENSMUSG00000000244	1173.91	-0.780461	0.137081	-5.69344	1.24502e-08	7.32139e-08	Tspan32
ENSMUSG00000000247	3.59857	1.89962	0.52738	3.602	0.000315777	0.00102877	Lhx2
ENSMUSG00000000253	8.06033	0.17749	0.418917	0.423687	0.671794	0.776235	Gmpr
ENSMUSG00000000263	1.07561	0.891169	0.53783	1.65697	0.0975254	0.176059	Glra1
ENSMUSG00000000275	10113	-0.0666285	0.102297	-0.651326	0.514836	0.646029	Trim25
ENSMUSG00000000276	757.445	0.186669	0.0680333	2.74379	0.00607351	0.0155335	Dgke
ENSMUSG00000000278	2401.78	-0.441522	0.0974774	-4.52948	5.91286e-06	2.52963e-05	Scpep1
ENSMUSG00000000282	843.98	-0.2606	0.134338	-1.93988	0.0523945	0.103989	Mnt
ENSMUSG00000000290	2787.1	0.00274134	0.0713187	0.0384378	0.969339	0.981024	Itgb2
ENSMUSG00000000295	376.066	-0.139127	0.0994422	-1.39907	0.161792	0.267482	Hddc2
ENSMUSG00000000301	35.4506	-0.469922	0.283886	-1.65532	0.0978598	0.176606	Pemt
ENSMUSG00000000303	1.05477	0.723144	0.52528	1.37668	0.16861	0.276378	Cdh1
ENSMUSG00000000308	158.914	5.54129	0.309207	17.9209	8.09456e-72	7.40323e-70	Ckmt1
ENSMUSG00000000317	44.4379	-0.406223	0.285181	-1.42444	0.154319	0.257486	Bcl6b
ENSMUSG00000000325	89.9081	1.32381	0.19917	6.64663	2.99875e-11	2.25875e-10	Arvcf
ENSMUSG00000000326	879.89	0.457617	0.0788971	5.80018	6.62443e-09	4.0033e-08	Comt
ENSMUSG00000000339	513.355	-0.259215	0.112189	-2.31052	0.0208596	0.0466706	Rtca
ENSMUSG00000000340	862.942	-0.231347	0.145818	-1.58655	0.112615	0.198545	Dbt
ENSMUSG00000000346	6279.62	-0.487404	0.0551974	-8.8302	1.04486e-18	1.33116e-17	Dazap2
ENSMUSG00000000355	991.866	-0.48758	0.100779	-4.83812	1.31076e-06	6.1007e-06	Mcts1
ENSMUSG00000000365	18.3075	-0.365188	0.312924	-1.16702	0.243202	0.370142	Rnf17
ENSMUSG00000000374	2347.35	0.138132	0.0600368	2.30079	0.0214034	0.0477212	Trappc10
ENSMUSG00000000378	1535.18	-0.565231	0.129231	-4.37381	1.22099e-05	5.00748e-05	Ccm2
ENSMUSG00000000384	2069.26	-0.347604	0.131288	-2.64765	0.00810528	0.0201414	Tbrg4
ENSMUSG00000000386	3111.77	0.531205	0.153404	3.46278	0.000534625	0.00168137	Mx1
ENSMUSG00000000392	78.3231	2.80909	0.231858	12.1156	8.73494e-34	2.38794e-32	Fap
ENSMUSG00000000399	2029.62	-0.0316545	0.157308	-0.201226	0.840522	0.898224	Ndufa9
ENSMUSG00000000409	327.274	-0.530645	0.195417	-2.71545	0.00661865	0.0167884	Lck
ENSMUSG00000000420	3408.09	-0.423396	0.0700695	-6.04251	1.51733e-09	9.85521e-09	Galnt1
ENSMUSG00000000439	422.342	0.121412	0.133787	0.907498	0.364144	0.503526	Mkrn2
ENSMUSG00000000441	2237.55	-0.422077	0.0564927	-7.47135	7.93754e-14	7.32513e-13	Raf1
ENSMUSG00000000486	4021.39	-0.367247	0.065721	-5.58796	2.29749e-08	1.31296e-07	2001-09-01
ENSMUSG00000000530	39.7211	0.885768	0.362137	2.44595	0.0144471	0.0337962	Acvrl1
ENSMUSG00000000531	365.861	1.66496	0.197001	8.4515	2.87591e-17	3.34739e-16	Grasp
ENSMUSG00000000532	861.265	-0.477073	0.142951	-3.33733	0.000845875	0.00256383	Acvr1b
ENSMUSG00000000538	498.044	0.212227	0.10632	1.99611	0.045922	0.0927884	Tom1l2
ENSMUSG00000000552	2558.44	4.64815	0.143091	32.4838	1.80547e-231	1.12837e-228	Zfp385a
ENSMUSG00000000555	32.9543	0.374207	0.236211	1.58421	0.113147	0.199318	Itga5
ENSMUSG00000000561	1952.21	-0.502512	0.158567	-3.16909	0.00152919	0.00442853	Wdr77
ENSMUSG00000000562	8.3112	0.490217	0.405626	1.20854	0.226838	0.350211	Adora3
ENSMUSG00000000563	5498.37	-0.0914884	0.109557	-0.835074	0.403676	0.542389	Atp5f1
ENSMUSG00000000568	4432.56	-1.3853	0.100685	-13.7587	4.51582e-43	1.77315e-41	Hnrnpd
ENSMUSG00000000581	819.578	-0.344534	0.0882589	-3.90367	9.47433e-05	0.00033981	C1d
ENSMUSG00000000594	2671.43	0.0587167	0.205624	0.285554	0.77522	0.855217	Gm2a
ENSMUSG00000000600	2272.63	0.597861	0.0518352	11.5339	8.90298e-31	2.15154e-29	Krit1
ENSMUSG00000000605	1900.46	0.172053	0.0576423	2.98483	0.00283733	0.00775662	Clcn4-2
ENSMUSG00000000617	1181.18	0.52409	0.233084	2.24851	0.024544	0.0539062	Grm6
ENSMUSG00000000628	1817.41	-0.786149	0.251439	-3.12659	0.00176844	0.00506276	Hk2
ENSMUSG00000000631	1515.3	0.109081	0.103129	1.05772	0.290184	0.423924	Myo18a
ENSMUSG00000000632	4.86615	1.06454	0.487897	2.1819	0.0291166	0.0625507	Sez6
ENSMUSG00000000673	1152.77	-0.500168	0.346587	-1.44312	0.148986	0.250189	Haao
ENSMUSG00000000682	7738.95	-1.0058	0.11173	-9.00205	2.21547e-19	2.9373e-18	Cd52
ENSMUSG00000000693	70.2356	0.514848	0.195478	2.63379	0.00844381	0.0209157	Loxl3
ENSMUSG00000000708	640.289	-0.680107	0.111844	-6.08087	1.19529e-09	7.83818e-09	Kat2b
ENSMUSG00000000711	2279.83	-0.29462	0.0720897	-4.08685	4.37261e-05	0.000164376	Rab5b
ENSMUSG00000000730	5.90819	-0.564264	0.448659	-1.25767	0.208512	0.32804	Dnmt3l
ENSMUSG00000000732	613.609	-0.35334	0.249387	-1.41683	0.156532	0.26047	Icosl
ENSMUSG00000000738	1750.17	0.309984	0.0503695	6.1542	7.54577e-10	5.05726e-09	Spg7
ENSMUSG00000000743	2189.76	0.146953	0.0590555	2.48839	0.0128323	0.0304229	Chmp1a
ENSMUSG00000000751	4029.39	-0.494098	0.105481	-4.68426	2.80973e-06	1.25354e-05	Rpa1
ENSMUSG00000000753	143.657	1.5909	0.153124	10.3896	2.76383e-25	5.02695e-24	Serpinf1
ENSMUSG00000000759	2244.09	0.628565	0.0819065	7.67417	1.66493e-14	1.61602e-13	Tubgcp3
ENSMUSG00000000776	587.119	0.348044	0.157341	2.21204	0.0269641	0.058496	Polr3d
ENSMUSG00000000787	11562.1	-0.314296	0.112963	-2.78228	0.00539783	0.0139321	Ddx3x
ENSMUSG00000000791	192.566	-1.20179	0.154907	-7.75816	8.61719e-15	8.56731e-14	Il12rb1
ENSMUSG00000000794	1.2223	0.644739	0.535304	1.20444	0.228421	0.352171	Kcnn3
ENSMUSG00000000804	1626.41	0.263978	0.117167	2.25302	0.0242581	0.0533564	Usp32
ENSMUSG00000000811	155.517	0.0797035	0.151812	0.525013	0.599574	0.718652	Txnrd3
ENSMUSG00000000823	1314.08	-0.093047	0.0681858	-1.36461	0.172376	0.281386	Znf512b
ENSMUSG00000000826	4545.54	-0.0410621	0.0877113	-0.46815	0.639677	0.749896	Dnajc5
ENSMUSG00000000827	1041.45	-0.528554	0.0970452	-5.44648	5.13771e-08	2.81798e-07	Tpd52l2
ENSMUSG00000000838	2058.08	-0.623499	0.0809868	-7.69877	1.37387e-14	1.34277e-13	Fmr1
ENSMUSG00000000861	2879.27	-2.25282	0.18139	-12.4197	2.04205e-35	6.05323e-34	Bcl11a
ENSMUSG00000000876	402.019	-0.400907	0.0892514	-4.49189	7.0595e-06	2.98949e-05	Pxmp4
ENSMUSG00000000881	286.988	-0.858905	0.144895	-5.92776	3.07086e-09	1.92241e-08	Dlg3
ENSMUSG00000000884	305.151	1.81867	0.200071	9.09013	9.89166e-20	1.34149e-18	Gnb1l
ENSMUSG00000000901	148.786	0.0869398	0.1717	0.506347	0.612613	0.728614	Mmp11
ENSMUSG00000000902	2039.57	-0.536168	0.0520054	-10.3099	6.35945e-25	1.13557e-23	Smarcb1
ENSMUSG00000000903	709.826	-1.07234	0.0991146	-10.8192	2.79155e-27	5.62787e-26	Vpreb3
ENSMUSG00000000915	4696.11	-0.734156	0.111508	-6.58389	4.58285e-11	3.40295e-10	Hip1r
ENSMUSG00000000916	469.763	-0.231554	0.130543	-1.77378	0.0761	0.142955	Nsun5
ENSMUSG00000000934	271.929	0.858706	0.165435	5.19059	2.09624e-07	1.07433e-06	Top1mt
ENSMUSG00000000957	12.9499	0.290224	0.344302	0.842933	0.399266	0.538296	Mmp14
ENSMUSG00000000959	2065.63	0.01089	0.0581121	0.187396	0.85135	0.905653	Oxa1l
ENSMUSG00000000976	2810.89	-0.0314612	0.102832	-0.305948	0.759645	0.844095	Heatr6
ENSMUSG00000000982	39.153	0.113389	0.310727	0.364914	0.715175	0.810167	Ccl3
ENSMUSG00000001016	3017.97	0.511517	0.144317	3.5444	0.00039351	0.00126245	Ilf2
ENSMUSG00000001017	4749.31	0.109104	0.067129	1.62528	0.104103	0.185992	Chtop
ENSMUSG00000001018	581.683	-0.88553	0.133775	-6.61954	3.60324e-11	2.69781e-10	Snapin
ENSMUSG00000001020	27.4932	3.77785	0.419828	8.99858	2.28651e-19	3.02613e-18	S100a4
ENSMUSG00000001025	95.9731	2.01602	0.218901	9.20971	3.27006e-20	4.56692e-19	S100a6
ENSMUSG00000001027	474.373	-0.25633	0.363002	-0.706139	0.480101	0.613549	Scn4a
ENSMUSG00000001029	982.813	0.00577002	0.0725837	0.0794947	0.936639	0.960591	Icam2
ENSMUSG00000001034	579.504	-0.53265	0.0917922	-5.80279	6.52218e-09	3.94681e-08	Mapk7
ENSMUSG00000001036	162.712	-0.447627	0.194479	-2.30168	0.0213535	0.0476194	Epn2
ENSMUSG00000001039	80.249	-0.181361	0.162353	-1.11708	0.263961	0.394529	B9d1
ENSMUSG00000001052	2238.65	-0.154299	0.107128	-1.44033	0.149773	0.251304	Sec24b
ENSMUSG00000001053	196.914	-0.337325	0.146938	-2.2957	0.0216933	0.0483244	N4bp3
ENSMUSG00000001054	686.259	-0.351645	0.0912847	-3.85218	0.000117071	0.000413626	Rmnd5b
ENSMUSG00000001056	1640.28	-0.28403	0.145573	-1.95111	0.0510434	0.101631	Nhp2
ENSMUSG00000001062	422.201	-0.130335	0.110275	-1.18191	0.237241	0.362812	Vps9d1
ENSMUSG00000001065	534.947	0.221715	0.108678	2.0401	0.04134	0.0847402	Zfp276
ENSMUSG00000001082	1002.29	-0.527982	0.10352	-5.10029	3.39132e-07	1.69446e-06	Mfsd10
ENSMUSG00000001089	742.272	1.24555	0.157781	7.89418	2.92226e-15	3.00356e-14	Luzp1
ENSMUSG00000001098	1072.48	0.52967	0.0863681	6.13271	8.63938e-10	5.75933e-09	Kctd10
ENSMUSG00000001100	1445.45	0.329983	0.116875	2.82338	0.00475209	0.0124164	Poldip2
ENSMUSG00000001105	779.741	-0.539881	0.142586	-3.78635	0.000152878	0.000527546	Ift20
ENSMUSG00000001120	114.533	0.0548416	0.14511	0.377931	0.705482	0.802702	Pcbp3
ENSMUSG00000001123	7948.96	-0.122418	0.0704737	-1.73708	0.0823731	0.152712	Lgals9
ENSMUSG00000001127	3235.15	0.00495881	0.0602566	0.0822949	0.934412	0.959254	Araf
ENSMUSG00000001128	2047.58	-0.0449527	0.191512	-0.234726	0.814422	0.88208	Cfp
ENSMUSG00000001134	323.587	-0.521551	0.126034	-4.13817	3.50094e-05	0.000133618	Uxt
ENSMUSG00000001138	637.663	0.252147	0.0828334	3.04403	0.00233436	0.00651298	Cnnm3
ENSMUSG00000001143	637.424	-0.387487	0.0694235	-5.58149	2.38466e-08	1.3607e-07	Lman2l
ENSMUSG00000001150	3348.99	0.299086	0.0617357	4.84462	1.26851e-06	5.91141e-06	Mcm3ap
ENSMUSG00000001151	2899.82	-0.239517	0.0765329	-3.12959	0.00175051	0.00501483	Pcnt
ENSMUSG00000001156	800.956	1.31013	0.0988769	13.2501	4.50692e-40	1.57455e-38	Mxd1
ENSMUSG00000001157	783.766	-0.314023	0.0722531	-4.34614	1.38552e-05	5.63602e-05	Gmcl1
ENSMUSG00000001158	625.228	-0.464614	0.132531	-3.5057	0.000455415	0.00144723	Snrnp27
ENSMUSG00000001166	417.757	-0.00277087	0.191339	-0.0144815	0.988446	0.992859	Oas1c
ENSMUSG00000001173	370.69	0.0156486	0.172048	0.0909553	0.927528	0.954903	Ocrl
ENSMUSG00000001175	9218.09	0.0182042	0.0835137	0.217979	0.827446	0.890198	Calm1
ENSMUSG00000001211	1632.56	-0.808546	0.0598501	-13.5095	1.37438e-41	5.11111e-40	Agpat3
ENSMUSG00000001225	8.62937	0.620127	0.418013	1.48351	0.137938	0.234987	Slc26a3
ENSMUSG00000001227	56.7377	1.44637	0.22347	6.47231	9.6517e-11	6.96228e-10	Sema6b
ENSMUSG00000001228	6287.34	-1.03016	0.143567	-7.17551	7.20364e-13	6.2169e-12	Uhrf1
ENSMUSG00000001229	1846.92	-0.187003	0.0824227	-2.26883	0.0232785	0.0514179	Dpp9
ENSMUSG00000001247	19.3093	-0.214823	0.286712	-0.749266	0.453697	0.589599	Lsr
ENSMUSG00000001248	2969.43	0.0436581	0.118279	0.36911	0.712045	0.807591	Gramd1a
ENSMUSG00000001249	58.3686	0.82471	0.171325	4.81373	1.48143e-06	6.8638e-06	Hpn
ENSMUSG00000001270	149.097	0.0764608	0.192805	0.39657	0.691685	0.791648	Ckb
ENSMUSG00000001280	7840.69	0.618863	0.0794616	7.78821	6.79668e-15	6.80242e-14	Sp1
ENSMUSG00000001281	215.856	-0.558593	0.278411	-2.00636	0.0448175	0.0908258	Itgb7
ENSMUSG00000001285	888.517	-0.103966	0.0834874	-1.24529	0.213026	0.333463	Myg1
ENSMUSG00000001288	234.573	5.08454	0.240397	21.1506	2.72463e-99	3.87984e-97	Rarg
ENSMUSG00000001289	2595.8	0.173316	0.111627	1.55264	0.12051	0.210281	Pfdn5
ENSMUSG00000001305	772.515	-0.165541	0.205854	-0.804167	0.421301	0.558874	Rrp15
ENSMUSG00000001313	52.6825	2.58664	0.311038	8.31613	9.08847e-17	1.02446e-15	Rnd2
ENSMUSG00000001323	342.967	0.915846	0.131123	6.98463	2.8561e-12	2.32992e-11	Srr
ENSMUSG00000001348	411.87	-1.2935	0.150327	-8.60458	7.65945e-18	9.25013e-17	Acp5
ENSMUSG00000001366	585.083	0.0956817	0.0746889	1.28107	0.200169	0.31776	Fbxo9
ENSMUSG00000001376	862.854	-0.215372	0.0878384	-2.45191	0.0142102	0.0332967	Ccdc132
ENSMUSG00000001380	2467.13	-0.057002	0.143599	-0.396952	0.691403	0.791446	Hars
ENSMUSG00000001383	2141.89	-0.00122462	0.094237	-0.0129951	0.989632	0.99334	Zmat2
ENSMUSG00000001403	1161.37	-2.31235	0.154138	-15.0018	7.14588e-51	3.54912e-49	Ube2c
ENSMUSG00000001415	4158.41	-0.138328	0.0926503	-1.49301	0.135435	0.231352	Smg5
ENSMUSG00000001416	7401.43	-0.462546	0.14585	-3.17139	0.00151713	0.00439473	Cct3
ENSMUSG00000001418	1690.2	0.0794241	0.0913392	0.869551	0.384546	0.523606	Glmp
ENSMUSG00000001419	3072.8	-0.914392	0.146064	-6.26021	3.84471e-10	2.63565e-09	Mef2d
ENSMUSG00000001420	86.1646	1.46441	0.244456	5.9905	2.09198e-09	1.33753e-08	Tmem79
ENSMUSG00000001424	4868.66	-1.27927	0.0838902	-15.2493	1.6632e-52	8.64213e-51	Snd1
ENSMUSG00000001436	746.619	-0.629598	0.150856	-4.17351	2.99938e-05	0.000115652	Slc19a1
ENSMUSG00000001440	12438.2	-0.788082	0.142821	-5.51799	3.42899e-08	1.91913e-07	Kpnb1
ENSMUSG00000001441	2845.69	0.266699	0.138802	1.92144	0.0546763	0.107985	Npepps
ENSMUSG00000001444	20.8123	-1.05379	0.352538	-2.98915	0.00279752	0.00766737	Tbx21
ENSMUSG00000001445	1491.09	0.404387	0.119903	3.37261	0.000744597	0.00228394	Mrpl10
ENSMUSG00000001467	7482.26	-0.761583	0.183208	-4.15693	3.22551e-05	0.00012382	Cyp51
ENSMUSG00000001472	7557.26	-0.079413	0.069391	-1.14443	0.252447	0.38099	Tcf25
ENSMUSG00000001473	1878.15	4.2343	0.141743	29.873	4.41786e-196	2.11484e-193	Tubb6
ENSMUSG00000001482	774.109	-0.718168	0.127039	-5.65314	1.57543e-08	9.17568e-08	Def8
ENSMUSG00000001507	58.8702	1.20303	0.244936	4.91164	9.03196e-07	4.27901e-06	Itga3
ENSMUSG00000001517	1471.3	-1.05253	0.107498	-9.79117	1.22862e-22	1.93712e-21	Foxm1
ENSMUSG00000001518	603.451	-0.588959	0.105654	-5.57439	2.48403e-08	1.41381e-07	Itfg2
ENSMUSG00000001521	583.071	0.0145705	0.087473	0.166571	0.867707	0.915737	Tulp3
ENSMUSG00000001524	626.623	-0.0388585	0.128426	-0.302574	0.762214	0.845739	Gtf2h4
ENSMUSG00000001525	22671.2	-0.677864	0.0987595	-6.86378	6.70624e-12	5.30534e-11	Tubb5
ENSMUSG00000001542	2408.28	-0.215014	0.113119	-1.90078	0.0573309	0.112452	Ell2
ENSMUSG00000001552	71.2995	3.2729	0.308749	10.6005	2.96338e-26	5.66466e-25	Jup
ENSMUSG00000001558	14.9449	0.484776	0.34368	1.41054	0.158379	0.263018	Klhl10
ENSMUSG00000001569	1364.18	-0.26086	0.101838	-2.56152	0.0104216	0.0252585	Nom1
ENSMUSG00000001576	2268.77	0.474017	0.131836	3.59549	0.00032378	0.0010521	Ergic1
ENSMUSG00000001588	3529.77	-0.865481	0.144681	-5.98199	2.20431e-09	1.40376e-08	Acap1
ENSMUSG00000001604	10.9021	1.03788	0.407525	2.54679	0.0108719	0.0262226	Tcea3
ENSMUSG00000001627	1726.93	0.0153677	0.142597	0.10777	0.914178	0.946138	Ifrd1
ENSMUSG00000001630	558.573	0.338782	0.0821298	4.12495	3.70808e-05	0.000140854	Stk38l
ENSMUSG00000001632	2295.35	0.386395	0.0744275	5.19157	2.08532e-07	1.06922e-06	Brpf1
ENSMUSG00000001663	193.798	-0.100753	0.282319	-0.356877	0.721184	0.815332	Gstt1
ENSMUSG00000001665	122.985	-0.661326	0.280141	-2.36069	0.018241	0.0414801	Gstt3
ENSMUSG00000001666	537.613	-0.454837	0.120182	-3.78457	0.000153978	0.000530933	Ddt
ENSMUSG00000001674	2189.46	-0.143166	0.143591	-0.997038	0.318746	0.455447	Ddx18
ENSMUSG00000001687	1927.61	0.290196	0.0741974	3.91113	9.18642e-05	0.000329852	Ubl3
ENSMUSG00000001700	4391.5	-0.0896034	0.090933	-0.985378	0.324439	0.46147	Gramd3
ENSMUSG00000001707	881.151	-0.0154062	0.154694	-0.0995912	0.920669	0.950233	Eef1e1
ENSMUSG00000001729	3461.29	-0.322375	0.0984981	-3.27291	0.00106446	0.00316497	Akt1
ENSMUSG00000001741	2009.02	-1.59597	0.135137	-11.81	3.46689e-32	8.93488e-31	Il16
ENSMUSG00000001750	2701.88	0.578094	0.0911393	6.34298	2.25368e-10	1.57472e-09	Tcirg1
ENSMUSG00000001751	446.16	-0.143997	0.138673	-1.03839	0.299088	0.433749	Naglu
ENSMUSG00000001755	748.759	-0.370991	0.14569	-2.54644	0.0108827	0.0262433	Coasy
ENSMUSG00000001763	31.6759	0.377966	0.358735	1.05361	0.292063	0.426132	Tspan33
ENSMUSG00000001767	1536.5	0.0927037	0.10383	0.892843	0.371941	0.511448	Crnkl1
ENSMUSG00000001774	2263.97	-0.53606	0.0978653	-5.47753	4.3131e-08	2.38253e-07	Chordc1
ENSMUSG00000001783	5102.52	-0.0607547	0.0470897	-1.29019	0.196985	0.313745	Rtcb
ENSMUSG00000001785	2000.95	0.37824	0.151197	2.50164	0.012362	0.0294352	Pwp1
ENSMUSG00000001786	541.16	-0.388554	0.0769212	-5.05133	4.38746e-07	2.16287e-06	Fbxo7
ENSMUSG00000001794	2518.18	-0.292445	0.100335	-2.9147	0.00356034	0.009553	Capns1
ENSMUSG00000001829	841.455	0.189986	0.101404	1.87355	0.0609922	0.118564	Clpb
ENSMUSG00000001833	4094.4	-0.30768	0.055353	-5.55851	2.72091e-08	1.54123e-07	2007-09-01
ENSMUSG00000001844	775.953	0.256774	0.0700571	3.66522	0.00024713	0.000823981	Zdhhc4
ENSMUSG00000001847	4568.17	-0.374993	0.0581986	-6.44334	1.16871e-10	8.36878e-10	Rac1
ENSMUSG00000001855	3045.71	-0.00973109	0.102194	-0.095222	0.924138	0.952538	Nup214
ENSMUSG00000001864	3.48126	1.03528	0.500147	2.06994	0.0384576	0.0795745	Aif1l
ENSMUSG00000001891	803.292	-0.438195	0.0895238	-4.89473	9.84401e-07	4.64514e-06	Ugp2
ENSMUSG00000001909	3383.83	0.250834	0.0894974	2.80269	0.00506776	0.0131632	Trmt1
ENSMUSG00000001910	4074.99	-0.242691	0.0713248	-3.40262	0.000667436	0.00206414	Nacc1
ENSMUSG00000001911	156.967	0.827167	0.152176	5.43558	5.46175e-08	2.98334e-07	Nfix
ENSMUSG00000001918	7781.9	0.186224	0.128011	1.45475	0.145738	0.245965	Slc1a5
ENSMUSG00000001924	10989.7	-0.226047	0.0931157	-2.42759	0.0151993	0.0353969	Uba1
ENSMUSG00000001942	263.246	-0.405169	0.133548	-3.03388	0.00241432	0.00671527	Siae
ENSMUSG00000001948	12.3799	-0.30607	0.335681	-0.911789	0.36188	0.501289	Spa17
ENSMUSG00000001962	869.579	-0.0218169	0.0793287	-0.275019	0.783302	0.860481	Fam50a
ENSMUSG00000001964	3607.28	0.366783	0.0527743	6.95003	3.65218e-12	2.95364e-11	Emd
ENSMUSG00000001983	516.813	0.90093	0.119955	7.51056	5.8876e-14	5.49192e-13	Taco1
ENSMUSG00000001985	4.73535	1.27993	0.495203	2.58466	0.00974741	0.0237731	Grik3
ENSMUSG00000001986	37.3631	3.22846	0.28865	11.1847	4.84674e-29	1.06804e-27	Gria3
ENSMUSG00000001995	477.867	0.345376	0.148451	2.32653	0.0199902	0.0449534	Sipa1l2
ENSMUSG00000001998	1006.76	0.028159	0.0712583	0.395169	0.692719	0.792388	Ap4e1
ENSMUSG00000001999	384.496	-0.179112	0.117714	-1.52158	0.128113	0.221027	Blvra
ENSMUSG00000002006	98.301	0.821998	0.181153	4.53759	5.69005e-06	2.44034e-05	Pdzd4
ENSMUSG00000002007	350.728	-2.63392	0.215706	-12.2107	2.72526e-34	7.66445e-33	Srpk3
ENSMUSG00000002010	2925.21	-0.559048	0.0696524	-8.02625	1.00494e-15	1.06301e-14	Idh3g
ENSMUSG00000002014	2547.24	-0.379552	0.0755611	-5.02311	5.08418e-07	2.48456e-06	Ssr4
ENSMUSG00000002015	2511.31	0.0690944	0.0562598	1.22813	0.219398	0.341308	Bcap31
ENSMUSG00000002017	1809.61	-0.657175	0.15216	-4.31897	1.56761e-05	6.31506e-05	Fam98a
ENSMUSG00000002020	50.6852	5.47379	0.389213	14.0637	6.34353e-45	2.63327e-43	Ltbp2
ENSMUSG00000002028	11734.5	0.283209	0.145751	1.9431	0.0520036	0.10335	Kmt2a
ENSMUSG00000002031	741.551	0.210417	0.0962252	2.18672	0.0287631	0.0618504	Ift46
ENSMUSG00000002032	19.5424	1.84461	0.317433	5.81102	6.20919e-09	3.7645e-08	Tmem25
ENSMUSG00000002043	739.915	0.175187	0.269056	0.651119	0.51497	0.64616	Trappc6a
ENSMUSG00000002052	5068.56	0.0532334	0.0769373	0.691907	0.488996	0.621647	Supt6
ENSMUSG00000002055	3165.07	0.106841	0.143103	0.746597	0.455307	0.591111	Spag5
ENSMUSG00000002058	532.778	0.533479	0.100695	5.29795	1.17109e-07	6.18943e-07	Unc119
ENSMUSG00000002064	971.373	0.296844	0.0960774	3.08964	0.00200402	0.00567223	Sdf2
ENSMUSG00000002068	569.438	-1.0375	0.183692	-5.64805	1.62274e-08	9.42916e-08	Ccne1
ENSMUSG00000002076	11.2878	0.99734	0.373822	2.66795	0.00763152	0.0190631	Hsf2bp
ENSMUSG00000002083	1806.65	2.11306	0.216246	9.77154	1.4917e-22	2.34043e-21	Bbc3
ENSMUSG00000002100	53.836	2.25444	0.238725	9.44365	3.6001e-21	5.25965e-20	Mybpc3
ENSMUSG00000002102	4108.41	0.014066	0.167586	0.0839333	0.933109	0.958593	Psmc3
ENSMUSG00000002103	171.417	0.151729	0.139681	1.08625	0.277368	0.409079	Acp2
ENSMUSG00000002104	7.05273	1.23522	0.457257	2.70137	0.00690543	0.0174391	Rapsn
ENSMUSG00000002105	499.522	0.975962	0.0871746	11.1955	4.29023e-29	9.53814e-28	Slc39a13
ENSMUSG00000002107	3614.07	-1.83275	0.163723	-11.1942	4.35433e-29	9.65203e-28	Celf2
ENSMUSG00000002108	35.5201	2.5174	0.298634	8.42973	3.46463e-17	4.01188e-16	Nr1h3
ENSMUSG00000002111	1021.26	0.162306	0.101996	1.5913	0.111542	0.197061	Spi1
ENSMUSG00000002129	4744.16	-0.12155	0.0890255	-1.36534	0.172148	0.281172	Sf3a1
ENSMUSG00000002147	5727.3	0.00389302	0.106918	0.0364112	0.970954	0.982041	Stat6
ENSMUSG00000002190	45.7545	2.73786	0.344318	7.95156	1.84171e-15	1.91571e-14	Clgn
ENSMUSG00000002204	6546.27	-0.398701	0.121232	-3.28874	0.00100636	0.00300452	Napsa
ENSMUSG00000002205	1363.09	-0.284321	0.0588584	-4.8306	1.36121e-06	6.32374e-06	Vrk3
ENSMUSG00000002210	908.104	-0.18515	0.0826743	-2.23951	0.0251229	0.0550166	Smg9
ENSMUSG00000002221	2315.94	-0.098919	0.105581	-0.936904	0.348808	0.487591	Paxip1
ENSMUSG00000002222	3462.14	0.0289083	0.0514418	0.561962	0.574142	0.69874	Rmnd5a
ENSMUSG00000002227	1686.63	0.224351	0.142095	1.57888	0.114363	0.201146	Mov10
ENSMUSG00000002250	689.839	0.298872	0.2201	1.3579	0.174497	0.284102	Ppard
ENSMUSG00000002257	2563.59	0.799044	0.121537	6.57448	4.88229e-11	3.61457e-10	Def6
ENSMUSG00000002274	17.6047	0.428868	0.352174	1.21777	0.22331	0.346119	Metrn
ENSMUSG00000002279	483.228	-0.443102	0.168104	-2.63587	0.00839207	0.0207944	Lmf1
ENSMUSG00000002280	679.98	0.0963492	0.0830066	1.16074	0.245747	0.373157	Narfl
ENSMUSG00000002289	25.3965	0.0652432	0.263829	0.247294	0.804681	0.875166	Angptl4
ENSMUSG00000002297	1854.98	-1.00697	0.16569	-6.07744	1.22114e-09	7.99142e-09	Dbf4
ENSMUSG00000002307	2702.26	-0.678944	0.0887743	-7.64798	2.04155e-14	1.9621e-13	Daxx
ENSMUSG00000002308	392.733	1.23315	0.184324	6.69013	2.22979e-11	1.69831e-10	Cd320
ENSMUSG00000002319	2028.69	-0.0222303	0.143132	-0.155313	0.876575	0.921807	Ipo4
ENSMUSG00000002320	1522.03	-0.186126	0.110804	-1.67978	0.0930009	0.169249	Tm9sf1
ENSMUSG00000002325	4489.56	0.235364	0.104833	2.24514	0.0247591	0.0543045	Irf9
ENSMUSG00000002326	1003.6	-0.187008	0.0725823	-2.5765	0.00998068	0.0243183	Gmpr2
ENSMUSG00000002329	1121.33	-0.37731	0.110119	-3.42639	0.000611673	0.00190346	Mdp1
ENSMUSG00000002332	751.275	-0.281968	0.115305	-2.44542	0.0144685	0.0338386	Dhrs1
ENSMUSG00000002341	48.048	0.558436	0.26352	2.11914	0.0340786	0.0716774	Ncan
ENSMUSG00000002342	1143.25	0.298796	0.105779	2.82471	0.0047323	0.0123707	Tmem161a
ENSMUSG00000002343	283.24	-0.643679	0.191193	-3.36664	0.000760895	0.00232885	Armc6
ENSMUSG00000002345	549.963	-0.48847	0.135251	-3.61158	0.000304334	0.000995523	2310045N01Rik
ENSMUSG00000002346	1074.16	2.35086	0.10998	21.3753	2.26691e-101	3.44616e-99	Slc25a42
ENSMUSG00000002365	1776.64	-0.842827	0.188283	-4.47639	7.59158e-06	3.20456e-05	Snx9
ENSMUSG00000002372	2059.96	-0.253521	0.0948798	-2.67202	0.00753959	0.0188712	Ranbp3
ENSMUSG00000002379	914.198	0.576863	0.126779	4.55016	5.36055e-06	2.30775e-05	Ndufa11
ENSMUSG00000002393	46.2725	0.214363	0.252206	0.849952	0.395352	0.534588	Nr2f6
ENSMUSG00000002395	1648.49	0.155147	0.108989	1.42351	0.154589	0.257885	Use1
ENSMUSG00000002396	292.803	0.260656	0.125726	2.0732	0.0381535	0.0790366	Ocel1
ENSMUSG00000002409	186.793	0.123759	0.237774	0.520487	0.602724	0.72093	Dyrk1b
ENSMUSG00000002413	2529.54	-0.106791	0.0612034	-1.74485	0.081011	0.150571	Braf
ENSMUSG00000002416	461.153	1.03356	0.144458	7.15476	8.38205e-13	7.17336e-12	Ndufb2
ENSMUSG00000002428	1678.51	-0.199713	0.0600721	-3.32456	0.000885574	0.00267121	Hltf
ENSMUSG00000002455	2433.32	-0.0646849	0.078347	-0.82562	0.40902	0.547445	Prpf6
ENSMUSG00000002458	1197.31	-0.803826	0.0720222	-11.1608	6.34175e-29	1.38662e-27	Rgs19
ENSMUSG00000002477	1588.04	-0.457155	0.144517	-3.16333	0.00155975	0.00450891	Snrpd1
ENSMUSG00000002486	1008.95	0.992697	0.0968612	10.2487	1.20006e-24	2.11434e-23	Tchp
ENSMUSG00000002489	116.074	-0.425194	0.142345	-2.98706	0.00281673	0.00771156	Tiam1
ENSMUSG00000002496	1921.58	0.252232	0.0595458	4.23593	2.27608e-05	8.95897e-05	Tsc2
ENSMUSG00000002504	9.1135	0.492111	0.402337	1.22313	0.221281	0.343536	Slc9a3r2
ENSMUSG00000002524	2877.1	-0.223257	0.117184	-1.90518	0.0567566	0.111483	Puf60
ENSMUSG00000002546	1483.82	-0.565822	0.0620616	-9.11711	7.71554e-20	1.05527e-18	Golga2
ENSMUSG00000002550	1586.89	0.332417	0.0567398	5.85862	4.6672e-09	2.86514e-08	Uck1
ENSMUSG00000002578	162.835	2.35794	0.194134	12.146	6.02574e-34	1.65535e-32	Ikzf4
ENSMUSG00000002580	312.207	-0.184794	0.128898	-1.43364	0.151674	0.253851	Mien1
ENSMUSG00000002588	3.32629	1.38898	0.532339	2.6092	0.00907538	0.0222911	Pon1
ENSMUSG00000002602	173.87	2.2518	0.168379	13.3734	8.64666e-41	3.12265e-39	Axl
ENSMUSG00000002603	1828.87	-0.474404	0.147968	-3.20613	0.00134533	0.00393455	Tgfb1
ENSMUSG00000002608	2241.81	0.673065	0.0606423	11.0989	1.26945e-28	2.74102e-27	Ccdc97
ENSMUSG00000002617	307.506	0.438582	0.109169	4.01748	5.88237e-05	0.000217177	Zfp40
ENSMUSG00000002625	1538.76	-0.142898	0.11531	-1.23925	0.215253	0.336107	Akap8l
ENSMUSG00000002635	386.749	-0.210769	0.118725	-1.77528	0.0758525	0.142514	Pdcd2l
ENSMUSG00000002658	2390.71	0.0564626	0.112736	0.500838	0.616485	0.731518	Gtf2f1
ENSMUSG00000002660	562.525	-0.287041	0.123227	-2.32936	0.01984	0.0446684	Clpp
ENSMUSG00000002661	106.282	-0.639406	0.18313	-3.49154	0.000480236	0.00151982	Alkbh7
ENSMUSG00000002668	1518.45	-0.776179	0.18275	-4.24722	2.16443e-05	8.53893e-05	Dennd1c
ENSMUSG00000002679	373.815	0.0550561	0.122151	0.45072	0.652191	0.759978	Med6
ENSMUSG00000002699	12.1887	-0.296849	0.347485	-0.85428	0.39295	0.531916	Lcp2
ENSMUSG00000002718	5087.53	-0.60387	0.113029	-5.34262	9.16105e-08	4.89932e-07	Cse1l
ENSMUSG00000002728	1516.98	0.778563	0.0708026	10.9963	3.98348e-28	8.35268e-27	Naa20
ENSMUSG00000002731	78.1208	0.715152	0.233112	3.06785	0.00215608	0.00606143	Prkra
ENSMUSG00000002732	49.9775	0.251095	0.199677	1.25751	0.20857	0.328087	Fkbp7
ENSMUSG00000002733	1125.23	1.15537	0.0674117	17.139	7.59355e-66	5.63853e-64	Plekha3
ENSMUSG00000002741	2835.97	0.105747	0.0866769	1.22001	0.222462	0.345041	Ykt6
ENSMUSG00000002748	7872.92	-0.551307	0.0771728	-7.14381	9.07816e-13	7.74847e-12	Baz1b
ENSMUSG00000002763	1166.28	0.565108	0.120617	4.68513	2.79777e-06	1.24895e-05	Pex6
ENSMUSG00000002767	805.212	-0.232038	0.11736	-1.97716	0.048024	0.096438	Mrpl2
ENSMUSG00000002769	46.4536	2.07925	0.251114	8.28012	1.23051e-16	1.37533e-15	Gnmt
ENSMUSG00000002771	34.6788	1.04384	0.287938	3.62523	0.000288699	0.000949349	Grin2d
ENSMUSG00000002778	1662.47	-0.366937	0.0693136	-5.29387	1.19753e-07	6.31879e-07	Kdelr1
ENSMUSG00000002781	170.374	-0.699317	0.142527	-4.90657	9.26816e-07	4.38537e-06	Tmem143
ENSMUSG00000002791	6.41494	0.714182	0.431441	1.65534	0.0978549	0.176606	Pdxk-ps
ENSMUSG00000002797	224.823	0.594498	0.141167	4.21131	2.53896e-05	9.92598e-05	Ggct
ENSMUSG00000002799	445.619	3.91249	0.230911	16.9438	2.14017e-64	1.53839e-62	Jag2
ENSMUSG00000002804	226.697	1.2359	0.134083	9.21738	3.0445e-20	4.26249e-19	Nudt14
ENSMUSG00000002812	3408.13	-0.0849485	0.0574439	-1.47881	0.139192	0.236764	Flii
ENSMUSG00000002814	792.856	-0.315802	0.0865797	-3.64753	0.000264774	0.000877214	Top3a
ENSMUSG00000002820	558.661	0.0766656	0.119834	0.639767	0.522324	0.65284	Atg4d
ENSMUSG00000002825	657.046	0.21837	0.166834	1.30891	0.190566	0.305456	Qtrt1
ENSMUSG00000002833	1752.36	-0.116251	0.0682286	-1.70384	0.0884107	0.162181	Hdgfrp2
ENSMUSG00000002844	2399.83	-0.346507	0.0699697	-4.95224	7.33629e-07	3.51864e-06	Adprh
ENSMUSG00000002845	1216.22	-0.325142	0.112496	-2.89025	0.00384937	0.0102712	Tmem39a
ENSMUSG00000002846	616.193	0.229946	0.101385	2.26804	0.0233267	0.0515041	Timmdc1
ENSMUSG00000002847	63.0463	0.332007	0.192863	1.72146	0.085167	0.157012	Pla1a
ENSMUSG00000002870	4544.41	-0.554322	0.141083	-3.92904	8.52849e-05	0.000307652	Mcm2
ENSMUSG00000002871	708.813	-0.0220444	0.131755	-0.167314	0.867123	0.91561	Tpra1
ENSMUSG00000002881	1989.15	-0.50031	0.0654946	-7.63895	2.19e-14	2.10298e-13	Nab1
ENSMUSG00000002885	1384.39	-0.28333	0.124519	-2.2754	0.0228818	0.0506411	Adgre5
ENSMUSG00000002897	3177.27	-0.55839	0.0557713	-10.0121	1.348e-23	2.23498e-22	Il17ra
ENSMUSG00000002910	315.441	-0.376038	0.124538	-3.01947	0.00253215	0.00701352	Arrdc2
ENSMUSG00000002944	4495.56	-1.31752	0.125671	-10.4839	1.02475e-25	1.91493e-24	Cd36
ENSMUSG00000002948	1984.52	-0.0221416	0.112795	-0.1963	0.844375	0.90087	Map2k7
ENSMUSG00000002949	2207.6	-0.0352504	0.163969	-0.214982	0.829782	0.891432	Timm44
ENSMUSG00000002957	1513.62	-0.276368	0.0647781	-4.26638	1.9867e-05	7.89035e-05	Ap2a2
ENSMUSG00000002963	1065.61	-0.226714	0.0812559	-2.79013	0.00526875	0.0136255	Pnkp
ENSMUSG00000002968	1253.8	0.165674	0.137225	1.20732	0.22731	0.350796	Med25
ENSMUSG00000002980	39.2309	4.04275	0.334038	12.1027	1.0222e-33	2.77759e-32	Bcam
ENSMUSG00000002981	2729.83	0.0672856	0.0649451	1.03604	0.300184	0.435031	Clptm1
ENSMUSG00000002983	1970.42	-0.0357178	0.0952084	-0.375154	0.707546	0.804232	Relb
ENSMUSG00000002984	1619.52	-0.367292	0.176278	-2.08359	0.0371977	0.0773056	Tomm40
ENSMUSG00000002985	403.215	1.44951	0.179686	8.06692	7.2091e-16	7.69438e-15	Apoe
ENSMUSG00000002996	1711.17	0.0337328	0.0987328	0.341658	0.732608	0.824436	Hbp1
ENSMUSG00000002997	46.5777	0.415709	0.200347	2.07494	0.0379921	0.0787457	Prkar2b
ENSMUSG00000003031	3613.84	-0.768656	0.148972	-5.15972	2.47315e-07	1.25634e-06	Cdkn1b
ENSMUSG00000003033	2506.84	-0.547963	0.0690883	-7.93134	2.16785e-15	2.24251e-14	Ap1m1
ENSMUSG00000003037	2490.55	-0.949745	0.0650248	-14.6059	2.57607e-48	1.1975e-46	Rab8a
ENSMUSG00000003039	1866.61	0.400382	0.0896739	4.46487	8.01181e-06	3.36679e-05	Fam32a
ENSMUSG00000003062	823.708	1.82705	0.083327	21.9262	1.46124e-106	2.41738e-104	Stard3nl
ENSMUSG00000003068	2713.52	0.43648	0.0780768	5.59039	2.26556e-08	1.29702e-07	Stk11
ENSMUSG00000003070	18.8114	2.46733	0.382234	6.45502	1.08203e-10	7.77779e-10	Efna2
ENSMUSG00000003072	2971.6	0.0870477	0.10135	0.85888	0.390407	0.529334	Atp5d
ENSMUSG00000003099	3062.34	-0.227084	0.0959771	-2.36602	0.0179803	0.0409908	Ppp5c
ENSMUSG00000003119	2997.34	0.0802351	0.0888731	0.902805	0.366629	0.50603	Cdk12
ENSMUSG00000003123	427.599	0.246768	0.122303	2.01768	0.0436241	0.0887431	Lipe
ENSMUSG00000003131	2455.29	-0.173305	0.113721	-1.52395	0.127522	0.22021	Pafah1b2
ENSMUSG00000003134	416.351	5.00469	0.18211	27.4817	2.9038e-166	1.07103e-163	Tbc1d8
ENSMUSG00000003135	1295.95	0.27323	0.100815	2.71021	0.00672406	0.0170251	Cnot11
ENSMUSG00000003153	1198.42	-0.459617	0.273979	-1.67756	0.093433	0.169884	Slc2a3
ENSMUSG00000003154	965.34	0.337466	0.105033	3.21296	0.00131374	0.00384869	Foxj2
ENSMUSG00000003161	3083.76	-0.37069	0.0816137	-4.542	5.5722e-06	2.39254e-05	Sri
ENSMUSG00000003166	1592.16	0.327817	0.0671512	4.88178	1.05135e-06	4.94654e-06	Dgcr2
ENSMUSG00000003178	181.052	-0.85451	0.194948	-4.38326	1.16914e-05	4.80975e-05	Mical3
ENSMUSG00000003184	1656.99	0.251834	0.0881426	2.85712	0.00427499	0.0112931	Irf3
ENSMUSG00000003190	200.939	-0.890817	0.134254	-6.63532	3.23807e-11	2.43331e-10	Bcl2l12
ENSMUSG00000003199	1039.67	-0.596122	0.0663895	-8.97915	2.72857e-19	3.59217e-18	Mpnd
ENSMUSG00000003208	328.899	-0.160739	0.117373	-1.36947	0.170852	0.27932	Ccdc94
ENSMUSG00000003226	11620.8	-0.181571	0.0774943	-2.34303	0.019128	0.0432524	Ranbp2
ENSMUSG00000003228	215.474	-0.530077	0.204211	-2.59573	0.00943897	0.0230935	Grk5
ENSMUSG00000003233	701.656	0.134492	0.0934525	1.43914	0.15011	0.251757	Dvl3
ENSMUSG00000003234	1339.28	-0.286242	0.10429	-2.74468	0.00605696	0.0154947	Abcf3
ENSMUSG00000003235	2904.24	0.021264	0.103367	0.205714	0.837015	0.895695	Eif2b5
ENSMUSG00000003269	828.087	-0.0593644	0.0700355	-0.847633	0.396642	0.535722	Cyth2
ENSMUSG00000003271	26.1341	-0.584075	0.268266	-2.17722	0.0294641	0.0631886	Sult2b1
ENSMUSG00000003279	8.72445	1.27587	0.475036	2.68584	0.00723468	0.0181808	Dlgap1
ENSMUSG00000003283	777.322	0.0239747	0.129983	0.184445	0.853665	0.907493	Hck
ENSMUSG00000003299	1194.16	0.0132257	0.0990657	0.133504	0.893795	0.93334	Mrpl4
ENSMUSG00000003308	1125.73	-0.768986	0.144343	-5.32751	9.95709e-08	5.30612e-07	Keap1
ENSMUSG00000003309	50.6557	-0.300021	0.207485	-1.44599	0.14818	0.249152	Ap1m2
ENSMUSG00000003316	4225.57	-0.223791	0.0825403	-2.71129	0.00670212	0.0169829	Glg1
ENSMUSG00000003341	14.4409	1.78784	0.331972	5.38549	7.22466e-08	3.90083e-07	Atp8b3
ENSMUSG00000003344	494.891	0.588927	0.131148	4.49056	7.10365e-06	3.00668e-05	Btbd2
ENSMUSG00000003345	1696.05	-0.185471	0.096477	-1.92244	0.0545508	0.107756	Csnk1g2
ENSMUSG00000003346	866.263	-0.687761	0.131879	-5.21507	1.83748e-07	9.4603e-07	Abhd17a
ENSMUSG00000003348	669.843	-0.380383	0.159474	-2.38524	0.0170681	0.0391414	Mob3a
ENSMUSG00000003352	69.7405	2.56051	0.242571	10.5557	4.78132e-26	9.05514e-25	Cacnb3
ENSMUSG00000003355	166.495	-0.421871	0.255315	-1.65235	0.0984627	0.177424	Fkbp11
ENSMUSG00000003360	3523.56	0.15313	0.0603232	2.53849	0.0111332	0.0267956	Ddx23
ENSMUSG00000003363	1368.11	-0.0691018	0.123771	-0.558305	0.576636	0.700867	Pld3
ENSMUSG00000003378	234.882	0.796028	0.214842	3.70517	0.000211247	0.000712572	Grik5
ENSMUSG00000003379	17949.1	-0.51622	0.163355	-3.16011	0.00157708	0.00455314	Cd79a
ENSMUSG00000003380	787.406	-0.213366	0.11457	-1.86232	0.0625584	0.121159	Rabac1
ENSMUSG00000003382	3393.71	0.356691	0.0451127	7.90665	2.64411e-15	2.72639e-14	Etv3
ENSMUSG00000003402	3299.91	0.138525	0.0912084	1.51878	0.128818	0.222056	Prkcsh
ENSMUSG00000003410	6.31855	1.11621	0.471437	2.36768	0.0179001	0.0408287	Elavl3
ENSMUSG00000003411	17.5643	1.19637	0.318867	3.75193	0.000175481	0.000599023	Rab3b
ENSMUSG00000003418	2164.48	-0.731528	0.0851918	-8.58684	8.9395e-18	1.07499e-16	St8sia6
ENSMUSG00000003420	19.4244	-1.13308	0.414396	-2.7343	0.00625136	0.0159412	Fcgrt
ENSMUSG00000003421	1161.66	-0.0843199	0.0640694	-1.31607	0.18815	0.302263	Nosip
ENSMUSG00000003423	763.045	-0.0741503	0.0909948	-0.814885	0.415138	0.552969	Pih1d1
ENSMUSG00000003429	23950.5	0.0913879	0.0431164	2.11957	0.0340427	0.0716356	Rps11
ENSMUSG00000003435	6771.37	-0.0337408	0.0578864	-0.582879	0.559974	0.687261	Supt5
ENSMUSG00000003436	4.21384	1.60142	0.521756	3.06928	0.00214576	0.00603619	Dll3
ENSMUSG00000003437	1780.41	0.254508	0.117997	2.1569	0.0310137	0.0660238	Paf1
ENSMUSG00000003438	1201.69	-0.307405	0.157236	-1.95505	0.0505768	0.100817	Timm50
ENSMUSG00000003444	303.282	-0.00381362	0.124771	-0.0305649	0.975617	0.984372	Med29
ENSMUSG00000003452	151.49	0.682024	0.177878	3.83424	0.000125955	0.000442031	Bicd1
ENSMUSG00000003458	2927.99	0.514173	0.0556618	9.23745	2.52453e-20	3.55218e-19	Ncstn
ENSMUSG00000003464	1365.68	0.0042106	0.0887318	0.0474531	0.962152	0.976403	Pex19
ENSMUSG00000003484	657.913	-0.201434	0.345992	-0.582193	0.560437	0.68764	Cyp4f18
ENSMUSG00000003500	1504.07	0.898535	0.0799508	11.2386	2.63552e-29	5.90015e-28	Impdh1
ENSMUSG00000003518	579.438	0.241994	0.130328	1.8568	0.0633395	0.12244	Dusp3
ENSMUSG00000003526	72.7163	0.173287	0.252061	0.687479	0.491781	0.623919	Prodh
ENSMUSG00000003527	660.601	-0.0596079	0.0682128	-0.873852	0.382199	0.521252	Dgcr14
ENSMUSG00000003528	1237.22	-1.03714	0.11234	-9.23217	2.65214e-20	3.72474e-19	Slc25a1
ENSMUSG00000003531	198.323	-0.380865	0.122571	-3.10729	0.00188809	0.0053718	Dgcr6
ENSMUSG00000003541	116.401	0.295861	0.477961	0.619007	0.535912	0.665755	Ier3
ENSMUSG00000003549	480.665	0.0690274	0.098061	0.703923	0.481481	0.614803	Ercc1
ENSMUSG00000003559	400.784	-0.432739	0.123067	-3.51629	0.000437626	0.00139385	As3mt
ENSMUSG00000003573	473.913	2.93877	0.107619	27.3071	3.49764e-164	1.15726e-161	Homer3
ENSMUSG00000003575	593.277	0.145911	0.0870335	1.67649	0.0936421	0.170209	Crtc1
ENSMUSG00000003581	781.873	1.0005	0.0973398	10.2784	8.81522e-25	1.56045e-23	Rnf215
ENSMUSG00000003585	38.6753	1.77272	0.245176	7.23039	4.8161e-13	4.20136e-12	Sec14l2
ENSMUSG00000003604	456	-0.554015	0.140322	-3.94817	7.87501e-05	0.000285452	Aven
ENSMUSG00000003617	14.4524	-0.183327	0.350882	-0.522474	0.60134	0.719849	Cp
ENSMUSG00000003623	1057.09	1.38333	0.0824216	16.7836	3.2173e-63	2.26916e-61	Crot
ENSMUSG00000003644	3398.07	-0.233858	0.0664366	-3.52002	0.00043152	0.00137615	Rps6ka1
ENSMUSG00000003660	9685.1	-0.0418534	0.0694608	-0.602547	0.54681	0.676083	Snrnp200
ENSMUSG00000003662	1248.94	0.395587	0.0873863	4.52687	5.98642e-06	2.55818e-05	Ciao1
ENSMUSG00000003680	1150.51	-0.520277	0.067281	-7.7329	1.05127e-14	1.03648e-13	Taf6l
ENSMUSG00000003721	747.96	0.338461	0.0981973	3.44674	0.000567392	0.00177573	Insig2
ENSMUSG00000003731	2857.29	-0.023115	0.117377	-0.196929	0.843883	0.900746	Kpna6
ENSMUSG00000003746	5393.36	-2.01112	0.15106	-13.3134	1.93374e-40	6.83002e-39	Man1a
ENSMUSG00000003752	712.273	1.89902	0.0829249	22.9004	4.60149e-116	9.00252e-114	Itpkc
ENSMUSG00000003762	463.191	-0.218436	0.144576	-1.51087	0.130821	0.224843	Adck4
ENSMUSG00000003778	4099.23	-0.452437	0.0607605	-7.44623	9.60444e-14	8.7913e-13	Brd8
ENSMUSG00000003779	1540.15	-0.592447	0.168788	-3.51002	0.000448076	0.00142491	Kif20a
ENSMUSG00000003808	1840.55	-0.249298	0.109929	-2.26781	0.0233409	0.0515304	Farsa
ENSMUSG00000003809	3111.64	3.21174	0.110187	29.1482	8.81677e-187	3.88958e-184	Gcdh
ENSMUSG00000003810	1337.56	-0.225847	0.0925017	-2.44155	0.0146245	0.0341821	Mast2
ENSMUSG00000003812	603.971	-0.509986	0.139637	-3.65223	0.000259969	0.000862181	Dnase2a
ENSMUSG00000003813	1229.18	-0.407888	0.129991	-3.13782	0.00170207	0.00488392	Rad23a
ENSMUSG00000003814	19956.1	-0.364606	0.0694224	-5.252	1.50459e-07	7.85608e-07	Calr
ENSMUSG00000003824	367.28	0.149796	0.101387	1.47747	0.139549	0.237318	Syce2
ENSMUSG00000003847	6514.29	-0.0402195	0.152046	-0.264522	0.791378	0.865675	Nfat5
ENSMUSG00000003848	1800.88	-0.0368891	0.124522	-0.296245	0.767043	0.849212	Nob1
ENSMUSG00000003849	45.2753	0.234265	0.391457	0.598445	0.549543	0.678828	Nqo1
ENSMUSG00000003863	33.6916	0.00562081	0.281341	0.0199787	0.98406	0.989722	Ppfia3
ENSMUSG00000003865	818.197	-1.00832	0.223543	-4.51062	6.46392e-06	2.75178e-05	Gys1
ENSMUSG00000003868	2305.42	-0.510782	0.14015	-3.64453	0.000267886	0.000886347	Ruvbl2
ENSMUSG00000003872	7.67466	-0.282852	0.421464	-0.671119	0.502145	0.633567	Lin7b
ENSMUSG00000003873	4207.63	1.35562	0.0929003	14.5922	3.14774e-48	1.45722e-46	Bax
ENSMUSG00000003923	2155.27	0.115119	0.0839755	1.37086	0.170417	0.278629	Tfam
ENSMUSG00000003929	751.587	0.400127	0.113732	3.51816	0.000434553	0.00138524	Zfp81
ENSMUSG00000003934	259.67	2.96915	0.162008	18.3272	5.01704e-75	4.86545e-73	Efnb3
ENSMUSG00000003948	904.264	0.909512	0.0746163	12.1892	3.54918e-34	9.90733e-33	Mmd
ENSMUSG00000003955	1353.91	0.634758	0.366368	1.73257	0.083172	0.153901	Fam162a
ENSMUSG00000003970	39359.9	0.0961854	0.0732211	1.31363	0.188971	0.303343	Rpl8
ENSMUSG00000003974	3.05887	0.401315	0.525473	0.763723	0.445033	0.581699	Grm3
ENSMUSG00000003992	347.703	-0.267724	0.11021	-2.4292	0.015132	0.035251	Ssbp2
ENSMUSG00000004032	10.4833	0.761823	0.372657	2.0443	0.0409242	0.084018	Gstm5
ENSMUSG00000004035	13.3696	1.21986	0.406577	3.00032	0.00269694	0.00741881	Gstm7
ENSMUSG00000004040	7683.4	-0.333014	0.158671	-2.09876	0.0358378	0.0748057	Stat3
ENSMUSG00000004043	1653.57	0.0262675	0.134169	0.195779	0.844783	0.901137	Stat5a
ENSMUSG00000004044	11.1242	1.33626	0.424279	3.14949	0.00163556	0.00471172	Ptrf
ENSMUSG00000004054	1352.82	0.274892	0.122518	2.24368	0.024853	0.0544999	Map3k11
ENSMUSG00000004056	2122.67	-0.539184	0.0568106	-9.49092	2.29002e-21	3.37635e-20	Akt2
ENSMUSG00000004069	1967.22	0.32051	0.123439	2.5965	0.009418	0.0230472	Dnaja3
ENSMUSG00000004070	986.116	-0.390347	0.0668905	-5.83561	5.35942e-09	3.27312e-08	Hmox2
ENSMUSG00000004071	1443.26	0.713756	0.0626155	11.399	4.22851e-30	9.85877e-29	Cdip1
ENSMUSG00000004085	1269.1	1.46195	0.130389	11.2122	3.55109e-29	7.93405e-28	Zak
ENSMUSG00000004096	1996.95	-0.08534	0.0965427	-0.883961	0.376717	0.516295	Cwc15
ENSMUSG00000004099	9702.48	-0.428577	0.110267	-3.88672	0.000101609	0.000362354	Dnmt1
ENSMUSG00000004100	1612.27	-0.430053	0.123057	-3.49476	0.000474495	0.00150256	Ppan
ENSMUSG00000004110	2466.19	-1.407	0.191258	-7.35653	1.88758e-13	1.69671e-12	Cacna1e
ENSMUSG00000004113	160.483	1.6972	0.151436	11.2074	3.75151e-29	8.37352e-28	Cacna1b
ENSMUSG00000004127	474.821	-0.36822	0.161252	-2.28351	0.0224006	0.0496935	Trmt10a
ENSMUSG00000004187	91.8562	0.377325	0.222699	1.69432	0.090204	0.164839	Kifc2
ENSMUSG00000004207	7877.96	-0.55429	0.0983358	-5.6367	1.73337e-08	1.00358e-07	Psap
ENSMUSG00000004221	1850.33	0.0443292	0.0804993	0.550678	0.581855	0.705532	Ikbkg
ENSMUSG00000004233	581.969	0.138644	0.0864879	1.60305	0.108924	0.193256	Wars2
ENSMUSG00000004263	1068.53	0.480685	0.105713	4.54709	5.43915e-06	2.33809e-05	Atn1
ENSMUSG00000004264	3457.67	-0.348496	0.108892	-3.20038	0.00137248	0.00400771	Phb2
ENSMUSG00000004266	5772.42	-1.37665	0.104755	-13.1416	1.90126e-39	6.52079e-38	Ptpn6
ENSMUSG00000004267	912.817	1.54779	0.181822	8.5127	1.69923e-17	2.00372e-16	Eno2
ENSMUSG00000004268	2733.21	-0.310037	0.125131	-2.47771	0.013223	0.031257	Emg1
ENSMUSG00000004270	1592.39	-0.0348712	0.12815	-0.272113	0.785535	0.862024	Lpcat3
ENSMUSG00000004285	1479.61	-0.318528	0.103559	-3.07582	0.00209923	0.00591788	Atp6v1f
ENSMUSG00000004317	653.53	-0.153266	0.0875931	-1.74975	0.0801622	0.149154	Clcn5
ENSMUSG00000004319	3594.1	-0.374444	0.209402	-1.78816	0.0737505	0.139204	Clcn3
ENSMUSG00000004328	95.8352	-0.677014	0.483886	-1.39912	0.161778	0.267479	Hif3a
ENSMUSG00000004356	5659.7	1.01693	0.151174	6.72691	1.73302e-11	1.33395e-10	Utp20
ENSMUSG00000004359	38.9342	0.425831	0.327422	1.30055	0.193411	0.309235	Spic
ENSMUSG00000004360	13.2041	-0.550361	0.330693	-1.66427	0.0960591	0.173914	9330159F19Rik
ENSMUSG00000004364	3420.8	-0.706795	0.0870232	-8.12191	4.58893e-16	4.959e-15	Cul3
ENSMUSG00000004383	13.7087	0.240162	0.422297	0.568703	0.569557	0.695041	Large
ENSMUSG00000004393	1710.28	-0.107634	0.153378	-0.701757	0.482831	0.615898	Ddx56
ENSMUSG00000004394	1189.73	0.670256	0.0827271	8.10201	5.40572e-16	5.8054e-15	Tmed4
ENSMUSG00000004415	15.0757	0.820553	0.332549	2.46746	0.0136074	0.0320311	Col26a1
ENSMUSG00000004446	1705.65	-1.29005	0.0863113	-14.9465	1.64118e-50	8.06223e-49	Bid
ENSMUSG00000004451	415.21	-0.17854	0.202163	-0.883147	0.377157	0.516598	Ralb
ENSMUSG00000004455	6482.39	-0.628918	0.0787757	-7.98365	1.42067e-15	1.49085e-14	Ppp1cc
ENSMUSG00000004460	3534.15	-0.460589	0.11139	-4.1349	3.55102e-05	0.000135323	Dnajb11
ENSMUSG00000004462	510.678	-0.344436	0.0871489	-3.95226	7.7415e-05	0.000281065	Tbccd1
ENSMUSG00000004473	12.8379	-0.860916	0.434944	-1.97937	0.0477741	0.0960086	Clec11a
ENSMUSG00000004500	292.703	-0.267025	0.110768	-2.41066	0.0159237	0.0368718	Zfp324
ENSMUSG00000004508	42.6433	0.26877	0.21239	1.26546	0.205708	0.324651	Gab2
ENSMUSG00000004530	1727.97	-0.359024	0.0929334	-3.86323	0.000111896	0.000396592	Coro1c
ENSMUSG00000004535	4431.71	0.0154368	0.0574837	0.268542	0.788282	0.863478	Tax1bp1
ENSMUSG00000004552	210.549	-0.520443	0.10756	-4.83861	1.30751e-06	6.08682e-06	Ctse
ENSMUSG00000004558	13.4471	0.552303	0.490624	1.12571	0.260287	0.390406	Ndrg2
ENSMUSG00000004561	612.515	-0.20232	0.0741529	-2.72842	0.00636387	0.0162061	Mettl17
ENSMUSG00000004565	1934.17	0.215296	0.182359	1.18061	0.237756	0.363402	Pnpla6
ENSMUSG00000004567	726.52	-0.0522562	0.121735	-0.429262	0.667733	0.773242	Mcoln1
ENSMUSG00000004568	1087.26	-1.32486	0.279074	-4.74735	2.06096e-06	9.37325e-06	Arhgef18
ENSMUSG00000004591	1666.88	-0.180116	0.0978695	-1.84037	0.0657133	0.126377	Pkn2
ENSMUSG00000004610	1019.74	0.0910889	0.0999937	0.910946	0.362324	0.501785	Etfb
ENSMUSG00000004626	3376.2	-0.25969	0.067859	-3.8269	0.000129765	0.00045441	Stxbp2
ENSMUSG00000004631	11.2629	0.883478	0.453271	1.94911	0.0512818	0.102078	Sgce
ENSMUSG00000004633	5.64654	-0.14867	0.456005	-0.326028	0.744403	0.833001	Chn2
ENSMUSG00000004637	225.964	-0.746001	0.102431	-7.28297	3.2654e-13	2.89245e-12	Wwox
ENSMUSG00000004642	2758.89	-0.386388	0.12166	-3.17598	0.00149331	0.00433188	Slbp
ENSMUSG00000004661	1309.75	-1.02269	0.0738243	-13.8531	1.21886e-43	4.87957e-42	Arid3b
ENSMUSG00000004665	3285.85	-1.14357	0.107414	-10.6464	1.81323e-26	3.50481e-25	Cnn2
ENSMUSG00000004667	1231.63	-0.323884	0.108422	-2.98726	0.00281489	0.00770747	Polr2e
ENSMUSG00000004677	4162.07	0.441086	0.121524	3.62961	0.000283847	0.000935307	Myo9b
ENSMUSG00000004698	1340.55	-2.43007	0.139139	-17.4651	2.64321e-68	2.10885e-66	Hdac9
ENSMUSG00000004709	163.492	-0.804469	0.312426	-2.57491	0.0100267	0.0244158	Cd244
ENSMUSG00000004730	44.287	-0.119093	0.31376	-0.379566	0.704268	0.801726	Adgre1
ENSMUSG00000004748	168.244	-0.0682242	0.290896	-0.234531	0.814573	0.88217	Mtfp1
ENSMUSG00000004768	551.364	1.84287	0.0899063	20.4977	2.25677e-93	2.88494e-91	Rab23
ENSMUSG00000004771	1062.51	-0.143678	0.065446	-2.19537	0.0281368	0.0606657	Rab11a
ENSMUSG00000004788	1326.67	0.235092	0.105319	2.23218	0.0256029	0.05592	Eif2b2
ENSMUSG00000004789	3776.85	-0.0309207	0.102433	-0.301864	0.762756	0.84609	Dlst
ENSMUSG00000004791	47.2052	4.62369	0.368804	12.537	4.68531e-36	1.4226e-34	Pgf
ENSMUSG00000004798	1187.72	0.332354	0.0933586	3.55998	0.000370885	0.00119481	Ulk2
ENSMUSG00000004815	764.972	0.557806	0.0722306	7.72257	1.1401e-14	1.11915e-13	Dgkq
ENSMUSG00000004837	6681.8	-1.06776	0.085206	-12.5316	5.01691e-36	1.52123e-34	Grap
ENSMUSG00000004843	868.44	0.0115134	0.0805634	0.142911	0.88636	0.9284	Chmp2b
ENSMUSG00000004846	695.762	0.0101964	0.0779311	0.130839	0.895903	0.934451	Plod3
ENSMUSG00000004849	822.209	-0.522293	0.131646	-3.96742	7.26563e-05	0.000265114	Ap1s1
ENSMUSG00000004865	3422.59	-0.418863	0.0870073	-4.81412	1.47849e-06	6.85162e-06	Srpk1
ENSMUSG00000004880	5775.4	-0.572312	0.0740081	-7.73311	1.04953e-14	1.03522e-13	Lbr
ENSMUSG00000004895	1124.58	-0.0849897	0.0704287	-1.20675	0.227529	0.351061	Prcc
ENSMUSG00000004896	1083.06	0.486112	0.0656153	7.40851	1.27723e-13	1.15919e-12	Rrnad1
ENSMUSG00000004897	6194.17	-0.574239	0.17251	-3.32873	0.000872418	0.00263454	Hdgf
ENSMUSG00000004929	786.839	-0.470656	0.180272	-2.61081	0.0090328	0.0221987	Thop1
ENSMUSG00000004931	697.008	-0.330166	0.175353	-1.88287	0.0597181	0.11646	Apba3
ENSMUSG00000004933	77.7916	0.0330689	0.254258	0.13006	0.896519	0.934784	Matk
ENSMUSG00000004934	763.235	-0.169631	0.114852	-1.47695	0.139689	0.237483	Pias4
ENSMUSG00000004936	2548.13	-0.555219	0.18538	-2.99504	0.00274409	0.00753378	Map2k1
ENSMUSG00000004937	1875.94	0.601906	0.100043	6.01645	1.78285e-09	1.14869e-08	Sgta
ENSMUSG00000004945	1018.06	0.219535	0.0662946	3.3115	0.000927972	0.00278974	Tmem242
ENSMUSG00000004947	603.385	-0.0564465	0.105306	-0.536024	0.591942	0.71296	Dtx2
ENSMUSG00000004952	1687.31	-0.164167	0.161929	-1.01382	0.310666	0.446739	Rasa4
ENSMUSG00000004980	29051.3	-0.852034	0.127772	-6.66838	2.5865e-11	1.95938e-10	Hnrnpa2b1
ENSMUSG00000004994	317.172	0.425485	0.110535	3.84932	0.000118446	0.000417962	Ccdc130
ENSMUSG00000004996	859.431	-0.226667	0.0759228	-2.98549	0.00283123	0.0077427	Mri1
ENSMUSG00000005034	1794.17	-0.864821	0.0921555	-9.38437	6.32949e-21	9.13453e-20	Prkacb
ENSMUSG00000005043	187.608	-0.12174	0.126602	-0.961596	0.336253	0.47396	Sgsh
ENSMUSG00000005054	587.567	0.245199	0.102089	2.40182	0.0163138	0.0376416	Cstb
ENSMUSG00000005057	218.261	1.93291	0.174102	11.1022	1.22411e-28	2.64565e-27	Sh2b2
ENSMUSG00000005069	891.502	-0.0727622	0.0632603	-1.1502	0.250061	0.378125	Pex5
ENSMUSG00000005078	368.32	0.482419	0.0935367	5.15754	2.50216e-07	1.26965e-06	Jkamp
ENSMUSG00000005087	4634.68	-0.0854182	0.100341	-0.851279	0.394614	0.533656	Cd44
ENSMUSG00000005089	11.8313	0.479618	0.367643	1.30457	0.192038	0.307434	Slc1a2
ENSMUSG00000005102	1455.06	-0.0962427	0.117755	-0.817312	0.41375	0.55174	Eif2ak4
ENSMUSG00000005103	5245.77	-1.0603	0.0562027	-18.8657	2.18279e-79	2.28421e-77	Wdr1
ENSMUSG00000005107	599.275	1.80952	0.155933	11.6045	3.91011e-31	9.57036e-30	Slc2a9
ENSMUSG00000005125	168.583	0.1813	0.439242	0.412756	0.679785	0.781847	Ndrg1
ENSMUSG00000005142	6770.41	1.85976	0.0566063	32.8542	9.91221e-237	6.55926e-234	Man2b1
ENSMUSG00000005148	1.95663	0.753877	0.546986	1.37824	0.16813	0.275671	Klf5
ENSMUSG00000005150	491.516	-0.00165635	0.0830613	-0.0199412	0.98409	0.989722	Wdr83
ENSMUSG00000005161	2556.52	-0.0922987	0.0899513	-1.0261	0.304846	0.440017	Prdx2
ENSMUSG00000005198	15227	0.769082	0.0777502	9.8917	4.52274e-23	7.32065e-22	Polr2a
ENSMUSG00000005204	2250.02	-0.516139	0.114407	-4.51141	6.43973e-06	2.74252e-05	Senp3
ENSMUSG00000005220	10.7901	-0.69712	0.389545	-1.78957	0.0735228	0.138856	Corin
ENSMUSG00000005225	210.278	0.154972	0.160233	0.967162	0.333463	0.471416	Plekha8
ENSMUSG00000005233	1238.91	1.10686	0.151103	7.32522	2.38513e-13	2.12864e-12	Spc25
ENSMUSG00000005262	1554.16	-0.0840197	0.0718096	-1.17003	0.241987	0.368691	Ufd1l
ENSMUSG00000005267	357.562	0.975564	0.110138	8.85764	8.17257e-19	1.04772e-17	Zfp287
ENSMUSG00000005299	2241	0.360542	0.0954394	3.77771	0.000158277	0.000544425	Letm1
ENSMUSG00000005312	3248.22	-0.502603	0.0790322	-6.35948	2.02444e-10	1.42382e-09	Ubqln1
ENSMUSG00000005354	2682.26	0.0536037	0.122112	0.438972	0.660682	0.767329	Txn2
ENSMUSG00000005362	1251.29	-0.0220018	0.0681359	-0.32291	0.746763	0.83477	Crbn
ENSMUSG00000005364	288.525	-0.292637	0.137885	-2.12233	0.0338099	0.0712323	Il5ra
ENSMUSG00000005371	2415.28	-0.0135458	0.18672	-0.0725463	0.942167	0.963894	Fbxo11
ENSMUSG00000005374	1184.48	-0.652295	0.152153	-4.28711	1.81012e-05	7.22399e-05	Tbl2
ENSMUSG00000005378	853.428	-0.172178	0.157782	-1.09124	0.275166	0.406681	Wbscr22
ENSMUSG00000005397	467.49	-1.06235	0.260236	-4.08228	4.4597e-05	0.000167431	Nid1
ENSMUSG00000005410	7048.96	-0.629289	0.14813	-4.24823	2.15468e-05	8.50643e-05	Mcm5
ENSMUSG00000005413	401.448	1.94197	0.232293	8.36002	6.2708e-17	7.14725e-16	Hmox1
ENSMUSG00000005417	2335.2	0.393584	0.096507	4.0783	4.5367e-05	0.000170147	Mprip
ENSMUSG00000005442	5446.8	0.0768275	0.103609	0.74151	0.458384	0.593867	Cic
ENSMUSG00000005447	499.96	-1.18572	0.185898	-6.37836	1.78993e-10	1.26481e-09	Pafah1b3
ENSMUSG00000005465	368.482	-1.32711	0.201748	-6.57806	4.76624e-11	3.5333e-10	Il27ra
ENSMUSG00000005469	1171.34	-0.0108022	0.0710983	-0.151933	0.87924	0.923574	Prkaca
ENSMUSG00000005470	1328.46	-1.07038	0.206858	-5.17446	2.28574e-07	1.16482e-06	Asf1b
ENSMUSG00000005481	3737.51	-0.626704	0.171186	-3.66096	0.000251273	0.000835879	Ddx39
ENSMUSG00000005483	1449.17	0.517637	0.0758246	6.82677	8.68476e-12	6.8012e-11	Dnajb1
ENSMUSG00000005501	979.67	0.210647	0.0731095	2.88125	0.00396095	0.0105365	Usp40
ENSMUSG00000005505	295.53	0.286587	0.132905	2.15634	0.0310573	0.0660952	Kbtbd4
ENSMUSG00000005506	7735.27	-0.468958	0.0921677	-5.08809	3.61678e-07	1.80151e-06	Celf1
ENSMUSG00000005510	1732.78	-0.110779	0.0799641	-1.38536	0.165941	0.272937	Ndufs3
ENSMUSG00000005514	1184.54	-0.263119	0.111198	-2.36622	0.0179707	0.0409731	Por
ENSMUSG00000005533	24.2773	0.393668	0.350282	1.12386	0.261072	0.391408	Igf1r
ENSMUSG00000005534	770.729	-0.484338	0.0792133	-6.11435	9.69534e-10	6.42898e-09	Insr
ENSMUSG00000005540	4919.32	-1.90184	0.182463	-10.4231	1.94439e-25	3.56535e-24	Fcer2a
ENSMUSG00000005553	35.5412	-0.161	0.248527	-0.647818	0.517103	0.64797	Atp4a
ENSMUSG00000005566	8314.91	-0.299552	0.0983107	-3.04699	0.00231146	0.0064523	Trim28
ENSMUSG00000005575	2014.98	-0.401425	0.0945011	-4.24783	2.15848e-05	8.51844e-05	Ube2m
ENSMUSG00000005580	56.5983	-0.758207	0.246622	-3.07438	0.00210943	0.00594365	Adcy9
ENSMUSG00000005583	3980.75	-2.11669	0.143745	-14.7253	4.43197e-49	2.10369e-47	Mef2c
ENSMUSG00000005609	2111.65	0.434733	0.0829232	5.2426	1.58334e-07	8.24237e-07	Ctr9
ENSMUSG00000005610	29923.4	-0.145376	0.106304	-1.36755	0.171452	0.280158	Eif4g2
ENSMUSG00000005615	828.549	-0.261841	0.115358	-2.26981	0.0232191	0.0512917	Pcyt1a
ENSMUSG00000005621	2666.63	-0.539306	0.0546864	-9.86179	6.09507e-23	9.78125e-22	Zfp592
ENSMUSG00000005625	3113.82	0.113415	0.112677	1.00654	0.314154	0.45043	Psmd4
ENSMUSG00000005640	45.0235	-0.167301	0.282856	-0.591471	0.554205	0.682599	Insrr
ENSMUSG00000005656	1638.84	-0.105673	0.062766	-1.68361	0.0922579	0.168109	Snx6
ENSMUSG00000005667	5018.09	-0.504465	0.250557	-2.01337	0.0440753	0.0895314	Mthfd2
ENSMUSG00000005672	20.7245	1.0525	0.401448	2.62176	0.00874777	0.0215699	Kit
ENSMUSG00000005674	170.296	-0.769495	0.122961	-6.25805	3.8982e-10	2.66988e-09	Tomm40l
ENSMUSG00000005681	19.69	-0.643906	0.294323	-2.18776	0.0286873	0.0617051	Apoa2
ENSMUSG00000005682	2102.97	-0.393596	0.0578527	-6.80341	1.02169e-11	7.95673e-11	Pan2
ENSMUSG00000005683	9087.63	-0.454767	0.144642	-3.14409	0.00166602	0.00479271	Cs
ENSMUSG00000005686	176.541	0.408562	0.204472	1.99813	0.0457026	0.0924116	Ampd3
ENSMUSG00000005687	2104.82	0.135356	0.108196	1.25103	0.210924	0.330934	Bcas2
ENSMUSG00000005698	4613.01	-0.878303	0.0882866	-9.94832	2.56481e-23	4.22133e-22	Ctcf
ENSMUSG00000005699	272.651	-0.987873	0.12831	-7.69909	1.37043e-14	1.33999e-13	Pard6a
ENSMUSG00000005705	18.5882	-1.12294	0.292732	-3.83607	0.000125017	0.000439152	Agrp
ENSMUSG00000005718	282.663	-0.907438	0.108626	-8.35382	6.60904e-17	7.51753e-16	Tfap4
ENSMUSG00000005732	2957.87	-0.363044	0.177268	-2.048	0.0405601	0.0833694	Ranbp1
ENSMUSG00000005774	1015.77	-1.31454	0.0949238	-13.8484	1.30068e-43	5.18867e-42	Rfx5
ENSMUSG00000005779	4473.96	-0.0972279	0.135026	-0.720067	0.471484	0.605578	Psmb4
ENSMUSG00000005800	2.4776	0.137265	0.530142	0.258922	0.795696	0.869088	Mmp8
ENSMUSG00000005802	1642.73	-0.252743	0.0642454	-3.93402	8.35369e-05	0.000301879	Slc30a4
ENSMUSG00000005804	1043.47	0.112135	0.0602799	1.86024	0.062851	0.121652	Bloc1s6
ENSMUSG00000005813	1598.28	-0.509583	0.0738193	-6.90312	5.08731e-12	4.06461e-11	Metap1
ENSMUSG00000005823	1024.48	-0.583336	0.0922994	-6.32004	2.6149e-10	1.81863e-09	Gpr108
ENSMUSG00000005846	4158.13	-0.206418	0.149388	-1.38176	0.167045	0.274252	Rsl1d1
ENSMUSG00000005871	3997.65	1.29139	0.104844	12.3173	7.3133e-35	2.10681e-33	Apc
ENSMUSG00000005873	1701.1	-0.149456	0.0617332	-2.421	0.0154778	0.0359377	Reep5
ENSMUSG00000005881	1809.28	0.0771899	0.0611567	1.26217	0.206889	0.326126	Ergic3
ENSMUSG00000005882	699.394	0.0731552	0.0946525	0.772883	0.439592	0.576833	Uqcc1
ENSMUSG00000005886	2315.06	-0.917139	0.174417	-5.2583	1.45389e-07	7.60017e-07	Ncoa2
ENSMUSG00000005893	1807.9	-0.187054	0.0703836	-2.65763	0.00786919	0.0196068	Nr2c2
ENSMUSG00000005897	270.882	-0.198968	0.143197	-1.38947	0.164691	0.271397	Nr2c1
ENSMUSG00000005899	2026.77	0.0557781	0.124263	0.44887	0.653525	0.761217	Smpd4
ENSMUSG00000005907	515.181	-0.141113	0.0698505	-2.02021	0.0433612	0.0883168	Pex1
ENSMUSG00000005936	2910.74	-0.569086	0.111653	-5.09693	3.45198e-07	1.72323e-06	Kctd20
ENSMUSG00000005947	41.5762	0.746043	0.208768	3.57356	0.000352165	0.00113792	Itgae
ENSMUSG00000005949	459.975	0.203473	0.119881	1.69729	0.0896418	0.164	Ctns
ENSMUSG00000005951	131.684	0.46605	0.167142	2.78834	0.00529788	0.0136917	Shpk
ENSMUSG00000005968	138.884	0.986604	0.155543	6.34298	2.2537e-10	1.57472e-09	Tuft1
ENSMUSG00000005973	360.569	-0.490752	0.0887743	-5.52809	3.23734e-08	1.81865e-07	Rcn1
ENSMUSG00000005980	122.84	-0.310286	0.155326	-1.99764	0.0457552	0.0924929	Dnase1
ENSMUSG00000005981	3008.77	-0.146765	0.132353	-1.10889	0.267479	0.398165	Trap1
ENSMUSG00000005982	833.499	-0.500783	0.0777508	-6.44086	1.18795e-10	8.50115e-10	Naa60
ENSMUSG00000005983	109.74	-0.516235	0.164455	-3.13906	0.00169489	0.00486456	1700037C18Rik
ENSMUSG00000005986	552.954	1.55071	0.130497	11.8831	1.44904e-32	3.78214e-31	Ankrd13d
ENSMUSG00000006005	10489.1	-0.597175	0.095779	-6.23493	4.51993e-10	3.07511e-09	Tpr
ENSMUSG00000006010	1083.86	-0.0673026	0.115075	-0.584861	0.558641	0.686149	BC003331
ENSMUSG00000006019	611.603	-0.695958	0.152663	-4.55879	5.1448e-06	2.22004e-05	Dhx34
ENSMUSG00000006021	352.915	-0.854035	0.084884	-10.0612	8.19925e-24	1.3808e-22	Kptn
ENSMUSG00000006024	2901.58	0.126328	0.103283	1.22312	0.221284	0.343536	Napa
ENSMUSG00000006050	1896.37	0.426075	0.0553715	7.69484	1.4167e-14	1.38283e-13	Sra1
ENSMUSG00000006057	1904.44	-0.284425	0.169289	-1.68011	0.0929356	0.169146	Atp5g1
ENSMUSG00000006058	1577.72	0.0885377	0.0890872	0.993832	0.320305	0.457064	Snf8
ENSMUSG00000006095	454.494	-0.766707	0.108665	-7.0557	1.71736e-12	1.43213e-11	Tbcb
ENSMUSG00000006127	1501.66	-0.222871	0.123387	-1.80629	0.0708736	0.134485	Inpp5k
ENSMUSG00000006134	2989.38	0.458669	0.0520813	8.80679	1.28783e-18	1.63055e-17	Crkl
ENSMUSG00000006154	184.164	-0.82291	0.496522	-1.65735	0.0974489	0.175949	Eps8l1
ENSMUSG00000006169	3841.09	-0.417633	0.0597455	-6.99021	2.74476e-12	2.24561e-11	Clint1
ENSMUSG00000006179	41.7908	-0.792268	0.248845	-3.18378	0.00145364	0.00422225	Prss16
ENSMUSG00000006191	284.219	-0.761591	0.151344	-5.03218	4.84937e-07	2.37393e-06	Cdkal1
ENSMUSG00000006215	988.756	0.25805	0.0934698	2.76079	0.00576618	0.0148013	Zbtb17
ENSMUSG00000006219	100.856	0.24784	0.191338	1.2953	0.195218	0.31157	Fblim1
ENSMUSG00000006262	3552.55	1.77532	0.071899	24.6918	1.31005e-134	3.20378e-132	Mob1b
ENSMUSG00000006273	3077.59	0.188032	0.0758974	2.47745	0.0132323	0.0312692	Atp6v1b2
ENSMUSG00000006276	1225.99	-0.80266	0.0903285	-8.88601	6.33415e-19	8.19977e-18	Eps15l1
ENSMUSG00000006281	1565.81	-0.393787	0.101338	-3.88586	0.000101969	0.000363523	Tep1
ENSMUSG00000006288	957.035	-0.37564	0.0793435	-4.73436	2.1975e-06	9.95001e-06	Ttc5
ENSMUSG00000006289	922.307	0.177367	0.108489	1.63489	0.102073	0.182846	Osgep
ENSMUSG00000006299	2048.98	-0.0962154	0.0700592	-1.37334	0.169646	0.277691	Aamp
ENSMUSG00000006301	1323.6	2.323	0.133543	17.3952	8.97621e-68	7.06139e-66	Tmbim1
ENSMUSG00000006304	10221.7	-0.70765	0.0452261	-15.647	3.48497e-55	1.97006e-53	Arpc2
ENSMUSG00000006307	6365.59	0.349413	0.0592299	5.89927	3.65119e-09	2.26553e-08	Kmt2b
ENSMUSG00000006310	5014.5	-1.29967	0.17251	-7.53389	4.92487e-14	4.60918e-13	Zbtb32
ENSMUSG00000006313	34.8701	1.00914	0.266135	3.79186	0.000149526	0.000516851	Upk1a
ENSMUSG00000006315	1035.57	-0.0571704	0.104302	-0.548125	0.583606	0.706742	Tmem147
ENSMUSG00000006333	43956.4	0.139774	0.0551422	2.53479	0.0112515	0.0270485	Rps9
ENSMUSG00000006335	321.514	-0.078217	0.101211	-0.772815	0.439632	0.57684	Tfpt
ENSMUSG00000006342	20.5371	1.14057	0.280245	4.06992	4.70302e-05	0.000175974	Susd2
ENSMUSG00000006344	9.75682	0.768072	0.404095	1.90072	0.0573383	0.112452	Ggt5
ENSMUSG00000006345	10.6317	-0.150431	0.444574	-0.338372	0.735083	0.826247	Ggt1
ENSMUSG00000006356	652.39	5.89371	0.190321	30.9673	1.48819e-210	7.97211e-208	Crip2
ENSMUSG00000006360	510.941	-0.228404	0.140868	-1.62141	0.10493	0.187278	Crip1
ENSMUSG00000006362	576.072	-0.192623	0.2578	-0.74718	0.454955	0.590825	Cbfa2t3
ENSMUSG00000006373	1190.73	0.762342	0.117905	6.46576	1.00791e-10	7.26361e-10	Pgrmc1
ENSMUSG00000006378	367.884	-0.826453	0.263094	-3.14128	0.00168211	0.00483158	Gcat
ENSMUSG00000006386	26.1893	3.88135	0.391469	9.91481	3.58926e-23	5.85604e-22	Tek
ENSMUSG00000006390	1925.68	0.0162364	0.128529	0.126325	0.899475	0.936348	Elovl1
ENSMUSG00000006392	927.309	-0.766997	0.122118	-6.28077	3.36892e-10	2.32173e-09	Med8
ENSMUSG00000006395	160.109	-0.610396	0.139034	-4.39025	1.1322e-05	4.66801e-05	Hyi
ENSMUSG00000006398	2077.66	-0.372361	0.19408	-1.9186	0.0550355	0.108597	Cdc20
ENSMUSG00000006411	534.583	4.6495	0.169554	27.4219	1.50384e-165	5.20537e-163	Pvrl4
ENSMUSG00000006412	748.172	-0.142604	0.132297	-1.07791	0.281076	0.413533	Pfdn2
ENSMUSG00000006418	4824.87	-0.311906	0.0861113	-3.62213	0.000292185	0.00095941	Rnf114
ENSMUSG00000006423	1451.2	-0.255375	0.0977578	-2.61232	0.008993	0.0221154	C330007P06Rik
ENSMUSG00000006435	6.30326	1.25412	0.45463	2.75855	0.00580587	0.0148896	Neurl1a
ENSMUSG00000006442	2481.18	-0.40929	0.195743	-2.09095	0.0365322	0.0760632	Srm
ENSMUSG00000006445	2732	4.75854	0.220711	21.56	4.26747e-103	6.71426e-101	Epha2
ENSMUSG00000006456	1282.52	-0.576285	0.13561	-4.24957	2.14178e-05	8.46294e-05	Rbm14
ENSMUSG00000006463	364.931	-0.630486	0.159553	-3.95159	7.76353e-05	0.000281819	Zdhhc24
ENSMUSG00000006464	174.563	0.254372	0.125804	2.02198	0.0431787	0.0879835	Bbs1
ENSMUSG00000006471	2105.51	0.140635	0.0647203	2.17296	0.0297833	0.0637921	Ndor1
ENSMUSG00000006476	417.056	-0.521551	0.167566	-3.11251	0.00185501	0.0052857	Nsmf
ENSMUSG00000006494	2549.88	-0.378846	0.509651	-0.743343	0.457274	0.592912	Pdk1
ENSMUSG00000006498	10049.6	-0.140636	0.100362	-1.40128	0.16113	0.266602	Ptbp1
ENSMUSG00000006517	1981.16	-1.04493	0.137085	-7.62249	2.48822e-14	2.38325e-13	Mvd
ENSMUSG00000006519	3979.15	-0.465328	0.0823215	-5.65258	1.58061e-08	9.19868e-08	Cyba
ENSMUSG00000006526	612.357	-0.351883	0.128141	-2.74607	0.00603133	0.0154361	Tmem110
ENSMUSG00000006527	1581.49	0.543566	0.0965328	5.63089	1.79281e-08	1.03693e-07	Sfmbt1
ENSMUSG00000006585	1581.51	-0.129658	0.12319	-1.0525	0.292569	0.426613	Cdt1
ENSMUSG00000006586	4.51935	0.0977021	0.487605	0.200371	0.84119	0.89871	Runx1t1
ENSMUSG00000006587	197.984	5.44931	0.251076	21.7038	1.88841e-104	3.03481e-102	Snai3
ENSMUSG00000006599	1721.97	-0.167716	0.112779	-1.48712	0.136983	0.23366	Gtf2h1
ENSMUSG00000006611	12.2038	-0.159333	0.348927	-0.456638	0.647931	0.756463	Hfe
ENSMUSG00000006638	3.37643	-1.19834	0.518956	-2.30914	0.020936	0.0468044	Abhd1
ENSMUSG00000006641	373.137	1.06977	0.14129	7.57143	3.69129e-14	3.47928e-13	Slc5a6
ENSMUSG00000006651	17.8742	1.01963	0.349675	2.91592	0.00354639	0.00952038	Aplp1
ENSMUSG00000006673	2058.59	-0.252587	0.0837743	-3.01509	0.00256905	0.00710699	Qrich1
ENSMUSG00000006675	65.4932	0.266578	0.192623	1.38393	0.166379	0.273497	P4htm
ENSMUSG00000006676	5641.8	0.270115	0.0457311	5.9066	3.49233e-09	2.17235e-08	Usp19
ENSMUSG00000006678	1718.44	-1.24114	0.0942183	-13.173	1.25506e-39	4.33757e-38	Pola1
ENSMUSG00000006699	8661.96	-0.413294	0.0607511	-6.80307	1.02416e-11	7.97321e-11	Cdc42
ENSMUSG00000006705	1388.99	0.3115	0.0724406	4.30008	1.70737e-05	6.84133e-05	Pknox1
ENSMUSG00000006711	5.66544	1.64374	0.500942	3.28129	0.00103332	0.00307931	D130043K22Rik
ENSMUSG00000006715	1000.05	-0.804914	0.136764	-5.88542	3.97039e-09	2.45479e-08	Gmnn
ENSMUSG00000006717	289.332	-0.439104	0.113124	-3.88162	0.000103764	0.000369629	Acot13
ENSMUSG00000006720	45.0568	-0.378131	0.240612	-1.57154	0.116058	0.203586	Zfp184
ENSMUSG00000006724	79.764	2.96358	0.284364	10.4218	1.97196e-25	3.61295e-24	Cyp27b1
ENSMUSG00000006728	4540.01	-0.401903	0.128098	-3.13745	0.00170423	0.0048895	Cdk4
ENSMUSG00000006731	2963.41	-0.147588	0.0838869	-1.75937	0.0785145	0.146573	B4galnt1
ENSMUSG00000006732	742.481	-0.625091	0.161717	-3.86533	0.000110941	0.000393452	Mettl1
ENSMUSG00000006736	1016.23	-0.321567	0.0681583	-4.71794	2.38244e-06	1.07484e-05	Tspan31
ENSMUSG00000006740	5335.51	0.0977927	0.0881175	1.1098	0.267086	0.397866	Kif5b
ENSMUSG00000006763	810.443	0.0856516	0.0703495	1.21752	0.223408	0.346198	Saal1
ENSMUSG00000006782	4650.29	-0.561918	0.145	-3.87528	0.000106501	0.000378782	Cnp
ENSMUSG00000006784	102.204	-0.253202	0.185689	-1.36358	0.1727	0.281829	Ttc25
ENSMUSG00000006800	270.537	5.22547	0.243403	21.4684	3.075e-102	4.73865e-100	Sulf2
ENSMUSG00000006818	1087.22	-0.263076	0.139738	-1.88263	0.05975	0.116492	Sod2
ENSMUSG00000006850	611.842	-0.774475	0.0882372	-8.77718	1.67619e-18	2.11157e-17	Tmco6
ENSMUSG00000006906	523.113	-0.569377	0.100525	-5.66406	1.47833e-08	8.63696e-08	Stambp
ENSMUSG00000006920	1162.95	-0.10671	0.109367	-0.975711	0.329208	0.466455	Ezh1
ENSMUSG00000006930	81.5899	-0.16614	0.228435	-0.727295	0.467045	0.601594	Hap1
ENSMUSG00000006932	7065.23	0.00696415	0.074827	0.09307	0.925848	0.953757	Ctnnb1
ENSMUSG00000006941	697.805	0.170682	0.0696255	2.45143	0.0142291	0.0333237	Eif1b
ENSMUSG00000006998	9559.64	0.452112	0.135501	3.33661	0.000848073	0.00256877	Psmd2
ENSMUSG00000007021	20.6864	1.27552	0.324216	3.93419	8.34793e-05	0.000301768	Syngr3
ENSMUSG00000007029	12975	-0.658851	0.104678	-6.29408	3.09224e-10	2.14003e-09	Vars
ENSMUSG00000007030	63.178	0.4842	0.206206	2.34814	0.0188675	0.0427276	Vwa7
ENSMUSG00000007035	301.791	0.537456	0.118903	4.52011	6.18077e-06	2.63673e-05	Msh5
ENSMUSG00000007036	542.76	-0.130993	0.0966899	-1.35477	0.17549	0.285409	Abhd16a
ENSMUSG00000007038	1185.92	-1.13571	0.0871329	-13.0343	7.81024e-39	2.61103e-37	Neu1
ENSMUSG00000007039	138.523	0.667871	0.156661	4.26315	2.01567e-05	7.99833e-05	Ddah2
ENSMUSG00000007041	5067.47	-0.427243	0.076217	-5.60561	2.07521e-08	1.19443e-07	Clic1
ENSMUSG00000007050	845.031	-0.325356	0.202756	-1.60467	0.108567	0.192684	Lsm2
ENSMUSG00000007080	4673.92	-0.0745013	0.0711682	-1.04683	0.295176	0.429543	Pole
ENSMUSG00000007207	144.524	0.167222	0.129239	1.2939	0.1957	0.312052	Stx1a
ENSMUSG00000007216	225.864	-0.568888	0.140799	-4.04042	5.33564e-05	0.000198227	Zfp775
ENSMUSG00000007338	1066.91	-0.177579	0.133844	-1.32676	0.184587	0.297452	Mrpl49
ENSMUSG00000007379	728.651	5.40104	0.166486	32.4413	7.18496e-231	4.36904e-228	Dennd2c
ENSMUSG00000007411	1915.79	-0.446419	0.0760608	-5.86924	4.37789e-09	2.69268e-08	Mark3
ENSMUSG00000007415	882.57	-0.270736	0.0855681	-3.16398	0.00155626	0.00449998	Gatad1
ENSMUSG00000007458	5069.05	-0.362705	0.0548437	-6.61343	3.7552e-11	2.80879e-10	M6pr
ENSMUSG00000007476	149.954	0.451817	0.150799	2.99615	0.00273411	0.0075082	Lrrc8a
ENSMUSG00000007564	5012.83	-0.221828	0.0719443	-3.08333	0.00204701	0.00578807	Ppp2r1a
ENSMUSG00000007570	420.768	-0.43565	0.128515	-3.38987	0.000699266	0.002154	Fance
ENSMUSG00000007589	1103.94	-0.0209853	0.114909	-0.182625	0.855092	0.908262	Tinf2
ENSMUSG00000007591	47.3483	-0.021741	0.217824	-0.09981	0.920495	0.950184	Tssk4
ENSMUSG00000007603	1310.93	-0.266546	0.102216	-2.60768	0.00911571	0.022378	Dus3l
ENSMUSG00000007610	569.202	-0.448532	0.118321	-3.79081	0.000150155	0.000518787	Gtpbp3
ENSMUSG00000007613	937.332	0.0975663	0.087603	1.11373	0.265394	0.396149	Tgfbr1
ENSMUSG00000007617	720.967	0.0773562	0.089647	0.862897	0.388194	0.527385	Homer1
ENSMUSG00000007646	384.974	-0.148135	0.13785	-1.07461	0.28255	0.41517	Rad51c
ENSMUSG00000007656	1579.79	-0.4163	0.107047	-3.88896	0.000100676	0.000359314	Arpp19
ENSMUSG00000007659	1490.7	0.347854	0.117972	2.94861	0.00319202	0.00864896	Bcl2l1
ENSMUSG00000007670	5045.95	-0.362104	0.0880239	-4.11371	3.89357e-05	0.000147502	Khsrp
ENSMUSG00000007682	18.3765	2.25525	0.346875	6.5016	7.94678e-11	5.78249e-10	Dio2
ENSMUSG00000007721	554.439	-0.362628	0.138931	-2.61014	0.00905061	0.0222352	Ccdc124
ENSMUSG00000007739	9911.43	-0.0450567	0.106735	-0.422134	0.672927	0.776699	Cct4
ENSMUSG00000007777	191.004	-0.045127	0.137774	-0.327543	0.743257	0.83234	0610009B22Rik
ENSMUSG00000007783	152.903	4.42227	0.262068	16.8745	6.93079e-64	4.93468e-62	Cpt1c
ENSMUSG00000007812	1308.43	0.171693	0.0744898	2.30492	0.0211708	0.0472682	Zfp655
ENSMUSG00000007815	4481.95	-0.599213	0.0465268	-12.8789	5.92042e-38	1.91936e-36	Rhoa
ENSMUSG00000007817	1913.86	-1.30131	0.187321	-6.94696	3.7324e-12	3.01744e-11	Zmiz1
ENSMUSG00000007827	1300.56	0.242277	0.0756671	3.20187	0.00136537	0.00398903	Ankrd26
ENSMUSG00000007833	955.898	-0.439814	0.118381	-3.71522	0.000203023	0.000686993	Aldh16a1
ENSMUSG00000007836	3725.08	-0.440316	0.171629	-2.56551	0.0103025	0.0250077	Hnrnpa0
ENSMUSG00000007850	18225.3	0.00907197	0.0619293	0.146489	0.883535	0.926859	Hnrnph1
ENSMUSG00000007872	495.557	-1.7235	0.16237	-10.6147	2.54743e-26	4.88616e-25	Id3
ENSMUSG00000007880	6951.91	-0.351528	0.176648	-1.98999	0.0465925	0.093966	Arid1a
ENSMUSG00000007888	7.47585	0.804392	0.438738	1.83342	0.0667397	0.128055	Crlf1
ENSMUSG00000007891	3348.22	1.2532	0.11037	11.3546	7.03858e-30	1.62511e-28	Ctsd
ENSMUSG00000007892	41633.8	0.12182	0.128563	0.947544	0.343361	0.481582	Rplp1
ENSMUSG00000007908	257.042	2.61591	0.146126	17.9017	1.14383e-71	1.0294e-69	Hmgcll1
ENSMUSG00000007950	488.149	0.47901	0.162372	2.95008	0.00317693	0.0086128	Abhd8
ENSMUSG00000007987	227.136	-1.01863	0.110053	-9.25577	2.12689e-20	3.00584e-19	Ift22
ENSMUSG00000008028	50.4218	0.589041	0.241565	2.43843	0.014751	0.0344278	1700008O03Rik
ENSMUSG00000008035	1112.44	-0.0539388	0.18175	-0.296775	0.766638	0.849063	Mid1ip1
ENSMUSG00000008036	1373.94	-0.180589	0.102584	-1.7604	0.0783402	0.146296	Ap2s1
ENSMUSG00000008090	55.0552	0.816872	0.224095	3.64521	0.000267172	0.000884238	Fgfrl1
ENSMUSG00000008129	28.4361	-0.137342	0.277127	-0.495593	0.620182	0.734122	4930432K21Rik
ENSMUSG00000008140	1208.7	-0.734835	0.111683	-6.57962	4.71657e-11	3.49763e-10	Emc10
ENSMUSG00000008153	3.44282	1.10641	0.540534	2.04689	0.0406687	0.0835773	Clstn3
ENSMUSG00000008167	512.403	2.31491	0.133004	17.4048	7.58889e-68	5.99096e-66	Fbxw9
ENSMUSG00000008193	15950.5	0.4207	0.096846	4.34401	1.39903e-05	5.68788e-05	Spib
ENSMUSG00000008200	5929.75	-0.463772	0.0782346	-5.92797	3.06709e-09	1.92103e-08	Fnbp4
ENSMUSG00000008206	1722.12	1.72528	0.0938214	18.389	1.60888e-75	1.57383e-73	Cers4
ENSMUSG00000008226	229.132	0.517671	0.121821	4.24943	2.14319e-05	8.46703e-05	Scrn3
ENSMUSG00000008301	949.775	0.370215	0.0713658	5.18756	2.13067e-07	1.0904e-06	Phax
ENSMUSG00000008305	286.625	0.0443195	0.117835	0.376115	0.706831	0.803913	Tle1
ENSMUSG00000008307	97.2784	1.44899	0.164338	8.81708	1.17486e-18	1.49255e-17	1700109H08Rik
ENSMUSG00000008318	576.381	-0.0919678	0.0769533	-1.19511	0.232044	0.356487	Relt
ENSMUSG00000008333	1606.72	-0.0398043	0.113318	-0.351263	0.725391	0.818074	Snrpb2
ENSMUSG00000008348	22722.2	0.365091	0.0686112	5.32116	1.03106e-07	5.48543e-07	Ubc
ENSMUSG00000008373	1621.66	-0.418995	0.139232	-3.00933	0.00261824	0.00722885	Prpf31
ENSMUSG00000008384	431.496	0.903507	0.150154	6.01721	1.77448e-09	1.14395e-08	Sertad1
ENSMUSG00000008393	4087.89	2.80457	0.114497	24.4946	1.68572e-132	3.99231e-130	Carhsp1
ENSMUSG00000008398	806.476	-1.61766	0.184733	-8.75672	2.01014e-18	2.52097e-17	Elk3
ENSMUSG00000008429	1102.99	0.728418	0.0647889	11.2429	2.50889e-29	5.62786e-28	Herpud2
ENSMUSG00000008435	428.507	-0.115303	0.0915653	-1.25924	0.207942	0.327419	Rdh13
ENSMUSG00000008450	1243.73	-0.141067	0.14677	-0.961145	0.336479	0.47419	Nutf2
ENSMUSG00000008461	94.9421	-0.643071	0.338234	-1.90126	0.0572679	0.112354	Fut1
ENSMUSG00000008475	6030.42	-0.419368	0.056489	-7.42389	1.13733e-13	1.03431e-12	Arpc5
ENSMUSG00000008496	7556.38	-0.958752	0.147986	-6.47867	9.25359e-11	6.68398e-10	Pou2f2
ENSMUSG00000008601	15.4677	1.79057	0.347289	5.15586	2.52469e-07	1.28021e-06	Rab25
ENSMUSG00000008604	2607.49	0.783507	0.124489	6.29381	3.09775e-10	2.14318e-09	Ubqln4
ENSMUSG00000008668	40156	0.183732	0.0513493	3.57809	0.000346111	0.00111917	Rps18
ENSMUSG00000008682	37081.9	0.13504	0.0742501	1.81872	0.0689543	0.131553	Rpl10
ENSMUSG00000008683	29071	0.139368	0.0625065	2.22966	0.02577	0.0562366	Rps15a
ENSMUSG00000008690	4103.32	-0.290491	0.0601295	-4.83109	1.35785e-06	6.30944e-06	Ncaph2
ENSMUSG00000008730	5975.76	-0.333685	0.0589541	-5.66008	1.513e-08	8.83265e-08	Hipk1
ENSMUSG00000008763	2568.47	-0.267878	0.0692977	-3.86561	0.000110811	0.000393115	Man1a2
ENSMUSG00000008822	124.291	-0.843928	0.151439	-5.57274	2.5077e-08	1.42621e-07	Acyp1
ENSMUSG00000008855	1504.89	-0.0459648	0.109466	-0.419899	0.674559	0.778024	Hdac5
ENSMUSG00000008859	739.682	0.866599	0.0878833	9.86079	6.15634e-23	9.87253e-22	Rala
ENSMUSG00000008892	2982.39	-0.200335	0.14771	-1.35627	0.175013	0.284736	Vdac3
ENSMUSG00000008932	2.15471	1.78751	0.539454	3.31354	0.000921219	0.00277129	Slc1a7
ENSMUSG00000008958	939.23	-0.198963	0.0597642	-3.32914	0.000871141	0.0026312	Vps72
ENSMUSG00000008976	2972.95	-0.120102	0.101919	-1.17841	0.238631	0.364442	Gabpa
ENSMUSG00000009013	3757.92	0.582834	0.0849819	6.85833	6.9669e-12	5.5038e-11	Dynll1
ENSMUSG00000009030	3009.65	1.60491	0.0760603	21.1006	7.8595e-99	1.09833e-96	Pdcl
ENSMUSG00000009035	3086.34	1.23128	0.0754433	16.3206	7.04954e-60	4.54463e-58	Tmem184b
ENSMUSG00000009073	2136.72	0.245518	0.0729707	3.36462	0.000766499	0.00234409	Nf2
ENSMUSG00000009076	207.669	-0.341572	0.131029	-2.60684	0.00913814	0.0224208	Zmat5
ENSMUSG00000009079	11860.3	-0.0331285	0.0625616	-0.529534	0.596435	0.715957	Ewsr1
ENSMUSG00000009090	2411.27	-0.157413	0.0582458	-2.70256	0.00688071	0.0173865	Ap1b1
ENSMUSG00000009092	1399.6	-1.05043	0.114684	-9.15933	5.22194e-20	7.19905e-19	Derl3
ENSMUSG00000009108	56.7732	0.704592	0.182624	3.85816	0.000114246	0.000404217	Gnat2
ENSMUSG00000009112	2432.75	0.0690108	0.072885	0.946845	0.343718	0.481923	Bcl2l13
ENSMUSG00000009145	526.838	1.7376	0.115377	15.0602	2.95938e-51	1.49625e-49	Dqx1
ENSMUSG00000009207	852.559	-0.338606	0.0941511	-3.59641	0.000322637	0.00104854	Lnp
ENSMUSG00000009246	41.8391	1.82092	0.248558	7.32593	2.3725e-13	2.11821e-12	Trpm5
ENSMUSG00000009291	1198.22	0.389638	0.0759201	5.13221	2.86364e-07	1.44233e-06	Pttg1ip
ENSMUSG00000009292	446.315	1.63572	0.11228	14.5683	4.47097e-48	2.06132e-46	Trpm2
ENSMUSG00000009293	1225.19	-0.125097	0.071798	-1.74235	0.0814468	0.151217	Ube2g2
ENSMUSG00000009376	3.04051	1.36865	0.532499	2.57025	0.0101626	0.0246947	Met
ENSMUSG00000009394	0.71208	0.390614	0.457581	0.85365	0.393299	0.532272	Syn2
ENSMUSG00000009406	702.354	0.294869	0.0943414	3.12556	0.00177469	0.00507872	Elk1
ENSMUSG00000009418	10.0823	0.74761	0.368772	2.0273	0.0426321	0.087039	Nav1
ENSMUSG00000009470	8399.37	-0.122086	0.0773022	-1.57934	0.114258	0.201024	Tnpo1
ENSMUSG00000009535	1974.39	0.418339	0.0779223	5.36868	7.93166e-08	4.26109e-07	Rnmt
ENSMUSG00000009549	1418.97	0.199881	0.063241	3.16062	0.00157433	0.00454581	Srp14
ENSMUSG00000009555	3090.51	0.111431	0.0665067	1.67548	0.0938392	0.170527	Cdk9
ENSMUSG00000009563	1329.07	1.06073	0.0754139	14.0655	6.18798e-45	2.57345e-43	Tor2a
ENSMUSG00000009566	939.694	0.292737	0.135208	2.16509	0.030381	0.064883	Fpgs
ENSMUSG00000009569	903.866	0.258283	0.112208	2.30183	0.0213448	0.0476095	Mkl2
ENSMUSG00000009575	10038.3	-0.585709	0.141633	-4.13538	3.54363e-05	0.000135064	Cbx5
ENSMUSG00000009585	7893.96	-1.93099	0.0709117	-27.2309	2.79525e-163	9.11454e-161	Apobec3
ENSMUSG00000009621	2977.57	-1.73622	0.208034	-8.34586	7.06984e-17	8.02544e-16	Vav2
ENSMUSG00000009628	1089.11	3.79041	0.126794	29.8942	2.34188e-196	1.14543e-193	Tex15
ENSMUSG00000009630	1193.53	-0.462265	0.109953	-4.20419	2.62023e-05	0.000102189	Ppp2cb
ENSMUSG00000009640	495.295	-0.113233	0.0838237	-1.35085	0.176743	0.287114	Dmap1
ENSMUSG00000009647	331.057	0.0186643	0.111574	0.167282	0.867148	0.91561	Mcu
ENSMUSG00000009681	668.886	-0.469007	0.182997	-2.56292	0.0103795	0.0251729	Bcr
ENSMUSG00000009687	1179.73	-0.186023	0.105206	-1.76817	0.0770319	0.14432	Fxyd5
ENSMUSG00000009733	264.596	0.509342	0.107556	4.73559	2.18422e-06	9.89586e-06	Tfcp2
ENSMUSG00000009739	615.315	-0.712025	0.189908	-3.74932	0.000177316	0.00060491	Pou6f1
ENSMUSG00000009741	2463.42	-0.471029	0.0548335	-8.59016	8.68495e-18	1.04493e-16	Ubp1
ENSMUSG00000009772	1254.04	1.03952	0.178611	5.82001	5.88442e-09	3.57557e-08	Nuak2
ENSMUSG00000009828	251.178	-0.111716	0.117086	-0.954139	0.340013	0.477938	Ick
ENSMUSG00000009863	2095.65	-0.250187	0.143709	-1.74093	0.0816954	0.151593	Sdhb
ENSMUSG00000009876	9.6256	1.19214	0.417065	2.8584	0.00425785	0.0112544	Cox4i2
ENSMUSG00000009894	295.983	-0.0733179	0.139766	-0.524575	0.599879	0.71894	Snap47
ENSMUSG00000009905	760.579	1.64846	0.129905	12.6897	6.74202e-37	2.10972e-35	Kdsr
ENSMUSG00000009907	2492.31	-0.194072	0.0523098	-3.71006	0.00020721	0.000699793	Vps4b
ENSMUSG00000009927	21497	0.146878	0.0484996	3.02844	0.00245816	0.00682203	Rps25
ENSMUSG00000009941	21.5038	-0.361095	0.287353	-1.25663	0.208889	0.328485	Nxf2
ENSMUSG00000009995	1172.54	-0.836485	0.0964927	-8.6689	4.36326e-18	5.38207e-17	Taz
ENSMUSG00000010021	93.9151	0.44526	0.172185	2.58594	0.00971142	0.0236931	Kif19a
ENSMUSG00000010025	1331.64	-0.164186	0.0896101	-1.83223	0.0669179	0.128342	Aldh3a2
ENSMUSG00000010044	31.1961	1.75239	0.289098	6.06159	1.34784e-09	8.78985e-09	Zmynd10
ENSMUSG00000010045	702.543	0.671392	0.102218	6.56823	5.09157e-11	3.76578e-10	Tmem115
ENSMUSG00000010047	421.464	2.12273	0.145399	14.5993	2.83796e-48	1.31652e-46	Hyal2
ENSMUSG00000010048	1201.44	-0.256213	0.202353	-1.26617	0.205454	0.324318	Ifrd2
ENSMUSG00000010057	523.224	0.111756	0.086018	1.29921	0.193871	0.309817	Nprl2
ENSMUSG00000010067	287.086	-0.400431	0.118487	-3.37955	0.000726059	0.00223225	Rassf1
ENSMUSG00000010095	5227.11	-0.206146	0.188902	-1.09128	0.275149	0.406681	Slc3a2
ENSMUSG00000010097	6592.24	0.0308412	0.046799	0.659015	0.509886	0.641464	Nxf1
ENSMUSG00000010110	2553.57	-0.139482	0.0675369	-2.06527	0.0388973	0.0803701	Stx5a
ENSMUSG00000010136	3.06513	-0.771384	0.515964	-1.49503	0.134905	0.230606	Pifo
ENSMUSG00000010142	9298.42	-1.0345	0.109876	-9.41518	4.72257e-21	6.85504e-20	Tnfrsf13b
ENSMUSG00000010154	12.2443	0.0704893	0.379307	0.185837	0.852573	0.906566	Spire2
ENSMUSG00000010175	4.10848	0.729774	0.513771	1.42043	0.155484	0.259109	Prox1
ENSMUSG00000010205	4159.87	-0.452233	0.0750182	-6.0283	1.65689e-09	1.07183e-08	Raver1
ENSMUSG00000010277	7651.62	-0.233749	0.0932388	-2.50699	0.0121764	0.0290116	2610507B11Rik
ENSMUSG00000010290	1321.9	1.19971	0.120657	9.94317	2.70101e-23	4.43902e-22	AI597479
ENSMUSG00000010307	58.445	2.25383	0.240617	9.36688	7.47069e-21	1.07608e-19	Tmem86a
ENSMUSG00000010342	15.6369	0.775837	0.335756	2.31071	0.0208486	0.0466507	Tex14
ENSMUSG00000010358	1772.32	0.21832	0.0825118	2.64592	0.00814681	0.0202312	Ifi35
ENSMUSG00000010362	639.09	0.295283	0.0676984	4.36174	1.29029e-05	5.2744e-05	Rdm1
ENSMUSG00000010376	1885.52	-0.115815	0.107985	-1.0725	0.283494	0.416205	Nedd8
ENSMUSG00000010392	1947.25	0.161936	0.0541949	2.98802	0.00280789	0.00769204	Gosr1
ENSMUSG00000010406	483.731	-0.206624	0.172401	-1.19851	0.23072	0.354913	Mrpl52
ENSMUSG00000010453	2412.39	0.0540825	0.0633241	0.854058	0.393073	0.532051	Kansl3
ENSMUSG00000010476	1.57651	-0.187907	0.547827	-0.343004	0.731596	0.823626	Ebf3
ENSMUSG00000010517	1110.43	-0.968779	0.098363	-9.84902	6.92147e-23	1.10522e-21	Faf1
ENSMUSG00000010538	29.0383	-0.693598	0.273751	-2.53368	0.011287	0.0271282	Tsacc
ENSMUSG00000010554	1552.29	-0.28495	0.155405	-1.8336	0.0667135	0.128016	Mettl16
ENSMUSG00000010607	173.6	0.223204	0.174773	1.27711	0.201564	0.319501	Pigyl
ENSMUSG00000010608	7369.1	-0.411152	0.0738418	-5.56801	2.57663e-08	1.46282e-07	Rbm25
ENSMUSG00000010609	880.457	-0.88803	0.0783761	-11.3304	9.28214e-30	2.13101e-28	Psen2
ENSMUSG00000010660	5.47779	1.26226	0.491034	2.57062	0.0101517	0.0246745	Plcd1
ENSMUSG00000010663	1220.73	-0.884482	0.214273	-4.12783	3.66206e-05	0.000139224	Fads1
ENSMUSG00000010721	63.5271	-0.0854589	0.205772	-0.415309	0.677916	0.780551	Lmbr1
ENSMUSG00000010751	919.502	0.249583	0.0946086	2.63806	0.00833828	0.0206725	Tnfrsf22
ENSMUSG00000010755	2831.79	-0.957317	0.21195	-4.51671	6.28074e-06	2.67684e-05	Cars
ENSMUSG00000010911	392.184	-0.246173	0.186383	-1.32079	0.186572	0.300243	Apip
ENSMUSG00000010914	581.08	-0.378717	0.132959	-2.84838	0.00439421	0.0115754	Pdhx
ENSMUSG00000010936	1476.98	-0.489358	0.121668	-4.02208	5.76863e-05	0.000213306	Vac14
ENSMUSG00000011008	391.498	-1.02973	0.143003	-7.20076	5.9877e-13	5.19142e-12	Mcoln2
ENSMUSG00000011052	7.31373	1.7589	0.46122	3.81357	0.000136972	0.000477269	1700049J03Rik
ENSMUSG00000011096	566.443	0.233399	0.136447	1.71055	0.0871646	0.160222	Akt1s1
ENSMUSG00000011114	1820.67	-0.564056	0.0603803	-9.34174	9.47678e-21	1.35463e-19	Tbrg1
ENSMUSG00000011148	181.473	-0.0348416	0.117362	-0.296873	0.766564	0.849058	Adssl1
ENSMUSG00000011158	1288.66	-0.0374582	0.0609817	-0.614253	0.539048	0.668617	Brf1
ENSMUSG00000011179	11734.4	1.14207	0.0760043	15.0264	4.92928e-51	2.47002e-49	Odc1
ENSMUSG00000011254	832.121	-0.169813	0.139048	-1.22125	0.22199	0.344428	Thg1l
ENSMUSG00000011256	3910	-1.11985	0.200713	-5.57936	2.4141e-08	1.37611e-07	Adam19
ENSMUSG00000011257	6518.21	0.111018	0.164401	0.675287	0.499493	0.63107	Pabpc4
ENSMUSG00000011267	634.115	0.0084569	0.0953189	0.0887221	0.929303	0.95603	Zfp296
ENSMUSG00000011306	1378.18	0.312614	0.0571184	5.47308	4.42279e-08	2.44133e-07	Sugp1
ENSMUSG00000011382	370.197	0.312131	0.118676	2.63011	0.00853576	0.0211179	Dhdh
ENSMUSG00000011427	697.067	0.273905	0.0730615	3.74896	0.000177568	0.000605503	Zfp790
ENSMUSG00000011632	42.786	1.32353	0.248722	5.32134	1.03006e-07	5.48137e-07	Pinlyp
ENSMUSG00000011658	688.468	-0.0450492	0.124305	-0.362408	0.717047	0.811594	Fuz
ENSMUSG00000011752	5803.55	-0.0580428	0.262497	-0.221118	0.825001	0.888746	Pgam1
ENSMUSG00000011831	369.151	-0.0216057	0.112421	-0.192186	0.847597	0.903068	Evi5
ENSMUSG00000011832	196.095	-0.183803	0.170283	-1.0794	0.28041	0.412727	Evi5l
ENSMUSG00000011837	478.883	0.183272	0.179017	1.02377	0.305944	0.441246	Snapc2
ENSMUSG00000011877	1144.98	-0.323456	0.106092	-3.04882	0.00229744	0.00641634	Git1
ENSMUSG00000011884	1725.27	0.277726	0.0661693	4.19719	2.70242e-05	0.000104975	Gltp
ENSMUSG00000011958	2024.69	-0.357335	0.0761484	-4.69261	2.69737e-06	1.20652e-05	Bnip2
ENSMUSG00000011960	4905.12	0.585482	0.0680998	8.59741	8.15367e-18	9.82589e-17	Ccnt1
ENSMUSG00000012017	48.0126	3.37975	0.359743	9.3949	5.72731e-21	8.28141e-20	Scarf2
ENSMUSG00000012076	556.799	-0.420527	0.111683	-3.76538	0.000166299	0.000569664	Brms1l
ENSMUSG00000012114	1836.78	-0.0576211	0.0762247	-0.755938	0.449687	0.586026	Med15
ENSMUSG00000012117	2010.93	0.469575	0.123538	3.80106	0.00014408	0.00049987	Dhdds
ENSMUSG00000012123	71.2899	-0.706252	0.160657	-4.39601	1.10257e-05	4.55502e-05	Aim1l
ENSMUSG00000012126	472.238	-0.623573	0.123729	-5.03983	4.65957e-07	2.28699e-06	Ubxn11
ENSMUSG00000012296	997.619	0.617043	0.0793146	7.77968	7.27082e-15	7.25759e-14	Tjap1
ENSMUSG00000012350	32.7937	-0.0563368	0.287063	-0.196252	0.844413	0.90087	Ehf
ENSMUSG00000012405	14510	0.135786	0.0490217	2.76992	0.00560707	0.0144324	Rpl15
ENSMUSG00000012422	1907.37	-0.25094	0.0951429	-2.63751	0.0083517	0.0207035	Tmem167
ENSMUSG00000012429	322.027	-1.31399	0.124979	-10.5137	7.47329e-26	1.40469e-24	Mplkip
ENSMUSG00000012443	4167.32	-1.5398	0.144161	-10.6811	1.2477e-26	2.42627e-25	Kif11
ENSMUSG00000012483	591.398	-0.452992	0.137391	-3.2971	0.000976888	0.00292235	Rpa3
ENSMUSG00000012519	223.602	0.280376	0.160505	1.74684	0.0806644	0.150051	Mlkl
ENSMUSG00000012535	2954.14	-0.357508	0.0826576	-4.32517	1.52416e-05	6.15657e-05	Tnpo3
ENSMUSG00000012609	558.67	-1.07262	0.110114	-9.74095	2.01659e-22	3.14206e-21	Ttll5
ENSMUSG00000012640	938.068	0.116427	0.0965604	1.20574	0.227917	0.351588	Zfp715
ENSMUSG00000012819	91.7436	0.451695	0.199861	2.26004	0.0238186	0.0524975	Cdh23
ENSMUSG00000012848	39484.1	0.163621	0.050713	3.22642	0.00125351	0.0036847	Rps5
ENSMUSG00000013033	511.806	1.14463	0.128774	8.88864	6.18631e-19	8.013e-18	Adgrl1
ENSMUSG00000013089	424.754	0.97483	0.113028	8.62471	6.42573e-18	7.81896e-17	Etv5
ENSMUSG00000013150	118.071	0.171362	0.160315	1.06891	0.285111	0.417761	Gfod2
ENSMUSG00000013155	202.432	-0.593691	0.182084	-3.26054	0.00111201	0.00329459	Enkd1
ENSMUSG00000013160	1505.39	-0.233012	0.101509	-2.29548	0.0217059	0.048343	Atp6v0d1
ENSMUSG00000013236	692.841	-0.115683	0.183219	-0.63139	0.527786	0.658021	Ptprs
ENSMUSG00000013275	1665.7	0.618744	0.0990693	6.24557	4.22258e-10	2.8824e-09	Slc41a1
ENSMUSG00000013418	97.6028	-0.00911329	0.188757	-0.0482806	0.961493	0.975981	B4galnt2
ENSMUSG00000013419	134.884	1.58983	0.164138	9.68594	3.46025e-22	5.31777e-21	Zfp651
ENSMUSG00000013465	2579.02	-0.118748	0.0602952	-1.96945	0.0489017	0.0979994	Nelfb
ENSMUSG00000013495	489.22	-0.316458	0.111745	-2.83195	0.00462646	0.0121304	Tmem175
ENSMUSG00000013523	14.2619	-0.909845	0.325755	-2.79303	0.00522162	0.0135207	Bcas1
ENSMUSG00000013539	364.676	0.586741	0.0893392	6.56756	5.11459e-11	3.78157e-10	Tango2
ENSMUSG00000013584	3.31074	0.968351	0.527177	1.83686	0.0662307	0.12722	Aldh1a2
ENSMUSG00000013593	4041.63	-0.0469329	0.069583	-0.674488	0.500001	0.631428	Ndufs2
ENSMUSG00000013622	554.638	-0.235653	0.0948855	-2.48355	0.0130079	0.0308035	Atraid
ENSMUSG00000013629	12699.1	1.49142	0.142564	10.4614	1.29891e-25	2.41322e-24	Cad
ENSMUSG00000013646	602.925	0.196963	0.110204	1.78726	0.0738956	0.139451	Sh3bp5l
ENSMUSG00000013662	3837.01	-0.347384	0.0818821	-4.2425	2.21048e-05	8.71145e-05	Atad1
ENSMUSG00000013663	6073.64	-0.322033	0.143362	-2.24629	0.0246857	0.0541592	Pten
ENSMUSG00000013698	651.009	-0.351452	0.134676	-2.60961	0.00906449	0.0222668	Pea15a
ENSMUSG00000013701	1732.39	-0.43367	0.141827	-3.05774	0.00223011	0.00624614	Timm23
ENSMUSG00000013707	469.401	-0.824948	0.238292	-3.46192	0.000536343	0.00168654	Tnfaip8l2
ENSMUSG00000013736	2013.4	-0.150444	0.163751	-0.918733	0.358235	0.497311	Trnt1
ENSMUSG00000013787	4044.19	-0.531243	0.0949867	-5.59282	2.23413e-08	1.27968e-07	Ehmt2
ENSMUSG00000013822	978.026	-0.384311	0.142273	-2.70121	0.00690877	0.0174456	Elof1
ENSMUSG00000013833	637.84	-0.37805	0.0976373	-3.87199	0.000107952	0.000383699	Med16
ENSMUSG00000013846	1386.9	-1.98961	0.108134	-18.3994	1.32717e-75	1.30393e-73	St3gal1
ENSMUSG00000013858	2493.1	0.0324441	0.128275	0.252925	0.800326	0.872052	Tmem259
ENSMUSG00000013878	734.6	0.0502913	0.0824403	0.610032	0.54184	0.671266	Rnf170
ENSMUSG00000013921	23.5636	1.01446	0.28457	3.5649	0.000364001	0.00117384	Clip3
ENSMUSG00000013973	218.846	-0.0181241	0.125153	-0.144815	0.884857	0.927741	Dedd
ENSMUSG00000013974	22.0227	0.496215	0.302016	1.64301	0.100382	0.18039	Mcemp1
ENSMUSG00000013997	649.792	-0.159942	0.0896171	-1.78473	0.0743056	0.140146	Nit1
ENSMUSG00000014030	2617.17	-2.3074	0.133209	-17.3217	3.22835e-67	2.50464e-65	Pax5
ENSMUSG00000014039	964.72	0.356127	0.107049	3.32677	0.000878583	0.00265154	Prdm15
ENSMUSG00000014074	1310.32	0.311545	0.0851006	3.6609	0.000251332	0.000835879	Rnf168
ENSMUSG00000014075	162.56	-0.707202	0.117268	-6.03064	1.63316e-09	1.05679e-08	Tctex1d2
ENSMUSG00000014077	3844.23	-0.0406261	0.0961637	-0.422468	0.672683	0.776658	Chp1
ENSMUSG00000014158	6.12691	1.15985	0.459763	2.52271	0.0116455	0.0279032	Trpv4
ENSMUSG00000014177	890.161	0.571727	0.0757719	7.54537	4.50997e-14	4.22791e-13	Tvp23b
ENSMUSG00000014195	6963.74	-0.916577	0.0720379	-12.7235	4.37582e-37	1.37887e-35	Dnajc7
ENSMUSG00000014226	2709.51	-0.519042	0.173769	-2.98696	0.00281763	0.00771309	Cacybp
ENSMUSG00000014232	320.532	-0.315716	0.102604	-3.07704	0.00209067	0.00589745	Cluap1
ENSMUSG00000014243	103.839	0.844824	0.195455	4.32234	1.5438e-05	6.22695e-05	Zswim7
ENSMUSG00000014245	380.689	0.754613	0.100617	7.49986	6.38841e-14	5.93692e-13	Pigl
ENSMUSG00000014294	1229.6	-0.102033	0.121032	-0.843022	0.399216	0.538296	Ndufa2
ENSMUSG00000014301	349.12	0.769181	0.152894	5.0308	4.88426e-07	2.38945e-06	Pam16
ENSMUSG00000014303	90.5739	2.09172	0.203975	10.2548	1.12592e-24	1.98526e-23	Glis2
ENSMUSG00000014313	2395.89	0.195917	0.108134	1.8118	0.0700172	0.133163	Cox6c
ENSMUSG00000014349	3783.9	-0.242738	0.0765954	-3.1691	0.00152911	0.00442853	Ube2z
ENSMUSG00000014353	790.463	0.497116	0.0869375	5.71808	1.07733e-08	6.36193e-08	Tmem87b
ENSMUSG00000014355	7103.6	-0.457914	0.0804602	-5.69119	1.26161e-08	7.41507e-08	Anapc1
ENSMUSG00000014402	1057.42	0.117639	0.0852811	1.37942	0.167764	0.275232	Tsg101
ENSMUSG00000014418	1462.84	-0.0746936	0.105732	-0.706441	0.479914	0.613499	Hps5
ENSMUSG00000014426	887.601	-0.608413	0.126044	-4.82701	1.38601e-06	6.43628e-06	Map3k4
ENSMUSG00000014444	3043.89	0.718669	0.107768	6.66869	2.58096e-11	1.95584e-10	Piezo1
ENSMUSG00000014453	2129.4	-1.39253	0.134281	-10.3703	3.38489e-25	6.14167e-24	Blk
ENSMUSG00000014470	623.142	0.145725	0.118344	1.23137	0.218183	0.339905	Rnf166
ENSMUSG00000014496	1303.41	-1.04821	0.0982763	-10.6659	1.46946e-26	2.84767e-25	Ankrd28
ENSMUSG00000014498	4130.22	-0.800077	0.0745807	-10.7277	7.54777e-27	1.48442e-25	Ankrd52
ENSMUSG00000014504	1455.51	-0.180814	0.128067	-1.41187	0.157989	0.262583	Srp19
ENSMUSG00000014547	210.102	-0.594736	0.217144	-2.7389	0.0061646	0.0157396	Wdfy2
ENSMUSG00000014550	1324.1	0.389198	0.0768939	5.06149	4.15991e-07	2.05565e-06	Rbsn
ENSMUSG00000014551	434.454	-0.332201	0.100413	-3.30835	0.000938479	0.00281832	Mrps25
ENSMUSG00000014554	456.646	0.0741728	0.137766	0.538397	0.590303	0.712092	Dguok
ENSMUSG00000014592	209.802	-0.838342	0.107929	-7.76753	8.00286e-15	7.98122e-14	Camta1
ENSMUSG00000014599	980.532	3.44951	0.127302	27.0971	1.06405e-161	3.42002e-159	Csf1
ENSMUSG00000014601	1543.81	-0.0467969	0.0473795	-0.987704	0.323298	0.460279	Strip1
ENSMUSG00000014602	2.31898	0.433765	0.539459	0.804074	0.421354	0.558874	Kif1a
ENSMUSG00000014606	1299.53	-0.981244	0.130804	-7.50161	6.304e-14	5.86574e-13	Slc25a11
ENSMUSG00000014609	5.09318	0.491088	0.510482	0.962009	0.336045	0.473786	Chrne
ENSMUSG00000014633	353.511	0.485386	0.104466	4.64636	3.37842e-06	1.4907e-05	Cmc2
ENSMUSG00000014668	1937.69	-0.16968	0.0771669	-2.19887	0.027887	0.0602082	Chfr
ENSMUSG00000014686	118.661	-0.997653	0.353284	-2.82394	0.00474369	0.0123958	Ceacam16
ENSMUSG00000014748	2588.04	0.342723	0.0622845	5.50254	3.74358e-08	2.08328e-07	Tex261
ENSMUSG00000014763	1173.92	0.239847	0.0604852	3.96538	7.32778e-05	0.000267209	Fam120b
ENSMUSG00000014767	1127.13	-0.232381	0.0828882	-2.80355	0.00505436	0.0131314	Tbp
ENSMUSG00000014769	4497.18	-0.164018	0.0683096	-2.4011	0.016346	0.0377005	Psmb1
ENSMUSG00000014776	1.6795	0.271132	0.535535	0.506281	0.612659	0.72863	Nol3
ENSMUSG00000014778	529.487	-0.260408	0.0883559	-2.94726	0.00320601	0.00868433	Fhod1
ENSMUSG00000014786	315.378	-0.203411	0.12208	-1.66621	0.0956706	0.173378	Slc9a5
ENSMUSG00000014791	154.613	0.461325	0.136274	3.38528	0.000711059	0.00218883	Elmo3
ENSMUSG00000014837	147.562	-0.659267	0.126722	-5.20246	1.96672e-07	1.01048e-06	4931428F04Rik
ENSMUSG00000014850	859.571	-0.574333	0.0974348	-5.89453	3.75746e-09	2.3289e-08	Msh3
ENSMUSG00000014856	664.007	-0.134548	0.142255	-0.945817	0.344242	0.482414	Tmem208
ENSMUSG00000014859	2599.94	-0.694267	0.126697	-5.47976	4.25914e-08	2.35445e-07	E2f4
ENSMUSG00000014867	5512.16	-0.428571	0.0743635	-5.76319	8.254e-09	4.93245e-08	Surf4
ENSMUSG00000014873	660.584	-0.341321	0.125233	-2.7255	0.00642049	0.0163355	Surf2
ENSMUSG00000014905	1134.6	-0.341628	0.0604702	-5.64953	1.60891e-08	9.35603e-08	Dnajb9
ENSMUSG00000014907	525.595	-0.600131	0.111297	-5.39218	6.96084e-08	3.76652e-07	Naf1
ENSMUSG00000014932	113.139	1.09725	0.190046	5.77361	7.75923e-09	4.65533e-08	Yes1
ENSMUSG00000014956	4414.94	-0.455806	0.0816414	-5.58303	2.36365e-08	1.34906e-07	Ppp1cb
ENSMUSG00000014959	2591.09	-0.606316	0.0897829	-6.75313	1.44689e-11	1.11868e-10	Gorasp2
ENSMUSG00000014980	346.668	0.0419173	0.127613	0.328471	0.742555	0.831935	Tsen15
ENSMUSG00000015002	3409.4	0.0113022	0.0575119	0.196519	0.844204	0.90087	Efr3a
ENSMUSG00000015016	417.187	-0.220046	0.106266	-2.07072	0.0383852	0.0794548	Acsf3
ENSMUSG00000015023	2662.59	0.338102	0.0868029	3.89505	9.81787e-05	0.000351124	Ddx19a
ENSMUSG00000015027	853.517	-0.63505	0.0649584	-9.77625	1.42382e-22	2.23704e-21	Galns
ENSMUSG00000015083	78.0743	-0.0329544	0.24128	-0.136582	0.891361	0.931652	C8g
ENSMUSG00000015087	2978.45	0.318821	0.0629923	5.06128	4.16458e-07	2.05751e-06	Rabl6
ENSMUSG00000015092	1408.18	0.0482217	0.0958132	0.503288	0.614762	0.730196	Edf1
ENSMUSG00000015095	1392.45	-0.0505351	0.0601794	-0.83974	0.401054	0.539737	Fbxw5
ENSMUSG00000015112	185.622	-0.873075	0.18731	-4.66113	3.14485e-06	1.39338e-05	Slc25a13
ENSMUSG00000015120	6101.89	0.26265	0.0429518	6.11499	9.65623e-10	6.40494e-09	Ube2i
ENSMUSG00000015126	397.887	-0.0665612	0.0937085	-0.7103	0.477518	0.6112	Tsr3
ENSMUSG00000015133	1974.64	-0.817599	0.0810981	-10.0816	6.66254e-24	1.12707e-22	Lrrk1
ENSMUSG00000015143	59.9428	0.134633	0.190943	0.705093	0.480752	0.614187	Actn1
ENSMUSG00000015149	1257.8	-0.305262	0.0707521	-4.31453	1.59944e-05	6.43755e-05	Sirt2
ENSMUSG00000015165	7128.35	-1.1536	0.0642708	-17.9491	4.87941e-72	4.51777e-70	Hnrnpl
ENSMUSG00000015176	4232.62	-0.407064	0.151447	-2.68784	0.00719166	0.0180848	Nolc1
ENSMUSG00000015189	1542.13	0.353947	0.0665416	5.31918	1.04236e-07	5.5429e-07	Casd1
ENSMUSG00000015202	187.788	1.96449	0.139422	14.0902	4.3633e-45	1.83495e-43	Cnksr3
ENSMUSG00000015214	1560.55	-0.0490429	0.0726158	-0.675375	0.499438	0.63107	Mtmr1
ENSMUSG00000015217	643.592	0.371859	0.15794	2.35443	0.0185512	0.0421131	Hmgb3
ENSMUSG00000015222	90.0765	-0.921136	0.23117	-3.98467	6.7575e-05	0.000247496	Map2
ENSMUSG00000015243	696.902	1.35981	0.370623	3.66899	0.000243509	0.000812984	Abca1
ENSMUSG00000015247	676.447	-0.228893	0.0958552	-2.3879	0.0169448	0.0388901	Nipsnap3b
ENSMUSG00000015289	430.745	0.248281	0.0995346	2.49442	0.0126164	0.0299712	Lage3
ENSMUSG00000015290	562.334	-0.249748	0.0806731	-3.09581	0.00196279	0.00556462	Ubl4
ENSMUSG00000015291	4328.87	-0.116009	0.0847921	-1.36815	0.171264	0.279913	Gdi1
ENSMUSG00000015305	109.207	-0.556765	0.15346	-3.62807	0.000285547	0.000940494	Sash1
ENSMUSG00000015312	2744.88	1.38172	0.131152	10.5352	5.94563e-26	1.12318e-24	Gadd45b
ENSMUSG00000015314	3043.3	-0.978417	0.128488	-7.61485	2.64005e-14	2.5233e-13	Slamf6
ENSMUSG00000015316	474.699	-0.831525	0.199722	-4.16341	3.13527e-05	0.0001205	Slamf1
ENSMUSG00000015335	238.558	-0.785183	0.129376	-6.06899	1.28719e-09	8.40409e-09	Zdhhc12
ENSMUSG00000015337	35.6756	0.18072	0.345949	0.522389	0.6014	0.719882	Endog
ENSMUSG00000015340	14920.9	-1.14006	0.0907752	-12.5592	3.5388e-36	1.08326e-34	Cybb
ENSMUSG00000015341	3183.12	1.0521	0.0827869	12.7085	5.30315e-37	1.66642e-35	Golga7
ENSMUSG00000015342	345.801	-0.373434	0.158487	-2.35624	0.0184609	0.0419208	Xk
ENSMUSG00000015355	1900.94	-0.728406	0.045614	-15.9689	2.10417e-57	1.25243e-55	Cd48
ENSMUSG00000015357	981.559	-0.214599	0.0927144	-2.31463	0.0206334	0.0462259	Clpx
ENSMUSG00000015363	2487.33	-0.36534	0.103096	-3.54369	0.000394575	0.00126551	Trabd
ENSMUSG00000015377	432.823	-0.0619016	0.115483	-0.536024	0.591942	0.71296	Dennd6b
ENSMUSG00000015396	11076.4	-0.584482	0.175422	-3.33186	0.000862663	0.00260874	Cd83
ENSMUSG00000015405	1.56614	1.2634	0.541755	2.33205	0.0196979	0.0443804	Ace2
ENSMUSG00000015452	272.002	2.01347	0.124736	16.1419	1.29595e-58	7.98836e-57	Ager
ENSMUSG00000015461	1922.67	-0.614094	0.0918463	-6.68611	2.29186e-11	1.74468e-10	Atf6b
ENSMUSG00000015467	7.83134	0.397379	0.443694	0.895615	0.370458	0.509857	Egfl8
ENSMUSG00000015468	20.1858	-0.291622	0.269019	-1.08402	0.278357	0.410134	Notch4
ENSMUSG00000015474	67.2863	-0.286364	0.212207	-1.34945	0.177192	0.28772	Ppt2
ENSMUSG00000015478	398.148	-0.452565	0.107514	-4.20937	2.5608e-05	0.000100044	Rnf5
ENSMUSG00000015488	1075.62	0.138727	0.0725352	1.91254	0.0558064	0.109908	Cacfd1
ENSMUSG00000015501	1328.02	0.226365	0.251461	0.900199	0.368014	0.507513	Hivep2
ENSMUSG00000015522	2402.39	-0.285365	0.127749	-2.23379	0.0254969	0.0557217	Arnt
ENSMUSG00000015536	438.064	-0.213682	0.113545	-1.88192	0.0598473	0.116639	Mocs2
ENSMUSG00000015542	271.948	-0.0158546	0.125425	-0.126407	0.89941	0.936324	Nat9
ENSMUSG00000015568	29.7279	0.185922	0.27858	0.667392	0.504522	0.635781	Lpl
ENSMUSG00000015575	1443.53	-0.0582213	0.0616715	-0.944055	0.345141	0.4834	Atp6v0e
ENSMUSG00000015597	3900.3	-0.358171	0.14095	-2.54113	0.0110494	0.026614	Zfp318
ENSMUSG00000015605	2008.62	0.456085	0.0804298	5.6706	1.42301e-08	8.32459e-08	Srf
ENSMUSG00000015656	52928.5	-0.414683	0.0879141	-4.71691	2.39458e-06	1.07967e-05	Hspa8
ENSMUSG00000015659	333.191	1.11732	0.149165	7.4905	6.86115e-14	6.35787e-13	Serac1
ENSMUSG00000015668	487.214	-0.785684	0.100263	-7.83621	4.64346e-15	4.71024e-14	Pdzd11
ENSMUSG00000015671	3552.17	-0.276581	0.0980842	-2.81983	0.00480489	0.0125354	Psma2
ENSMUSG00000015672	647.736	-0.0507645	0.140338	-0.36173	0.717554	0.812003	Mrpl32
ENSMUSG00000015697	2813.22	-0.0734276	0.087398	-0.840152	0.400823	0.539555	Setdb1
ENSMUSG00000015702	124.99	-0.582266	0.1737	-3.35214	0.000801886	0.00244533	Anxa9
ENSMUSG00000015714	3357.3	-0.340974	0.058884	-5.7906	7.01336e-09	4.22812e-08	Cers2
ENSMUSG00000015733	4289.7	-0.135161	0.0503018	-2.68699	0.00720985	0.0181205	Capza2
ENSMUSG00000015745	843.003	-0.702708	0.187985	-3.7381	0.000185414	0.00063044	Plekho1
ENSMUSG00000015747	572.767	0.240183	0.0760325	3.15896	0.00158334	0.00457064	Vps45
ENSMUSG00000015748	1332.74	-0.299089	0.089079	-3.35757	0.000786294	0.00240071	Prpf3
ENSMUSG00000015749	5515.99	-0.781424	0.147596	-5.29435	1.19439e-07	6.30367e-07	Anp32e
ENSMUSG00000015755	3145.26	-0.0638793	0.0848387	-0.752949	0.45148	0.587635	Tab2
ENSMUSG00000015757	2090.3	-0.0900309	0.0720043	-1.25036	0.21117	0.331203	Ppil4
ENSMUSG00000015759	1602.02	0.0205512	0.104634	0.196411	0.844288	0.90087	Cnih1
ENSMUSG00000015766	278.418	-0.13869	0.18344	-0.756054	0.449617	0.586023	Eps8
ENSMUSG00000015776	847.628	-0.670919	0.115987	-5.78442	7.27647e-09	4.37385e-08	Med22
ENSMUSG00000015790	673.756	-0.498514	0.0844118	-5.90574	3.51065e-09	2.18254e-08	Surf1
ENSMUSG00000015804	1093.22	0.0109595	0.0838519	0.130701	0.896012	0.934473	Med28
ENSMUSG00000015806	1046.06	-0.29406	0.107462	-2.7364	0.00621153	0.0158432	Qdpr
ENSMUSG00000015812	60.4276	0.373133	0.201303	1.85358	0.0637986	0.123189	Gnrh1
ENSMUSG00000015829	6.09325	1.5831	0.469112	3.37467	0.000739034	0.00226842	Tnr
ENSMUSG00000015837	5369.03	0.172978	0.122456	1.41258	0.157779	0.262292	Sqstm1
ENSMUSG00000015839	1168.58	0.598039	0.11277	5.30316	1.13812e-07	6.02791e-07	Nfe2l2
ENSMUSG00000015846	73.198	1.86423	0.230082	8.10246	5.38579e-16	5.7923e-15	Rxra
ENSMUSG00000015850	53.8542	-0.22999	0.185094	-1.24256	0.21403	0.334686	Adamtsl4
ENSMUSG00000015852	21.4228	2.8804	0.365598	7.87862	3.31026e-15	3.38227e-14	Fcrls
ENSMUSG00000015854	60.0331	0.0704535	0.206311	0.341491	0.732734	0.824536	Cd5l
ENSMUSG00000015869	1090.01	-0.36228	0.0681237	-5.31797	1.04934e-07	5.57737e-07	Prpsap1
ENSMUSG00000015880	2414.69	-0.757142	0.131275	-5.76762	8.03977e-09	4.8121e-08	Ncapg
ENSMUSG00000015882	652.745	-0.041309	0.0782808	-0.527703	0.597705	0.717195	Lcorl
ENSMUSG00000015889	2320.55	-0.118818	0.0537146	-2.21202	0.0269653	0.058496	Lta4h
ENSMUSG00000015890	8.57459	1.20728	0.405992	2.97367	0.00294262	0.00802497	Amdhd1
ENSMUSG00000015932	2194.52	1.72106	0.0972283	17.7013	4.10072e-70	3.49478e-68	Dstn
ENSMUSG00000015937	4340.36	-0.636156	0.0699222	-9.09805	9.19658e-20	1.25023e-18	H2afy
ENSMUSG00000015942	995.984	0.293214	0.111528	2.62907	0.00856193	0.021171	Gtf2ird2
ENSMUSG00000015943	110.017	-0.440759	0.24194	-1.82177	0.0684899	0.130778	Bola1
ENSMUSG00000015944	707.046	0.503729	0.221038	2.27892	0.0226715	0.05024	Gatsl2
ENSMUSG00000015950	11975.6	-0.494445	0.0669374	-7.38669	1.50532e-13	1.36017e-12	Ncf1
ENSMUSG00000015961	2692.77	-0.202111	0.0584504	-3.45782	0.000544575	0.00170956	Adss
ENSMUSG00000015968	62.6298	-0.296724	0.207351	-1.43102	0.152423	0.254915	Cacna1d
ENSMUSG00000015971	677.066	-0.443565	0.0879703	-5.04221	4.60184e-07	2.26197e-06	Actr8
ENSMUSG00000015980	15.9968	0.0256632	0.410996	0.0624415	0.950211	0.968726	Lrrc27
ENSMUSG00000015981	6.60873	0.895406	0.456858	1.95992	0.0500051	0.0998459	Stk32c
ENSMUSG00000015994	1111.94	0.344939	0.0869624	3.96653	7.29268e-05	0.000266015	Fnta
ENSMUSG00000016028	115.259	0.806447	0.144928	5.56447	2.62951e-08	1.49171e-07	Celsr1
ENSMUSG00000016087	1441.29	-1.69088	0.18664	-9.05959	1.30938e-19	1.75879e-18	Fli1
ENSMUSG00000016128	17.2439	-1.68227	0.365752	-4.59949	4.23533e-06	1.84458e-05	Stard13
ENSMUSG00000016181	928.962	-0.0892403	0.129865	-0.687176	0.491972	0.624091	Diexf
ENSMUSG00000016194	109.204	-0.390639	0.29027	-1.34578	0.178374	0.289242	Hsd11b1
ENSMUSG00000016206	1291.78	-0.774533	0.131641	-5.88366	4.01281e-09	2.47761e-08	H2-M3
ENSMUSG00000016252	2202.23	-0.00670458	0.104081	-0.0644171	0.948638	0.967779	Atp5e
ENSMUSG00000016253	1516.33	-0.47987	0.112554	-4.26347	2.01277e-05	7.98963e-05	Nelfcd
ENSMUSG00000016256	4627.99	0.0768106	0.0596964	1.28669	0.198203	0.315239	Ctsz
ENSMUSG00000016257	1587.29	-0.482184	0.164144	-2.93757	0.00330797	0.0089422	Slmo2
ENSMUSG00000016308	972.233	-0.108971	0.107348	-1.01512	0.310047	0.446162	Ube2a
ENSMUSG00000016319	13899.8	-0.213574	0.16819	-1.26984	0.204143	0.322566	Slc25a5
ENSMUSG00000016344	845.836	-0.794787	0.190421	-4.17383	2.99517e-05	0.00011553	Ppdpf
ENSMUSG00000016356	397.247	3.78719	0.158079	23.9576	7.7045e-127	1.68295e-124	Col20a1
ENSMUSG00000016382	73.3553	0.312054	0.261312	1.19418	0.232406	0.356922	Pls3
ENSMUSG00000016409	948.762	0.0442509	0.0687102	0.644022	0.519561	0.650109	Nkap
ENSMUSG00000016427	875.081	0.0843595	0.134649	0.626513	0.530978	0.661049	Ndufa1
ENSMUSG00000016458	2.56196	0.99791	0.537147	1.8578	0.063198	0.122208	Wt1
ENSMUSG00000016477	979.803	-0.0514875	0.124527	-0.413465	0.679266	0.781449	E2f3
ENSMUSG00000016481	1982.03	-0.648913	0.0475647	-13.6428	2.22953e-42	8.48769e-41	Cr1l
ENSMUSG00000016487	631.768	0.686371	0.0728232	9.42517	4.29413e-21	6.24926e-20	Ppfibp1
ENSMUSG00000016493	146.115	0.818298	0.198234	4.12795	3.66013e-05	0.000139174	Cd46
ENSMUSG00000016495	1138.84	-0.455671	0.128942	-3.53393	0.000409437	0.00131019	Plgrkt
ENSMUSG00000016496	1923.61	0.995312	0.16743	5.94464	2.77063e-09	1.74367e-08	Cd274
ENSMUSG00000016498	98.7162	0.0408638	0.331588	0.123237	0.90192	0.937993	Pdcd1lg2
ENSMUSG00000016503	378.496	1.11933	0.153231	7.30485	2.77583e-13	2.46851e-12	Gtf3a
ENSMUSG00000016510	366.338	0.698935	0.0931885	7.50023	6.37077e-14	5.92297e-13	Mtif3
ENSMUSG00000016520	746.265	-0.197414	0.120766	-1.63468	0.102116	0.182893	Lnx2
ENSMUSG00000016526	387.658	1.30953	0.105032	12.468	1.11615e-35	3.35277e-34	Dyrk3
ENSMUSG00000016528	3732.85	-0.440111	0.0616794	-7.13547	9.64582e-13	8.21428e-12	Mapkapk2
ENSMUSG00000016529	306.114	-0.0167364	0.298322	-0.0561017	0.955261	0.97212	Il10
ENSMUSG00000016534	2736.98	-0.10213	0.0645175	-1.58298	0.113426	0.199747	Lamp2
ENSMUSG00000016541	1497.02	-0.136441	0.0785911	-1.73609	0.0825478	0.152997	Atxn10
ENSMUSG00000016552	714.696	-0.337999	0.0702698	-4.81002	1.50918e-06	6.98091e-06	Foxred2
ENSMUSG00000016554	3281.29	-0.0694419	0.109489	-0.634236	0.525927	0.656104	Eif3d
ENSMUSG00000016559	14968.6	0.000963617	0.0760267	0.0126747	0.989887	0.99342	H3f3b
ENSMUSG00000016619	4185.11	0.242884	0.0820586	2.95988	0.00307758	0.00836667	Nup50
ENSMUSG00000016624	67.2686	0.658564	0.196751	3.3472	0.000816315	0.00248495	Phf21b
ENSMUSG00000016637	675.329	0.729993	0.133235	5.47899	4.27769e-08	2.36413e-07	Ift27
ENSMUSG00000016664	2032.79	-0.177015	0.0922736	-1.91837	0.0550636	0.108635	Pacsin2
ENSMUSG00000016756	4470.08	-0.886166	0.115495	-7.67276	1.68334e-14	1.63177e-13	Cmah
ENSMUSG00000016757	1053.16	-0.126425	0.135786	-0.931063	0.351821	0.490557	Ttll12
ENSMUSG00000016758	11.0087	1.13613	0.393462	2.88753	0.00388284	0.0103519	Bik
ENSMUSG00000016831	3008.47	-0.0240421	0.0813337	-0.295598	0.767537	0.849511	Tox4
ENSMUSG00000016833	623.509	-0.324167	0.127264	-2.5472	0.0108592	0.0262006	Mrps18c
ENSMUSG00000016921	9520.03	0.0885766	0.110667	0.800392	0.423484	0.560966	Srsf6
ENSMUSG00000016933	670.673	-0.362824	0.164994	-2.19901	0.0278773	0.0601929	Plcg1
ENSMUSG00000016940	539.381	-0.189795	0.125477	-1.51259	0.130384	0.224299	Kctd2
ENSMUSG00000016946	1256.71	0.723084	0.129253	5.59435	2.21449e-08	1.26907e-07	Kctd5
ENSMUSG00000016984	895.405	0.160257	0.0844303	1.8981	0.0576835	0.113041	Etaa1
ENSMUSG00000017002	317.911	0.13382	0.505828	0.264556	0.791351	0.865675	Slpi
ENSMUSG00000017009	3357.02	-0.341836	0.183237	-1.86554	0.0621058	0.120408	Sdc4
ENSMUSG00000017057	19.1346	-0.0178721	0.48547	-0.036814	0.970633	0.981848	Il13ra1
ENSMUSG00000017119	3204.43	0.323872	0.072347	4.47665	7.58218e-06	3.20119e-05	Nbr1
ENSMUSG00000017132	4083.75	-0.960724	0.199938	-4.8051	1.54674e-06	7.14191e-06	Cyth1
ENSMUSG00000017146	2275.77	-0.098583	0.110924	-0.888745	0.37414	0.513686	Brca1
ENSMUSG00000017167	227.69	-0.438815	0.120418	-3.64411	0.000268319	0.000887521	Cntnap1
ENSMUSG00000017176	952.141	-0.0770082	0.0939308	-0.819839	0.412308	0.550306	Nt5c3b
ENSMUSG00000017188	479.686	-0.836642	0.0853217	-9.80573	1.06373e-22	1.68068e-21	Coa3
ENSMUSG00000017195	80.0209	-0.233247	0.166279	-1.40274	0.160694	0.266018	Zpbp2
ENSMUSG00000017210	3025.23	-0.0144236	0.0617617	-0.233536	0.815345	0.88284	Med24
ENSMUSG00000017221	3698.41	0.0113774	0.135218	0.084141	0.932944	0.958549	Psmd3
ENSMUSG00000017264	2663.18	-0.0687134	0.0708334	-0.970071	0.332011	0.469806	Exosc10
ENSMUSG00000017286	1080.59	-0.0713616	0.0810175	-0.880817	0.378417	0.517726	Glod4
ENSMUSG00000017288	967.503	-0.390705	0.0997186	-3.91808	8.92575e-05	0.000320851	Vps53
ENSMUSG00000017291	4371.18	0.859861	0.106233	8.0941	5.76874e-16	6.18641e-15	Taok1
ENSMUSG00000017299	460.848	0.146968	0.0802867	1.83054	0.0671695	0.128748	Dnttip1
ENSMUSG00000017307	256.611	0.197929	0.108403	1.82587	0.0678697	0.129766	Acot8
ENSMUSG00000017314	26.6832	-0.01939	0.410385	-0.0472483	0.962315	0.976464	Mpp2
ENSMUSG00000017376	749.339	-0.274308	0.0633342	-4.33112	1.48351e-05	6.0053e-05	Nlk
ENSMUSG00000017386	2865.9	0.916855	0.0784141	11.6925	1.39253e-31	3.4696e-30	Traf4
ENSMUSG00000017390	937.224	-0.498388	0.514137	-0.969367	0.332362	0.470125	Aldoc
ENSMUSG00000017400	803.263	-0.5676	0.188578	-3.00989	0.00261345	0.00721737	Stac2
ENSMUSG00000017404	22840.9	0.266321	0.0464278	5.73624	9.6804e-09	5.74517e-08	Rpl19
ENSMUSG00000017405	514.751	-0.166727	0.135832	-1.22745	0.219654	0.341651	Nek8
ENSMUSG00000017412	13.9182	0.30874	0.333993	0.92439	0.355283	0.494189	Cacnb4
ENSMUSG00000017417	74.1366	0.240037	0.218455	1.09879	0.271858	0.402907	Plxdc1
ENSMUSG00000017418	1463.17	1.02584	0.0951361	10.7829	4.14503e-27	8.23843e-26	Arl5b
ENSMUSG00000017421	7762.39	-0.476423	0.0563013	-8.46203	2.62768e-17	3.06322e-16	Zfp207
ENSMUSG00000017428	3068.72	-0.402655	0.106464	-3.7821	0.000155514	0.000535656	Psmd11
ENSMUSG00000017453	49.1096	-1.16245	0.265099	-4.38494	1.16016e-05	4.77631e-05	Pipox
ENSMUSG00000017466	7.59357	2.28578	0.502163	4.55187	5.31709e-06	2.29043e-05	Timp2
ENSMUSG00000017478	2827.46	-0.253698	0.0842316	-3.01191	0.0025961	0.00717739	Zc3h18
ENSMUSG00000017485	6583.63	-0.457125	0.117313	-3.89663	9.75397e-05	0.00034895	Top2b
ENSMUSG00000017493	44.5983	0.541012	0.255268	2.11939	0.0340575	0.0716517	Igfbp4
ENSMUSG00000017499	1577.1	-0.279181	0.131572	-2.12189	0.0338468	0.0712966	Cdc6
ENSMUSG00000017548	6347.83	-0.438876	0.0843214	-5.2048	1.94203e-07	9.98258e-07	Suz12
ENSMUSG00000017550	2363.55	-0.21048	0.115913	-1.81584	0.0693952	0.132181	Atad5
ENSMUSG00000017561	3155.6	-0.97698	0.0866683	-11.2726	1.79131e-29	4.06675e-28	Crlf3
ENSMUSG00000017615	1004.21	0.0711206	0.105045	0.677052	0.498373	0.63015	Tnfaip1
ENSMUSG00000017631	797.678	-0.0808911	0.13882	-0.582705	0.560092	0.687367	Abr
ENSMUSG00000017639	38.3943	0.439763	0.265614	1.65565	0.0977931	0.176514	Rab11fip4
ENSMUSG00000017652	2690.76	0.164615	0.0671299	2.45218	0.0141992	0.0332778	Cd40
ENSMUSG00000017664	786.416	-0.345106	0.117846	-2.92846	0.00340649	0.00917764	Slc35c2
ENSMUSG00000017670	1557.18	1.12199	0.0714517	15.7027	1.44926e-55	8.2133e-54	Elmo2
ENSMUSG00000017677	4879.79	0.46555	0.0807417	5.76593	8.12102e-09	4.85815e-08	Wsb1
ENSMUSG00000017679	4507.86	0.138629	0.0425337	3.25928	0.00111695	0.0033066	Ttpal
ENSMUSG00000017686	1404.24	0.00639306	0.0789738	0.0809517	0.93548	0.959884	Rhot1
ENSMUSG00000017692	115.144	3.29922	0.19184	17.1977	2.76143e-66	2.07098e-64	Rhbdl3
ENSMUSG00000017697	481.76	0.997907	0.177208	5.63126	1.78899e-08	1.03498e-07	Ada
ENSMUSG00000017707	30069.9	-0.881648	0.0504255	-17.4842	1.89122e-68	1.51966e-66	Serinc3
ENSMUSG00000017713	74.2898	-1.269	0.376861	-3.36729	0.000759113	0.00232403	Tha1
ENSMUSG00000017715	1043.23	-0.432119	0.107798	-4.0086	6.10787e-05	0.000224985	Pgs1
ENSMUSG00000017716	2148.79	-0.379092	0.172988	-2.19143	0.0284204	0.0612072	Birc5
ENSMUSG00000017718	196.887	-0.0978853	0.1876	-0.521777	0.601825	0.720142	Afmid
ENSMUSG00000017721	2055.85	0.0243086	0.0889427	0.273306	0.784618	0.861456	Pigt
ENSMUSG00000017724	17.5804	0.680571	0.319692	2.12883	0.0332682	0.0702554	Etv4
ENSMUSG00000017734	23.3487	0.931593	0.333157	2.79626	0.00516982	0.0134004	Dbndd2
ENSMUSG00000017747	268.087	-0.189088	0.135995	-1.3904	0.164408	0.271057	Ghdc
ENSMUSG00000017754	79.2904	1.18418	0.265895	4.45355	8.44622e-06	3.5335e-05	Pltp
ENSMUSG00000017756	542.474	1.37515	0.112755	12.1959	3.26832e-34	9.1574e-33	Slc12a7
ENSMUSG00000017760	1817.82	-0.870685	0.151707	-5.73925	9.50959e-09	5.64826e-08	Ctsa
ENSMUSG00000017764	356.122	0.197661	0.116404	1.69806	0.0894972	0.163799	Zswim1
ENSMUSG00000017765	834.575	1.17424	0.0881817	13.3161	1.86647e-40	6.6028e-39	Slc12a4
ENSMUSG00000017774	5471.59	-0.859734	0.156509	-5.49319	3.94734e-08	2.19071e-07	Myo1c
ENSMUSG00000017776	2244.28	0.0213195	0.0634322	0.336099	0.736796	0.827411	Crk
ENSMUSG00000017778	1826.25	-0.0785598	0.101738	-0.77218	0.440008	0.577076	Cox7c
ENSMUSG00000017781	3775.32	-0.674777	0.0662996	-10.1777	2.49416e-24	4.2804e-23	Pitpna
ENSMUSG00000017801	638.37	-0.66191	0.121846	-5.43233	5.56234e-08	3.03534e-07	Mlx
ENSMUSG00000017802	2456.58	0.156799	0.106004	1.47919	0.139091	0.23661	Fam134c
ENSMUSG00000017830	2613.02	-0.766253	0.157913	-4.85237	1.21996e-06	5.6993e-06	Dhx58
ENSMUSG00000017831	1315.54	-0.0249664	0.0801	-0.31169	0.755276	0.840611	Rab5a
ENSMUSG00000017837	1054.34	-0.662294	0.103282	-6.41248	1.43169e-10	1.01903e-09	Nkiras2
ENSMUSG00000017843	3295.04	-0.310157	0.084295	-3.67943	0.000233759	0.000782525	Ppp2r5c
ENSMUSG00000017858	841.607	-0.722947	0.0690428	-10.471	1.17397e-25	2.18291e-24	Ift52
ENSMUSG00000017861	3401.11	-0.897944	0.154775	-5.80162	6.56766e-09	3.97113e-08	Mybl2
ENSMUSG00000017897	6.04292	1.01775	0.431717	2.35745	0.018401	0.0418101	Eya2
ENSMUSG00000017929	1932.79	-0.891707	0.219226	-4.06752	4.75166e-05	0.000177676	B4galt5
ENSMUSG00000017978	1.00649	0.663194	0.532791	1.24475	0.213222	0.333747	Cadps2
ENSMUSG00000017999	2396.1	-0.416645	0.13732	-3.03412	0.00241236	0.00671065	Ddx27
ENSMUSG00000018008	3275.64	-1.11622	0.0972579	-11.4769	1.72274e-30	4.10593e-29	Cyth4
ENSMUSG00000018040	1571.59	-0.22974	0.0946901	-2.42623	0.0152566	0.0355119	Rrp7a
ENSMUSG00000018042	1141.04	0.0855524	0.101653	0.841612	0.400005	0.53888	Cyb5r3
ENSMUSG00000018068	2112.24	-0.0357766	0.0803988	-0.444989	0.656328	0.763335	Ints2
ENSMUSG00000018076	1485.84	-0.23102	0.204861	-1.12769	0.259451	0.38952	Med13l
ENSMUSG00000018102	79.363	-1.06121	0.264345	-4.01448	5.95775e-05	0.000219707	Hist1h2bc
ENSMUSG00000018126	1.54593	-1.00233	0.547137	-1.83195	0.0669583	0.128409	Baiap2l2
ENSMUSG00000018143	1049.09	0.90171	0.0910136	9.90742	3.86504e-23	6.2923e-22	Mafk
ENSMUSG00000018160	4608.89	0.319511	0.0834941	3.82675	0.000129849	0.000454632	Med1
ENSMUSG00000018166	349.1	0.597233	0.147718	4.04307	5.27569e-05	0.000196097	Erbb3
ENSMUSG00000018167	641.459	-0.121628	0.0927133	-1.31187	0.189563	0.304099	Stard3
ENSMUSG00000018168	6576.94	-1.68469	0.0512181	-32.8926	2.80847e-237	1.97462e-234	Ikzf3
ENSMUSG00000018169	811.08	-0.489136	0.0705747	-6.93075	4.18609e-12	3.36367e-11	Mfng
ENSMUSG00000018171	2470.9	-1.21516	0.0503178	-24.1498	7.50644e-129	1.68887e-126	Vmp1
ENSMUSG00000018189	1055.37	-0.411641	0.144911	-2.84066	0.00450206	0.011829	Uchl5
ENSMUSG00000018196	617.938	0.0122832	0.0977335	0.125681	0.899985	0.936618	Glrx2
ENSMUSG00000018199	338.727	1.45546	0.113433	12.831	1.09964e-37	3.52935e-36	Trove2
ENSMUSG00000018209	7007.83	-0.505912	0.101959	-4.96191	6.98041e-07	3.35725e-06	Stk4
ENSMUSG00000018238	17.9991	1.94002	0.397681	4.87832	1.06991e-06	5.02335e-06	Gdf9
ENSMUSG00000018239	483.073	0.0469948	0.148167	0.317175	0.751111	0.837924	Zcchc10
ENSMUSG00000018286	2379.56	0.0186636	0.160292	0.116435	0.907308	0.941409	Psmb6
ENSMUSG00000018287	1123.28	-0.31262	0.0712655	-4.3867	1.15082e-05	4.7422e-05	Spag7
ENSMUSG00000018293	10798.3	-0.976969	0.0678592	-14.397	5.40287e-47	2.41189e-45	Pfn1
ENSMUSG00000018322	1304.26	-0.668225	0.0941283	-7.09908	1.25586e-12	1.06024e-11	Tomm34
ENSMUSG00000018326	5016.92	0.0473673	0.0925953	0.511553	0.608964	0.725805	Ywhab
ENSMUSG00000018334	1139.89	-1.27434	0.209013	-6.09695	1.08109e-09	7.12462e-09	Ksr1
ENSMUSG00000018339	81.5049	0.826225	0.179418	4.60502	4.12417e-06	1.7986e-05	Gpx3
ENSMUSG00000018340	2015	-0.88186	0.0944434	-9.33744	9.86894e-21	1.40889e-19	Anxa6
ENSMUSG00000018347	392.688	-0.0174459	0.0797526	-0.218751	0.826844	0.889915	Zkscan6
ENSMUSG00000018363	1247.82	0.750311	0.124205	6.04093	1.53232e-09	9.94967e-09	Smurf2
ENSMUSG00000018372	780.776	0.060242	0.0694663	0.867213	0.385825	0.524877	Cep95
ENSMUSG00000018377	2175.66	0.383702	0.0629407	6.09624	1.08589e-09	7.15418e-09	Vezf1
ENSMUSG00000018378	67.5187	1.00617	0.186617	5.39161	6.98294e-08	3.77659e-07	Cuedc1
ENSMUSG00000018379	11778.8	-0.695086	0.121337	-5.72856	1.01288e-08	6.00022e-08	Srsf1
ENSMUSG00000018381	133.337	-1.20892	0.238314	-5.0728	3.91998e-07	1.94478e-06	Abi3
ENSMUSG00000018395	193.784	-0.368053	0.119832	-3.0714	0.00213056	0.00599643	Kif3a
ENSMUSG00000018398	72.856	3.09829	0.278415	11.1283	9.13524e-29	1.98009e-27	2008-09-01
ENSMUSG00000018401	2724.67	-0.708619	0.0727311	-9.74301	1.97621e-22	3.08127e-21	Mtmr4
ENSMUSG00000018405	434.008	-0.659458	0.12186	-5.41162	6.24554e-08	3.39663e-07	Mrm1
ENSMUSG00000018411	6.59495	1.62443	0.472273	3.4396	0.000582566	0.00181867	Mapt
ENSMUSG00000018412	2616.36	0.0500306	0.182946	0.273472	0.78449	0.861366	Kansl1
ENSMUSG00000018415	1163.19	-0.300445	0.0811624	-3.70178	0.000214095	0.000721637	Gid4
ENSMUSG00000018425	1837.54	-0.200481	0.148828	-1.34706	0.17796	0.288695	Dhx40
ENSMUSG00000018427	384.701	0.0148422	0.225939	0.0656913	0.947624	0.967227	Ypel2
ENSMUSG00000018428	1616.95	2.31758	0.137884	16.8082	2.1262e-63	1.50432e-61	Akap1
ENSMUSG00000018433	2762.23	0.700656	0.15097	4.64102	3.46696e-06	1.52738e-05	Nol11
ENSMUSG00000018442	1587.2	-0.115508	0.066535	-1.73605	0.0825542	0.152997	Derl2
ENSMUSG00000018446	4074.16	-0.39886	0.170413	-2.34055	0.0192556	0.0434823	C1qbp
ENSMUSG00000018449	503.232	-0.336914	0.101354	-3.32413	0.000886954	0.00267501	Rpain
ENSMUSG00000018459	1.76783	1.37682	0.54435	2.5293	0.0114291	0.0274432	Slc13a3
ENSMUSG00000018470	25.1634	-0.758606	0.300529	-2.52424	0.0115949	0.027797	Kcnab3
ENSMUSG00000018474	3558.34	-0.646318	0.135298	-4.777	1.77934e-06	8.15843e-06	Chd3
ENSMUSG00000018476	2483.19	2.06579	0.184369	11.2047	3.86737e-29	8.62359e-28	Kdm6b
ENSMUSG00000018481	2742.24	-0.305154	0.0868285	-3.51444	0.000440682	0.00140319	Appbp2
ENSMUSG00000018501	7471.16	-0.632617	0.103652	-6.10326	1.03923e-09	6.86486e-09	Ncor1
ENSMUSG00000018507	2093.6	0.92867	0.0761029	12.2028	3.00225e-34	8.42239e-33	Trpv2
ENSMUSG00000018509	112.83	0.331106	0.202277	1.63689	0.101653	0.182166	Cenpv
ENSMUSG00000018537	62.4869	-0.667033	0.170186	-3.91943	8.87574e-05	0.000319257	Pcgf2
ENSMUSG00000018541	987.749	0.203406	0.0688148	2.95585	0.00311809	0.00846247	Cwc25
ENSMUSG00000018547	3418.56	0.303594	0.0811218	3.74245	0.000182235	0.000620757	Pip4k2b
ENSMUSG00000018548	1418.63	-0.484182	0.155238	-3.11897	0.00181482	0.00518103	Trim37
ENSMUSG00000018554	10.2735	0.731629	0.365767	2.00026	0.0454725	0.0919958	Ybx2
ENSMUSG00000018559	2100.05	-0.148415	0.0731557	-2.02876	0.0424826	0.0868135	Ctdnep1
ENSMUSG00000018565	1062.1	-0.0725823	0.107737	-0.673699	0.500503	0.63192	Elp5
ENSMUSG00000018567	2831.96	-0.0168729	0.0510924	-0.330243	0.741216	0.830997	Gabarap
ENSMUSG00000018569	4.56435	-0.197464	0.467565	-0.422324	0.672789	0.776658	Cldn7
ENSMUSG00000018572	1516.36	0.180466	0.0745724	2.42001	0.0155202	0.0360174	Phf23
ENSMUSG00000018574	906.266	0.654061	0.0910862	7.18068	6.9364e-13	5.99547e-12	Acadvl
ENSMUSG00000018581	10.9107	-0.0768344	0.35385	-0.217139	0.8281	0.890476	Dnah11
ENSMUSG00000018583	9114.16	-0.432046	0.0836927	-5.16229	2.43948e-07	1.24092e-06	G3bp1
ENSMUSG00000018585	665.728	0.72713	0.0832936	8.72972	2.55307e-18	3.18059e-17	Atox1
ENSMUSG00000018593	1.36534	0.840652	0.534434	1.57298	0.115724	0.203127	Sparc
ENSMUSG00000018599	245.35	-0.367799	0.121317	-3.03171	0.00243171	0.00676029	Mief2
ENSMUSG00000018648	148.173	0.432104	0.177697	2.4317	0.0150283	0.0350336	Dusp14
ENSMUSG00000018651	503.973	-0.0355125	0.139142	-0.255224	0.79855	0.870938	Tada2a
ENSMUSG00000018654	8949.12	-2.35506	0.123458	-19.0758	4.01025e-81	4.27614e-79	Ikzf1
ENSMUSG00000018659	549.481	-0.528068	0.0954242	-5.5339	3.13196e-08	1.76253e-07	Pnpo
ENSMUSG00000018661	753.967	-0.278631	0.0660846	-4.21628	2.48365e-05	9.7236e-05	Cog1
ENSMUSG00000018666	2285.76	-0.376889	0.121564	-3.10032	0.00193309	0.00548802	Cbx1
ENSMUSG00000018669	1339.21	-0.336989	0.0768641	-4.38421	1.16405e-05	4.79142e-05	Cdk5rap3
ENSMUSG00000018672	10.5303	0.480852	0.401779	1.1968	0.231383	0.355714	Copz2
ENSMUSG00000018677	1594.27	-0.12791	0.100549	-1.27212	0.203331	0.321508	Slc25a39
ENSMUSG00000018678	983.314	-0.108733	0.104526	-1.04024	0.298227	0.432835	Sp2
ENSMUSG00000018697	810.523	-0.591451	0.145092	-4.0764	4.57392e-05	0.000171457	Aatf
ENSMUSG00000018707	12920.3	0.595013	0.0840842	7.07639	1.47956e-12	1.24212e-11	Dync1h1
ENSMUSG00000018733	601.826	1.13442	0.143662	7.89645	2.86968e-15	2.95491e-14	Pex12
ENSMUSG00000018736	1064.38	0.436769	0.0681007	6.41357	1.42152e-10	1.01244e-09	Ndel1
ENSMUSG00000018740	64.3004	-0.675692	0.167054	-4.04476	5.23773e-05	0.000194783	Slc25a35
ENSMUSG00000018750	633.732	-0.943397	0.253088	-3.72754	0.000193357	0.000655862	Zbtb4
ENSMUSG00000018761	1396.26	0.249456	0.105975	2.35391	0.018577	0.0421546	Mpdu1
ENSMUSG00000018765	2177.79	0.0474709	0.0876108	0.541838	0.58793	0.710067	Fxr2
ENSMUSG00000018770	3889.3	-0.232832	0.136477	-1.70602	0.0880039	0.161574	Atp5g3
ENSMUSG00000018774	162.386	1.01167	0.163339	6.19368	5.87756e-10	3.97354e-09	Cd68
ENSMUSG00000018796	439.569	-0.575382	0.145801	-3.94634	7.93555e-05	0.000287553	Acsl1
ENSMUSG00000018800	170.079	1.04588	0.179485	5.82712	5.63933e-09	3.43332e-08	Abca5
ENSMUSG00000018809	416.249	-0.379599	0.0919352	-4.12898	3.64374e-05	0.000138621	Smyd4
ENSMUSG00000018819	5784.18	-0.244878	0.174888	-1.4002	0.161452	0.267077	Lsp1
ENSMUSG00000018820	1448.17	0.428149	0.0687677	6.22603	4.78412e-10	3.25289e-09	Zfyve27
ENSMUSG00000018821	65.1091	-0.135589	0.188591	-0.718958	0.472167	0.606075	Avpi1
ENSMUSG00000018841	1914.89	2.11756	0.0729532	29.0263	3.06469e-185	1.2769e-182	Rad51d
ENSMUSG00000018846	3839.27	0.00268434	0.0927458	0.0289429	0.97691	0.984965	Pank3
ENSMUSG00000018848	2516.31	-0.550011	0.14172	-3.88096	0.000104045	0.000370573	Rars
ENSMUSG00000018858	487.47	-0.35908	0.0992454	-3.6181	0.000296768	0.000973607	Ict1
ENSMUSG00000018861	917.879	1.24906	0.16171	7.72412	1.12632e-14	1.10708e-13	Fdxr
ENSMUSG00000018882	3472.72	0.309171	0.0745531	4.14698	3.36884e-05	0.000128948	Mrpl45
ENSMUSG00000018899	2253.76	0.239487	0.125985	1.90091	0.0573137	0.112434	Irf1
ENSMUSG00000018900	306.476	0.012899	0.0898595	0.143546	0.885859	0.928264	Slc22a5
ENSMUSG00000018909	379.133	-1.16415	0.205503	-5.66486	1.47149e-08	8.59923e-08	Arrb1
ENSMUSG00000018919	3.24851	-0.807765	0.518024	-1.55932	0.118921	0.207878	Tm4sf5
ENSMUSG00000018920	32.9584	0.723813	0.260634	2.77712	0.00548423	0.014134	Cxcl16
ENSMUSG00000018921	1794.67	0.244958	0.138646	1.76679	0.077264	0.144635	Pelp1
ENSMUSG00000018923	586.851	0.171595	0.102526	1.67368	0.0941932	0.171059	Med11
ENSMUSG00000018927	2.5164	-0.18432	0.546718	-0.337139	0.736012	0.826805	Ccl6
ENSMUSG00000018930	15.0889	-0.144549	0.391527	-0.369193	0.711984	0.807591	Ccl4
ENSMUSG00000018931	1308.56	1.44299	0.119193	12.1064	9.7691e-34	2.66096e-32	Natd1
ENSMUSG00000018932	1671.86	1.10281	0.147929	7.45499	8.98755e-14	8.24677e-13	Map2k3
ENSMUSG00000018965	3106.59	-0.571249	0.109384	-5.22241	1.76605e-07	9.12387e-07	Ywhah
ENSMUSG00000018974	2429.62	-0.280084	0.0737005	-3.8003	0.000144518	0.000501005	Sart3
ENSMUSG00000018983	2481.27	-0.720556	0.0989794	-7.27986	3.34169e-13	2.95886e-12	E2f2
ENSMUSG00000018986	344.841	0.850063	0.107968	7.87328	3.45474e-15	3.52509e-14	Slfn3
ENSMUSG00000018995	377.818	0.22536	0.102672	2.19496	0.0281668	0.0607191	Nars2
ENSMUSG00000018999	1034.37	-0.130606	0.0665881	-1.9614	0.0498325	0.0995632	Slc35b4
ENSMUSG00000019027	46.1521	0.388277	0.238787	1.62604	0.103941	0.185719	Dnah1
ENSMUSG00000019054	1770.75	-0.00557744	0.0642844	-0.0867619	0.930861	0.957064	Fis1
ENSMUSG00000019055	261.297	0.83062	0.109149	7.60995	2.74196e-14	2.61183e-13	Plod1
ENSMUSG00000019066	164.474	0.403909	0.133169	3.03306	0.0024209	0.00673274	Rab3d
ENSMUSG00000019080	99.9859	-0.503465	0.162469	-3.09884	0.00194278	0.00551346	Mfsd3
ENSMUSG00000019082	1726.69	0.103596	0.0984835	1.05191	0.29284	0.426945	Slc25a22
ENSMUSG00000019087	3025.06	0.243858	0.0641106	3.80371	0.000142543	0.000494842	Atp6ap1
ENSMUSG00000019088	126.557	-0.731625	0.200785	-3.64382	0.000268626	0.000888275	Dnase1l1
ENSMUSG00000019122	7.52124	0.388131	0.484928	0.800388	0.423486	0.560966	Ccl9
ENSMUSG00000019132	8328.8	0.259935	0.0601119	4.32419	1.53094e-05	6.18197e-05	BC005537
ENSMUSG00000019139	1944.19	-0.185896	0.243196	-0.764387	0.444637	0.581384	Isyna1
ENSMUSG00000019143	1165.44	0.10882	0.066997	1.62426	0.104321	0.186295	Hars2
ENSMUSG00000019146	7.80214	-0.299432	0.416741	-0.718508	0.472444	0.606367	Cacng2
ENSMUSG00000019158	333.601	-0.516963	0.1651	-3.13121	0.00174088	0.00498829	Tmem160
ENSMUSG00000019173	2470.28	-0.35705	0.0665769	-5.36297	8.18664e-08	4.39282e-07	Rab5c
ENSMUSG00000019178	3.6837	0.796757	0.504459	1.57943	0.114238	0.201004	Styxl1
ENSMUSG00000019179	4815.64	-0.0595617	0.122924	-0.484539	0.628003	0.740149	Mdh2
ENSMUSG00000019188	3561.89	-0.344183	0.0711883	-4.83483	1.33263e-06	6.19606e-06	H13
ENSMUSG00000019189	2682.57	-0.669777	0.260794	-2.56823	0.010222	0.0248363	Rnf145
ENSMUSG00000019194	107.716	6.13859	0.366134	16.766	4.32768e-63	3.03329e-61	Scn1b
ENSMUSG00000019210	1246.67	0.162501	0.0898577	1.80843	0.0705394	0.133947	Atp6v1e1
ENSMUSG00000019214	472.507	-1.00482	0.120358	-8.34856	6.90995e-17	7.84791e-16	Chtf18
ENSMUSG00000019235	45.1238	0.919013	0.2515	3.65413	0.00025806	0.000856102	Rps6kl1
ENSMUSG00000019254	2506.27	-0.206744	0.0800186	-2.5837	0.00977474	0.0238372	Ppp1r12c
ENSMUSG00000019261	684.913	-0.0979339	0.196129	-0.499334	0.617544	0.732214	Map1s
ENSMUSG00000019295	703.179	-0.125861	0.0815145	-1.54403	0.12258	0.213379	Tmem129
ENSMUSG00000019297	1810.16	0.398244	0.14125	2.81942	0.00481108	0.0125485	Nop9
ENSMUSG00000019302	2336.02	-0.916467	0.113909	-8.04558	8.584e-16	9.12289e-15	Atp6v0a1
ENSMUSG00000019303	296.739	-0.0219473	0.163848	-0.133949	0.893443	0.933202	Psmc3ip
ENSMUSG00000019312	142.358	-1.00939	0.179635	-5.61911	1.91946e-08	1.10819e-07	Grb7
ENSMUSG00000019320	50.9824	2.65414	0.300784	8.82407	1.10373e-18	1.40457e-17	Noxo1
ENSMUSG00000019326	53.8177	3.60106	0.297962	12.0856	1.25824e-33	3.38222e-32	Aoc3
ENSMUSG00000019338	879.568	-0.57207	0.0611171	-9.36024	7.95541e-21	1.14516e-19	Zfp687
ENSMUSG00000019362	1422.14	0.0597667	0.105428	0.566898	0.570783	0.695773	D8Ertd738e
ENSMUSG00000019370	4802.97	-0.490123	0.0901836	-5.43473	5.48807e-08	2.99627e-07	Calm3
ENSMUSG00000019373	1271.58	-0.474645	0.116621	-4.06999	4.70154e-05	0.000175948	Cops3
ENSMUSG00000019428	3549.83	-0.505031	0.0868015	-5.81823	5.94749e-09	3.6107e-08	Fkbp8
ENSMUSG00000019432	7741.34	0.0631013	0.0668269	0.94425	0.345042	0.483291	Ddx39b
ENSMUSG00000019433	564.409	-0.576578	0.113238	-5.09174	3.54793e-07	1.76956e-06	Gipc1
ENSMUSG00000019437	314.127	0.138538	0.127433	1.08715	0.276973	0.40863	Tlcd1
ENSMUSG00000019461	321.961	0.189878	0.144746	1.3118	0.189586	0.304114	Plscr3
ENSMUSG00000019467	31.8136	1.01501	0.265675	3.82048	0.000133191	0.000465176	Arhgef25
ENSMUSG00000019470	2515.43	0.505908	0.0815717	6.20201	5.57481e-10	3.7734e-09	Xab2
ENSMUSG00000019471	3878.19	-0.426433	0.13194	-3.23202	0.00122916	0.00361787	Cdc37
ENSMUSG00000019487	202.697	-0.723806	0.118178	-6.12471	9.08479e-10	6.04194e-09	Trip10
ENSMUSG00000019494	1770.02	-0.403234	0.126053	-3.19893	0.0013794	0.00402531	Cops6
ENSMUSG00000019505	22718.2	-0.0228892	0.0538109	-0.425363	0.670572	0.775293	Ubb
ENSMUSG00000019518	559.86	0.10791	0.0855245	1.26175	0.20704	0.32625	Ap4m1
ENSMUSG00000019528	1177.6	0.427047	0.0701376	6.0887	1.13832e-09	7.48205e-09	Gyg
ENSMUSG00000019539	159.882	-1.09129	0.309915	-3.52124	0.000429533	0.0013706	Rcn3
ENSMUSG00000019558	86.1782	1.45978	0.236235	6.17935	6.4366e-10	4.33195e-09	Slc6a8
ENSMUSG00000019564	1811.69	-0.989234	0.0984734	-10.0457	9.59699e-24	1.60299e-22	Arid3a
ENSMUSG00000019578	1038.17	0.0230289	0.0846333	0.272103	0.785543	0.862024	Ubxn6
ENSMUSG00000019579	1201.4	-0.346487	0.121903	-2.84232	0.00447871	0.0117745	Mydgf
ENSMUSG00000019590	18.8632	0.0283073	0.325935	0.0868497	0.930791	0.957036	Cyb561
ENSMUSG00000019659	801.307	-0.469537	0.0738565	-6.35742	2.05169e-10	1.44163e-09	Ccdc12
ENSMUSG00000019689	178.855	-0.733722	0.149441	-4.90979	9.11737e-07	4.31765e-06	1110001J03Rik
ENSMUSG00000019699	811.533	-1.42187	0.147648	-9.63014	5.96472e-22	9.06758e-21	Akt3
ENSMUSG00000019710	1116.98	-0.368038	0.0615021	-5.98416	2.17515e-09	1.38636e-08	Mrpl24
ENSMUSG00000019715	1934.39	0.0231114	0.131763	0.175401	0.860765	0.911744	Gle1
ENSMUSG00000019726	5908.43	-0.956953	0.208488	-4.58997	4.43314e-06	1.92625e-05	Lyst
ENSMUSG00000019731	3158.77	0.066858	0.0961704	0.695204	0.486928	0.620104	Slc35e1
ENSMUSG00000019732	32.53	-0.20938	0.240791	-0.86955	0.384546	0.523606	Calr3
ENSMUSG00000019737	158.691	1.87867	0.208359	9.01648	1.94231e-19	2.58427e-18	Syne4
ENSMUSG00000019738	267.02	-0.139833	0.124909	-1.11948	0.262935	0.393519	Polr2i
ENSMUSG00000019763	814.585	-0.258459	0.0863915	-2.99172	0.0027741	0.00761058	Rmnd1
ENSMUSG00000019768	33.84	0.0488257	0.294829	0.165607	0.868466	0.916149	Esr1
ENSMUSG00000019773	628.143	-0.955104	0.104396	-9.14887	5.75311e-20	7.91678e-19	Fbxo5
ENSMUSG00000019774	302.704	0.0726201	0.129737	0.559747	0.575652	0.699915	Mtrf1l
ENSMUSG00000019775	0.767919	0.620628	0.501745	1.23694	0.21611	0.337165	Rgs17
ENSMUSG00000019777	2326.26	0.77869	0.0800889	9.72283	2.4099e-22	3.74191e-21	Hdac2
ENSMUSG00000019782	1066.09	-0.283843	0.0849822	-3.34003	0.000837697	0.00254218	Rwdd1
ENSMUSG00000019790	1067.29	-0.426728	0.107857	-3.95643	7.60795e-05	0.000276752	Stxbp5
ENSMUSG00000019791	236.169	-0.415579	0.0941548	-4.41379	1.01578e-05	4.21431e-05	Hint3
ENSMUSG00000019792	428.096	-0.362416	0.129801	-2.79209	0.00523689	0.013554	Trmt11
ENSMUSG00000019794	1065.77	0.36381	0.0693743	5.24417	1.5699e-07	8.1781e-07	Katna1
ENSMUSG00000019795	1154.22	0.172776	0.0825499	2.09299	0.03635	0.0757329	Pcmt1
ENSMUSG00000019796	158.07	0.648683	0.15517	4.18046	2.90918e-05	0.000112405	Lrp11
ENSMUSG00000019797	253.379	0.0270193	0.159092	0.169835	0.86514	0.914226	1700021F05Rik
ENSMUSG00000019802	2646.62	-0.457375	0.0536683	-8.52227	1.5646e-17	1.85078e-16	Sec63
ENSMUSG00000019804	1834.48	-0.187986	0.0705002	-2.66646	0.00766552	0.0191438	Snx3
ENSMUSG00000019806	186.59	-1.01833	0.171339	-5.94337	2.79225e-09	1.75581e-08	Aig1
ENSMUSG00000019808	341.476	0.639823	0.124028	5.15871	2.48659e-07	1.2626e-06	Adat2
ENSMUSG00000019809	611.208	0.173542	0.0895251	1.93847	0.0525653	0.104282	Pex3
ENSMUSG00000019810	924.278	0.0642893	0.074423	0.863837	0.387677	0.526808	Fuca2
ENSMUSG00000019813	455.535	-0.849606	0.0937608	-9.06142	1.2876e-19	1.73056e-18	Cep57l1
ENSMUSG00000019814	1590.7	-0.162522	0.148271	-1.09612	0.273028	0.404215	Ltv1
ENSMUSG00000019817	60.9644	0.915326	0.23868	3.83494	0.000125594	0.000440969	Plagl1
ENSMUSG00000019818	6779.42	0.0946474	0.0392071	2.41404	0.0157768	0.0365676	Cd164
ENSMUSG00000019820	1004.33	0.524788	0.26297	1.99562	0.0459751	0.0928873	Utrn
ENSMUSG00000019822	211.995	-0.312663	0.130728	-2.39171	0.0167699	0.0385282	Smpd2
ENSMUSG00000019823	1394.49	-1.38081	0.102372	-13.4881	1.83681e-41	6.7971e-40	Mical1
ENSMUSG00000019826	662.515	0.32058	0.0760465	4.21558	2.49134e-05	9.75169e-05	Zbtb24
ENSMUSG00000019828	0.784924	0.0471551	0.509972	0.0924661	0.926328	0.954104	Grm1
ENSMUSG00000019832	71.0719	0.42919	0.171329	2.50507	0.0122428	0.0291637	Rab32
ENSMUSG00000019837	546.315	-0.111844	0.140222	-0.797622	0.42509	0.562528	Gtf3c6
ENSMUSG00000019838	250.418	0.148208	0.20453	0.72463	0.468679	0.603181	Slc16a10
ENSMUSG00000019841	3157.4	0.502346	0.128066	3.92255	8.76156e-05	0.000315301	Rev3l
ENSMUSG00000019842	756.934	-0.042632	0.122151	-0.349011	0.727081	0.819528	Traf3ip2
ENSMUSG00000019843	1081.74	-0.730666	0.17099	-4.27315	1.92733e-05	7.664e-05	Fyn
ENSMUSG00000019845	562.679	0.588597	0.10902	5.39899	6.70181e-08	3.63598e-07	Tube1
ENSMUSG00000019846	1.46753	0.00461241	0.533226	0.00865002	0.993098	0.995488	Lama4
ENSMUSG00000019849	2164.01	-0.522484	0.092705	-5.63598	1.74065e-08	1.00754e-07	Prep
ENSMUSG00000019850	5768.85	0.221885	0.153181	1.44851	0.147474	0.248224	Tnfaip3
ENSMUSG00000019852	52.6061	-0.650472	0.245862	-2.64568	0.00815277	0.0202438	Arfgef3
ENSMUSG00000019854	1312.96	-0.472313	0.0698125	-6.76545	1.32892e-11	1.02924e-10	Reps1
ENSMUSG00000019856	10.7256	1.66378	0.399192	4.16788	3.07444e-05	0.000118323	Fam184a
ENSMUSG00000019857	678.833	-0.749853	0.139958	-5.35772	8.42808e-08	4.51592e-07	Asf1a
ENSMUSG00000019861	1286.05	-0.298901	0.0953812	-3.13375	0.00172587	0.00494716	Gopc
ENSMUSG00000019863	1105.22	-0.76612	0.0695058	-11.0224	2.98051e-28	6.29656e-27	Qrsl1
ENSMUSG00000019864	1500.54	-0.895014	0.0677282	-13.2148	7.20857e-40	2.50673e-38	Rtn4ip1
ENSMUSG00000019866	2549.43	0.339563	0.0939846	3.61296	0.000302718	0.00099067	Aim1
ENSMUSG00000019868	701.533	0.107635	0.0711671	1.51243	0.130425	0.224328	Vta1
ENSMUSG00000019872	127.902	-0.250468	0.206734	-1.21155	0.225687	0.348936	Smpdl3a
ENSMUSG00000019873	2049.67	-0.457845	0.0795128	-5.75813	8.50516e-09	5.07445e-08	Reep3
ENSMUSG00000019876	598.473	-0.534392	0.118759	-4.4998	6.80187e-06	2.88582e-05	Pkib
ENSMUSG00000019877	3467.08	0.795652	0.0530722	14.9919	8.29653e-51	4.11154e-49	Serinc1
ENSMUSG00000019878	415.21	-0.0497821	0.0971532	-0.512408	0.608365	0.725325	Hsf2
ENSMUSG00000019883	218.411	-0.693731	0.119473	-5.80658	6.37622e-09	3.86264e-08	Echdc1
ENSMUSG00000019891	287.216	0.563017	0.123179	4.57073	4.86022e-06	2.1045e-05	Dcbld1
ENSMUSG00000019897	921.881	-0.144407	0.0711999	-2.0282	0.0425401	0.0869097	Ccdc59
ENSMUSG00000019899	1.31846	-0.26811	0.544448	-0.492444	0.622406	0.735981	Lama2
ENSMUSG00000019907	1477.11	-0.478864	0.156834	-3.05332	0.00226327	0.00632877	Ppp1r12a
ENSMUSG00000019916	1755.92	0.463472	0.485766	0.954105	0.340031	0.477938	P4ha1
ENSMUSG00000019917	111.466	-0.554907	0.166759	-3.3276	0.000875986	0.00264406	2010-09-01
ENSMUSG00000019920	2930.69	-0.507673	0.0548672	-9.25275	2.18783e-20	3.09003e-19	Lims1
ENSMUSG00000019923	2580.14	0.443953	0.14372	3.08901	0.00200827	0.00568353	Zwint
ENSMUSG00000019927	477.624	-0.363281	0.116941	-3.10652	0.00189303	0.00538382	Ube2d1
ENSMUSG00000019942	1296.35	-1.57926	0.146186	-10.8031	3.32888e-27	6.66933e-26	Cdk1
ENSMUSG00000019943	1875.93	-1.00884	0.140801	-7.16499	7.77935e-13	6.68473e-12	Atp2b1
ENSMUSG00000019944	277.782	0.0281663	0.123561	0.227954	0.819682	0.885482	Rhobtb1
ENSMUSG00000019945	25.3877	-1.18291	0.282221	-4.19142	2.77209e-05	0.000107459	1700040L02Rik
ENSMUSG00000019947	822.785	-0.581424	0.210252	-2.76537	0.00568582	0.0146167	Arid5b
ENSMUSG00000019951	2148.62	-0.55018	0.05745	-9.57668	1.00217e-21	1.5052e-20	Uhrf1bp1l
ENSMUSG00000019952	624.417	-1.32431	0.103211	-12.831	1.09929e-37	3.52935e-36	Poc1b
ENSMUSG00000019960	368.82	-0.117382	0.191838	-0.611883	0.540615	0.670265	Dusp6
ENSMUSG00000019961	5629.88	-0.667306	0.0971275	-6.87041	6.40155e-12	5.07321e-11	Tmpo
ENSMUSG00000019969	2224.46	-0.373252	0.0622468	-5.99632	2.01835e-09	1.29155e-08	Psen1
ENSMUSG00000019970	174.839	1.60124	0.135114	11.851	2.12535e-32	5.52175e-31	Sgk1
ENSMUSG00000019971	213.57	1.17055	0.146415	7.99476	1.29831e-15	1.3648e-14	Cep290
ENSMUSG00000019975	252.466	1.54141	0.148858	10.3549	3.97489e-25	7.17774e-24	Ikbip
ENSMUSG00000019977	2347.02	-0.158016	0.0855451	-1.84717	0.0647232	0.124697	Hbs1l
ENSMUSG00000019978	2231.97	-0.986649	0.0600693	-16.4252	1.26286e-60	8.3323e-59	Epb4.1l2
ENSMUSG00000019979	4630.77	1.47659	0.108845	13.566	6.36825e-42	2.38799e-40	Apaf1
ENSMUSG00000019982	710.782	-0.734652	0.133793	-5.49098	3.99716e-08	2.21726e-07	Myb
ENSMUSG00000019984	1778.76	0.197893	0.0617053	3.20706	0.00134098	0.00392338	Med23
ENSMUSG00000019986	735.505	1.19965	0.156019	7.68914	1.48124e-14	1.44395e-13	Ahi1
ENSMUSG00000019988	1164.14	0.0664448	0.0931479	0.713326	0.475644	0.609252	Nedd1
ENSMUSG00000019990	109.444	-0.708733	0.506119	-1.40033	0.161414	0.267034	Pde7b
ENSMUSG00000019992	542.795	0.010603	0.162945	0.0650708	0.948118	0.967436	Mtfr2
ENSMUSG00000019996	564.428	0.0346721	0.160169	0.216472	0.82862	0.890737	Map7
ENSMUSG00000019998	1759.23	-1.04657	0.078785	-13.2839	2.87144e-40	1.0063e-38	Stx7
ENSMUSG00000020003	586.726	-0.363124	0.0936009	-3.87949	0.000104675	0.000372639	Pex7
ENSMUSG00000020009	1105.71	0.325488	0.129536	2.51271	0.0119807	0.0285998	Ifngr1
ENSMUSG00000020014	24.0447	0.554703	0.261658	2.11995	0.0340099	0.0715932	Cfap54
ENSMUSG00000020015	961.003	-0.999127	0.194561	-5.13529	2.81714e-07	1.42018e-06	Cdk17
ENSMUSG00000020017	20.0923	3.07293	0.386802	7.94446	1.95042e-15	2.02317e-14	Hal
ENSMUSG00000020018	122.821	-0.00729861	0.14922	-0.0489117	0.96099	0.975636	Snrpf
ENSMUSG00000020020	76.8745	1.86661	0.308827	6.04421	1.50143e-09	9.76038e-09	Usp44
ENSMUSG00000020021	794.037	0.00993381	0.132759	0.0748259	0.940353	0.963277	Fgd6
ENSMUSG00000020022	985.307	0.312883	0.138887	2.25278	0.0242727	0.0533834	Ndufa12
ENSMUSG00000020023	1769.89	-1.17933	0.157953	-7.46631	8.24746e-14	7.59556e-13	Tmcc3
ENSMUSG00000020024	952.438	-0.874132	0.116867	-7.47969	7.44982e-14	6.89767e-13	Cep83
ENSMUSG00000020027	108.218	0.669097	0.255014	2.62376	0.00869638	0.021461	Socs2
ENSMUSG00000020029	1042.51	-0.183615	0.149241	-1.23033	0.218575	0.340255	Nudt4
ENSMUSG00000020032	89.413	-0.991581	0.156498	-6.33608	2.35688e-10	1.64426e-09	Nuak1
ENSMUSG00000020034	886.642	0.100828	0.167033	0.603642	0.546082	0.675368	Tcp11l2
ENSMUSG00000020038	720.735	-0.649491	0.0704808	-9.21514	3.10858e-20	4.3468e-19	Cry1
ENSMUSG00000020042	6.614	-0.315929	0.480372	-0.657677	0.510746	0.642203	Btbd11
ENSMUSG00000020048	20312.7	-0.569763	0.0816411	-6.97888	2.97545e-12	2.42115e-11	Hsp90b1
ENSMUSG00000020056	622.286	-0.164383	0.0742018	-2.21534	0.0267364	0.0580752	Ccdc53
ENSMUSG00000020059	3.49903	1.25878	0.522478	2.40924	0.0159856	0.0369868	Sycp3
ENSMUSG00000020062	5.28347	2.21877	0.522435	4.24697	2.16678e-05	8.5467e-05	Slc5a8
ENSMUSG00000020063	1701.93	0.446238	0.107895	4.13584	3.5366e-05	0.000134887	Sirt1
ENSMUSG00000020064	1791.58	-0.778718	0.0788824	-9.87188	5.51207e-23	8.88368e-22	Herc4
ENSMUSG00000020067	2.72273	0.574891	0.519077	1.10753	0.268067	0.398891	Mypn
ENSMUSG00000020069	1092.98	-0.291253	0.0640728	-4.54566	5.47644e-06	2.35345e-05	Hnrnph3
ENSMUSG00000020070	725.215	-0.75423	0.15907	-4.7415	2.12141e-06	9.62513e-06	Rufy2
ENSMUSG00000020074	5174.97	-0.0824476	0.0731233	-1.12751	0.259525	0.389582	Ccar1
ENSMUSG00000020075	11092.2	-0.308447	0.146061	-2.11177	0.0347064	0.0728345	Ddx21
ENSMUSG00000020076	2394.42	0.12388	0.0750666	1.65026	0.0988896	0.178093	Ddx50
ENSMUSG00000020077	5662.21	-0.623674	0.0724488	-8.60847	7.40426e-18	8.95637e-17	Srgn
ENSMUSG00000020078	1186.46	-0.470832	0.0674347	-6.98205	2.90913e-12	2.37061e-11	Vps26a
ENSMUSG00000020079	1289.43	0.299147	0.130963	2.28421	0.0223594	0.0496119	Supv3l1
ENSMUSG00000020083	2.89476	0.61251	0.541416	1.13131	0.257924	0.387709	2010107G23Rik
ENSMUSG00000020085	131.857	0.898719	0.130996	6.86067	6.85378e-12	5.41634e-11	Aifm2
ENSMUSG00000020087	695.862	0.540503	0.156922	3.44441	0.000572299	0.00179034	Tysnd1
ENSMUSG00000020088	3207.63	-0.0475403	0.0747598	-0.635907	0.524837	0.655107	Sar1a
ENSMUSG00000020089	1968.3	-0.225071	0.186223	-1.20861	0.226813	0.350197	Ppa1
ENSMUSG00000020091	3177.07	0.311813	0.0584421	5.33541	9.53274e-08	5.08842e-07	Eif4ebp2
ENSMUSG00000020097	2479.79	0.305766	0.0752825	4.06159	4.87404e-05	0.00018192	Sgpl1
ENSMUSG00000020098	27.1764	-0.123828	0.266069	-0.465397	0.641647	0.751467	Pcbd1
ENSMUSG00000020099	16.1862	2.0664	0.342464	6.03392	1.60034e-09	1.03674e-08	Unc5b
ENSMUSG00000020100	2345.44	1.03109	0.0942641	10.9383	7.56308e-28	1.56976e-26	Slc29a3
ENSMUSG00000020101	951.52	0.101195	0.114721	0.882097	0.377724	0.517098	4632428N05Rik
ENSMUSG00000020102	97.2809	0.613962	0.177554	3.4579	0.000544408	0.00170927	Slc16a7
ENSMUSG00000020107	1531.17	0.26201	0.104964	2.4962	0.0125533	0.0298401	Anapc16
ENSMUSG00000020108	6502.07	1.76332	0.22993	7.66893	1.73435e-14	1.67761e-13	Ddit4
ENSMUSG00000020109	1025.84	-0.184073	0.0746651	-2.46532	0.0136891	0.0322032	Dnajb12
ENSMUSG00000020111	691.556	-0.207428	0.0735719	-2.81938	0.00481158	0.0125485	Micu1
ENSMUSG00000020114	3256.22	-0.483451	0.0827805	-5.84016	5.21514e-09	3.19107e-08	Cand1
ENSMUSG00000020115	2600.93	0.539368	0.0787967	6.84505	7.64466e-12	6.0182e-11	Tbk1
ENSMUSG00000020116	1180.75	-0.0871189	0.190375	-0.457617	0.647228	0.755738	Pno1
ENSMUSG00000020120	10672.3	-0.113174	0.163535	-0.692049	0.488906	0.62162	Plek
ENSMUSG00000020124	2666.89	-0.13632	0.0849636	-1.60445	0.108614	0.192752	Usp15
ENSMUSG00000020128	1814.81	-0.693824	0.119027	-5.82913	5.57161e-09	3.39441e-08	Vps54
ENSMUSG00000020130	2201.76	0.032617	0.0632227	0.515907	0.60592	0.723406	Tbc1d15
ENSMUSG00000020131	56.0319	-0.851112	0.187138	-4.54804	5.41477e-06	2.32805e-05	Pcsk4
ENSMUSG00000020132	1953.94	0.246304	0.0812613	3.03101	0.00243737	0.00677184	Rab21
ENSMUSG00000020133	581.606	-0.554622	0.107559	-5.15645	2.5167e-07	1.27673e-06	2310011J03Rik
ENSMUSG00000020134	1961.33	-0.781858	0.110648	-7.06617	1.59264e-12	1.33357e-11	Peli1
ENSMUSG00000020135	18.8462	2.35854	0.370322	6.36888	1.9041e-10	1.34254e-09	Apc2
ENSMUSG00000020137	750.763	0.602119	0.105972	5.68186	1.33237e-08	7.81261e-08	Thap2
ENSMUSG00000020142	1029.87	-0.931497	0.340007	-2.73964	0.00615066	0.0157094	Slc1a4
ENSMUSG00000020143	6779.85	-1.30584	0.14927	-8.74818	2.1683e-18	2.71327e-17	Dock2
ENSMUSG00000020149	3752.22	0.143643	0.0931802	1.54156	0.123181	0.214261	Rab1
ENSMUSG00000020150	8.87969	-1.01079	0.386889	-2.6126	0.00898573	0.0221023	Gamt
ENSMUSG00000020151	1.30317	0.164125	0.524808	0.312733	0.754483	0.840145	Ptprr
ENSMUSG00000020152	10253.7	-0.635726	0.0599565	-10.6031	2.88165e-26	5.51781e-25	Actr2
ENSMUSG00000020153	869.263	-0.570203	0.14778	-3.85846	0.000114104	0.000403818	Ndufs7
ENSMUSG00000020156	1054.5	-0.942445	0.0838003	-11.2463	2.41444e-29	5.42682e-28	Mum1
ENSMUSG00000020160	14.3682	0.276519	0.380874	0.726011	0.467832	0.60233	Meis1
ENSMUSG00000020163	515.403	-0.407495	0.157363	-2.58951	0.00961116	0.0234688	Uqcr11
ENSMUSG00000020166	1863.5	-0.977345	0.107246	-9.11308	8.00781e-20	1.09458e-18	Cnot2
ENSMUSG00000020167	3409.64	-1.2142	0.133973	-9.06304	1.26859e-19	1.70705e-18	Tcf3
ENSMUSG00000020170	1242.89	0.270667	0.1265	2.13966	0.0323824	0.0685973	Frs2
ENSMUSG00000020171	1751.45	0.168795	0.0679533	2.48399	0.0129921	0.0307727	Yeats4
ENSMUSG00000020176	79.6755	3.05398	0.256418	11.9102	1.04786e-32	2.75418e-31	Grb10
ENSMUSG00000020177	0.847558	0.4738	0.507376	0.933824	0.350395	0.489144	9530003J23Rik
ENSMUSG00000020178	219.687	-0.402669	0.144412	-2.78833	0.00529801	0.0136917	Adora2a
ENSMUSG00000020180	1858.58	-0.114964	0.172721	-0.665606	0.505663	0.637005	Snrpd3
ENSMUSG00000020183	1346.97	-0.895608	0.1408	-6.36083	2.00662e-10	1.41216e-09	Cpm
ENSMUSG00000020184	9537.99	2.66226	0.0551597	48.2646	0	0	Mdm2
ENSMUSG00000020185	387.885	1.08584	0.135931	7.98817	1.36953e-15	1.43785e-14	E2f7
ENSMUSG00000020186	381.494	1.52928	0.107523	14.2228	6.61497e-46	2.87873e-44	Csrp2
ENSMUSG00000020189	2893.18	-0.904949	0.0949227	-9.53353	1.52018e-21	2.26507e-20	Osbpl8
ENSMUSG00000020190	12642	0.453321	0.0789141	5.74449	9.22004e-09	5.48642e-08	Mknk2
ENSMUSG00000020191	19.22	2.07333	0.320869	6.46161	1.03592e-10	7.45588e-10	4930415F15Rik
ENSMUSG00000020193	56.8037	-0.38016	0.18493	-2.0557	0.0398112	0.08201	Zpbp
ENSMUSG00000020196	2808.86	-0.942872	0.0867502	-10.8688	1.62304e-27	3.31368e-26	Cabin1
ENSMUSG00000020198	3608.51	-0.281338	0.0691273	-4.06985	4.70432e-05	0.000175993	Ap3d1
ENSMUSG00000020205	77.2762	3.04489	0.246746	12.3402	5.50374e-35	1.59985e-33	Phlda1
ENSMUSG00000020211	1497.57	-0.497057	0.114072	-4.35738	1.31628e-05	5.36892e-05	Sf3a2
ENSMUSG00000020212	801.877	0.971737	0.13993	6.94446	3.79918e-12	3.06812e-11	Mdm1
ENSMUSG00000020219	965.569	-0.433904	0.148674	-2.9185	0.00351723	0.00944886	Timm13
ENSMUSG00000020220	3104.05	-0.196259	0.218285	-0.899093	0.368603	0.508068	Vps13d
ENSMUSG00000020224	1707	0.791303	0.130804	6.04955	1.45251e-09	9.44783e-09	Llph
ENSMUSG00000020225	1358.84	0.481217	0.0826507	5.8223	5.80449e-09	3.53055e-08	Tmbim4
ENSMUSG00000020227	1116.06	-0.714571	0.135682	-5.2665	1.39047e-07	7.27538e-07	Irak3
ENSMUSG00000020228	1999.45	0.150499	0.0987126	1.52461	0.127355	0.21999	Helb
ENSMUSG00000020230	222.567	0.679076	0.172845	3.92882	8.53642e-05	0.000307889	Prmt2
ENSMUSG00000020231	257.335	-0.468439	0.111811	-4.18956	2.79499e-05	0.00010831	Dip2a
ENSMUSG00000020232	808.981	0.264196	0.12661	2.08669	0.0369158	0.0767765	Hmg20b
ENSMUSG00000020235	1584.28	-0.761696	0.0597369	-12.7508	3.08402e-37	9.77285e-36	Fzr1
ENSMUSG00000020238	2092.43	0.209292	0.114384	1.82974	0.0672891	0.128944	Ncln
ENSMUSG00000020246	775.193	-0.179789	0.0805043	-2.23329	0.0255299	0.0557883	Hcfc2
ENSMUSG00000020248	2972.45	1.87122	0.0682222	27.4283	1.2613e-165	4.43407e-163	Nfyb
ENSMUSG00000020250	5752.99	0.812911	0.130123	6.24726	4.17726e-10	2.85406e-09	Txnrd1
ENSMUSG00000020251	15.1284	1.29761	0.35937	3.61079	0.000305266	0.000997702	Glt8d2
ENSMUSG00000020253	1755.45	-0.711442	0.0664092	-10.713	8.84429e-27	1.73183e-25	Ppm1m
ENSMUSG00000020255	2016.7	-0.233019	0.0745578	-3.12535	0.00177595	0.00508102	D10Wsu102e
ENSMUSG00000020256	569.253	-0.942486	0.20834	-4.52378	6.07436e-06	2.59281e-05	Aldh1l2
ENSMUSG00000020257	3654.67	-0.160157	0.086783	-1.84549	0.0649668	0.125102	Wdr82
ENSMUSG00000020258	146.249	0.367593	0.124319	2.95685	0.003108	0.00843814	Glyctk
ENSMUSG00000020260	659.26	0.426838	0.0812556	5.25303	1.49617e-07	7.81753e-07	Pofut2
ENSMUSG00000020261	551.939	0.071722	0.102051	0.702806	0.482177	0.615343	Slc36a1
ENSMUSG00000020262	117.64	-0.135768	0.136202	-0.996816	0.318854	0.455555	Adarb1
ENSMUSG00000020263	459.404	0.64132	0.123053	5.21172	1.87098e-07	9.62835e-07	Appl2
ENSMUSG00000020265	1908.82	-0.215496	0.0858435	-2.51034	0.0120615	0.0287684	Sumo3
ENSMUSG00000020267	2932.16	-0.151085	0.136611	-1.10595	0.268748	0.399631	Hint1
ENSMUSG00000020268	140.475	1.3469	0.145008	9.28847	1.56524e-20	2.22325e-19	Lyrm7
ENSMUSG00000020271	1788.38	-0.43169	0.116084	-3.71879	0.000200182	0.00067789	Fbxw11
ENSMUSG00000020272	2675.29	-0.0695608	0.117828	-0.590359	0.55495	0.683179	Stk10
ENSMUSG00000020273	1286.17	0.485284	0.10795	4.49545	6.94241e-06	2.94212e-05	Papolg
ENSMUSG00000020275	4500.45	0.390399	0.144847	2.69525	0.00703352	0.0177218	Rel
ENSMUSG00000020277	4222.44	0.338558	0.402942	0.840214	0.400788	0.539543	Pfkl
ENSMUSG00000020279	434.264	-1.87034	0.29771	-6.28243	3.33317e-10	2.29906e-09	Il9r
ENSMUSG00000020280	1400.71	-0.225457	0.0787973	-2.86122	0.00422013	0.0111665	Pus10
ENSMUSG00000020282	165.396	-0.329963	0.18651	-1.76915	0.0768695	0.144112	Rhbdf1
ENSMUSG00000020283	683.128	0.283328	0.127255	2.22646	0.0259837	0.0566371	Pex13
ENSMUSG00000020284	365.512	1.83885	0.189411	9.70829	2.77971e-22	4.29834e-21	1810043G02Rik
ENSMUSG00000020287	532.26	1.35512	0.0955062	14.1888	1.07534e-45	4.63486e-44	Mpg
ENSMUSG00000020288	497.892	-0.180263	0.0776569	-2.32128	0.0202716	0.0455318	Ahsa2
ENSMUSG00000020289	900.775	0.644167	0.0822196	7.83471	4.69917e-15	4.76031e-14	Nprl3
ENSMUSG00000020290	8736.01	-0.301285	0.109197	-2.75909	0.00579629	0.0148684	Xpo1
ENSMUSG00000020300	2040.5	0.952728	0.110471	8.62422	6.45335e-18	7.84832e-17	Cpeb4
ENSMUSG00000020303	24.8222	-1.06326	0.389088	-2.7327	0.00628167	0.0160149	Stc2
ENSMUSG00000020305	326.29	-0.896558	0.0814209	-11.0114	3.36717e-28	7.09344e-27	Asb3
ENSMUSG00000020307	3313.74	1.12464	0.135122	8.32314	8.56646e-17	9.67555e-16	Cdc34
ENSMUSG00000020308	221.596	-0.300846	0.274993	-1.09401	0.273949	0.405267	Tpgs1
ENSMUSG00000020309	300.224	0.815768	0.108651	7.50813	5.99777e-14	5.58774e-13	Chac2
ENSMUSG00000020311	875.845	-0.192238	0.09113	-2.10949	0.0349023	0.0731434	Erlec1
ENSMUSG00000020315	4711.19	-1.02763	0.155857	-6.59342	4.29806e-11	3.19888e-10	Sptbn1
ENSMUSG00000020319	85.7469	-0.859921	0.15317	-5.61417	1.9751e-08	1.13855e-07	Wdpcp
ENSMUSG00000020321	4798.99	-0.336493	0.0934316	-3.60148	0.000316405	0.00103052	Mdh1
ENSMUSG00000020326	28986.6	3.16333	0.0846977	37.3485	2.6856e-305	3.55431e-302	Ccng1
ENSMUSG00000020328	2519.01	1.22048	0.118818	10.2718	9.43809e-25	1.66547e-23	Nudcd2
ENSMUSG00000020329	1204.64	0.758031	0.110344	6.86969	6.43434e-12	5.0974e-11	Polrmt
ENSMUSG00000020330	2140.91	-1.28867	0.148687	-8.66699	4.43705e-18	5.46709e-17	Hmmr
ENSMUSG00000020331	44.1111	1.05929	0.22821	4.64176	3.45462e-06	1.52224e-05	Hcn2
ENSMUSG00000020340	9937.02	-1.21495	0.100467	-12.093	1.1503e-33	3.10318e-32	Cyfip2
ENSMUSG00000020346	3149.74	-0.249007	0.0754517	-3.30022	0.000966085	0.00289388	Mgat1
ENSMUSG00000020349	4982.6	-0.158962	0.104359	-1.52322	0.127703	0.220437	Ppp2ca
ENSMUSG00000020358	4305.42	-0.434865	0.135259	-3.21506	0.00130418	0.00382365	Hnrnpab
ENSMUSG00000020359	644.807	0.2273	0.0961533	2.36393	0.0180823	0.0411943	Phykpl
ENSMUSG00000020361	8171.78	-0.658824	0.120062	-5.48735	4.08012e-08	2.25882e-07	Hspa4
ENSMUSG00000020362	4717.56	-0.497839	0.0666777	-7.46635	8.24517e-14	7.59556e-13	Cnot6
ENSMUSG00000020363	3.21941	1.14973	0.519262	2.21415	0.0268182	0.0582302	Gfpt2
ENSMUSG00000020366	1965.16	0.460251	0.0803468	5.72831	1.01439e-08	6.00755e-08	Mapk9
ENSMUSG00000020368	18373.1	0.190449	0.0836184	2.2776	0.0227506	0.0503854	Canx
ENSMUSG00000020372	59217.9	0.0640407	0.046928	1.36466	0.17236	0.281386	Gnb2l1
ENSMUSG00000020375	627.097	-0.854874	0.0650674	-13.1383	1.98699e-39	6.80447e-38	Rufy1
ENSMUSG00000020376	1179.21	-0.567356	0.146633	-3.86923	0.000109178	0.000387871	Rnf130
ENSMUSG00000020377	1.46402	-0.301808	0.543845	-0.554953	0.578927	0.702891	Ltc4s
ENSMUSG00000020380	2590.27	-0.00786667	0.0811033	-0.0969956	0.92273	0.951618	Rad50
ENSMUSG00000020381	82.943	0.308968	0.175752	1.75797	0.078752	0.146931	3010026O09Rik
ENSMUSG00000020385	3250.39	0.235725	0.0800434	2.94497	0.0032299	0.00873956	Clk4
ENSMUSG00000020386	1137.42	-0.147116	0.110314	-1.33361	0.182331	0.294534	Sar1b
ENSMUSG00000020387	4648.97	-0.734628	0.138221	-5.31487	1.06732e-07	5.66894e-07	Jade2
ENSMUSG00000020389	198.084	0.574248	0.124833	4.60014	4.22217e-06	1.83955e-05	Cdkl3
ENSMUSG00000020390	3008.86	-0.0771296	0.0486927	-1.58401	0.113192	0.199366	Ube2b
ENSMUSG00000020392	1825.83	-0.464189	0.0993767	-4.67101	2.99727e-06	1.33325e-05	Cdkn2aipnl
ENSMUSG00000020393	851.21	0.293478	0.128983	2.27532	0.0228866	0.0506468	Kremen1
ENSMUSG00000020395	25.14	-0.123355	0.277999	-0.443726	0.65724	0.764081	Itk
ENSMUSG00000020396	187.693	1.53288	0.134307	11.4132	3.59159e-30	8.40866e-29	Nefh
ENSMUSG00000020397	291.545	0.464156	0.115054	4.03423	5.47806e-05	0.000203317	Med7
ENSMUSG00000020400	1955.51	-0.102184	0.122203	-0.836177	0.403056	0.5418	Tnip1
ENSMUSG00000020402	3338.88	-0.127447	0.0837702	-1.52139	0.128162	0.221078	Vdac1
ENSMUSG00000020409	1940.13	0.361559	0.0640514	5.64483	1.65341e-08	9.59508e-08	Slu7
ENSMUSG00000020411	173.614	4.85543	0.264844	18.3332	4.49996e-75	4.38288e-73	Nipal4
ENSMUSG00000020412	2419.4	0.17143	0.0709109	2.41754	0.0156258	0.03624	Ascc2
ENSMUSG00000020413	1290.87	0.246174	0.140999	1.74593	0.0808235	0.150285	Hus1
ENSMUSG00000020415	535.827	0.740586	0.125261	5.91236	3.37232e-09	2.10235e-08	Pttg1
ENSMUSG00000020420	294.973	-0.025155	0.106505	-0.236186	0.813289	0.88125	Zfp607
ENSMUSG00000020422	411.475	-0.810103	0.14095	-5.74746	9.05934e-09	5.39365e-08	Tns3
ENSMUSG00000020423	8485.37	1.49744	0.128987	11.6092	3.70044e-31	9.07919e-30	Btg2
ENSMUSG00000020424	125.632	1.21521	0.16305	7.45301	9.12366e-14	8.36484e-13	Gatsl3
ENSMUSG00000020430	3295.27	-0.00953287	0.105059	-0.0907382	0.927701	0.954993	Pes1
ENSMUSG00000020432	861.169	2.23335	0.218221	10.2343	1.39148e-24	2.44014e-23	Tcn2
ENSMUSG00000020437	8559.34	0.401458	0.105418	3.80825	0.000139954	0.000486531	Myo1g
ENSMUSG00000020439	77.5403	-0.685265	0.204421	-3.35222	0.000801667	0.00244499	Smtn
ENSMUSG00000020440	1171.52	-0.155292	0.114437	-1.35701	0.174779	0.284488	Arf5
ENSMUSG00000020441	237.83	-0.659052	0.117648	-5.6019	2.12018e-08	1.21875e-07	2310033P09Rik
ENSMUSG00000020444	562.666	-0.00790424	0.0820555	-0.0963279	0.92326	0.95186	Guk1
ENSMUSG00000020448	740.507	-0.0606781	0.113439	-0.534895	0.592722	0.713419	Rnf185
ENSMUSG00000020451	1824.08	-0.133242	0.0708107	-1.88166	0.0598819	0.116668	Limk2
ENSMUSG00000020453	1009.73	-0.182978	0.0841489	-2.17446	0.0296709	0.0635897	Patz1
ENSMUSG00000020454	3298.95	-0.327022	0.0789393	-4.14271	3.4323e-05	0.000131042	Eif4enif1
ENSMUSG00000020455	2174.95	0.986504	0.116789	8.44689	2.99155e-17	3.47839e-16	Trim11
ENSMUSG00000020456	6136.97	0.0338104	0.0997378	0.338993	0.734615	0.825951	Ogdh
ENSMUSG00000020457	2173.49	-0.222698	0.109965	-2.02518	0.0428493	0.0874279	Drg1
ENSMUSG00000020458	2120.74	-0.0657985	0.0631318	-1.04224	0.2973	0.431832	Rtn4
ENSMUSG00000020459	957.228	-0.378804	0.0840233	-4.50832	6.53433e-06	2.78018e-05	Mtif2
ENSMUSG00000020460	30590.7	0.143622	0.0529863	2.71056	0.00671706	0.0170094	Rps27a
ENSMUSG00000020462	336.078	-0.68396	0.0935861	-7.30835	2.7044e-13	2.40785e-12	Cfap36
ENSMUSG00000020463	5621.97	-0.200522	0.0582551	-3.44213	0.000577143	0.00180274	Smek2
ENSMUSG00000020464	1882.94	-0.394608	0.0965394	-4.08754	4.35978e-05	0.000163922	Pnpt1
ENSMUSG00000020469	2.22176	-0.0590823	0.547889	-0.107836	0.914125	0.946138	Myl7
ENSMUSG00000020471	1409.74	-0.545576	0.137957	-3.95468	7.66382e-05	0.000278649	Pold2
ENSMUSG00000020472	1080.4	-0.330681	0.101831	-3.24734	0.00116489	0.00344038	Zkscan17
ENSMUSG00000020474	1372.55	-0.499254	0.111438	-4.48011	7.46054e-06	3.15161e-05	Polm
ENSMUSG00000020476	2841.32	-0.788804	0.0917814	-8.59438	8.3716e-18	1.00777e-16	Dbnl
ENSMUSG00000020477	613.538	0.50713	0.151735	3.34221	0.000831151	0.00252567	Mrps24
ENSMUSG00000020482	2977.16	1.22768	0.102112	12.0229	2.69355e-33	7.18036e-32	Ccdc117
ENSMUSG00000020483	1522.19	0.206944	0.0951296	2.17539	0.0296009	0.0634639	Dynll2
ENSMUSG00000020484	6082.94	-0.521058	0.0879189	-5.92658	3.0931e-09	1.93579e-08	Xbp1
ENSMUSG00000020485	1694.6	0.102584	0.0658724	1.55732	0.119395	0.208578	Supt4a
ENSMUSG00000020486	6.61097	0.138888	0.435015	0.319271	0.749521	0.83698	2004-09-01
ENSMUSG00000020491	482.339	1.19974	0.1068	11.2336	2.78945e-29	6.23855e-28	2810021J22Rik
ENSMUSG00000020492	411.71	-1.00347	0.0896432	-11.194	4.361e-29	9.65729e-28	Ska2
ENSMUSG00000020493	941.505	-1.96786	0.110134	-17.8679	2.09617e-71	1.8641e-69	Prr11
ENSMUSG00000020496	2459.06	-0.425379	0.0844261	-5.03848	4.69254e-07	2.30117e-06	Rnf187
ENSMUSG00000020513	224.373	-1.18867	0.108292	-10.9765	4.95645e-28	1.03735e-26	Tubd1
ENSMUSG00000020515	1744.97	0.0576578	0.0627221	0.919257	0.357961	0.497139	Cnot8
ENSMUSG00000020516	2258.19	-0.162289	0.0920069	-1.76388	0.0777525	0.14538	Rps6kb1
ENSMUSG00000020519	260.069	0.249346	0.10483	2.37856	0.0173802	0.039776	Sap30l
ENSMUSG00000020520	470.29	0.219439	0.124253	1.76607	0.0773843	0.14479	Galnt10
ENSMUSG00000020521	1072.28	-0.00453215	0.0890728	-0.0508814	0.95942	0.974625	Rnft1
ENSMUSG00000020522	2159.85	0.122013	0.0859404	1.41974	0.155683	0.259403	Mfap3
ENSMUSG00000020523	1845.34	0.231546	0.130949	1.76822	0.0770249	0.144319	Fam114a2
ENSMUSG00000020525	2115.5	2.07695	0.0660759	31.4328	7.21232e-217	4.05675e-214	Ppm1d
ENSMUSG00000020526	315.704	0.0865235	0.149693	0.578008	0.563259	0.689749	Znhit3
ENSMUSG00000020527	794.148	0.439407	0.111981	3.92393	8.71173e-05	0.000313759	Myo19
ENSMUSG00000020528	1128.38	0.121447	0.0774591	1.56789	0.116908	0.204852	Prpsap2
ENSMUSG00000020530	3028.49	-0.440468	0.056087	-7.8533	4.05246e-15	4.12562e-14	Ggnbp2
ENSMUSG00000020532	3083.14	-0.909506	0.151189	-6.01571	1.79099e-09	1.15328e-08	Acaca
ENSMUSG00000020534	1296.43	-0.621365	0.219467	-2.83125	0.00463667	0.0121529	Shmt1
ENSMUSG00000020536	1117.77	-0.292612	0.0875021	-3.34405	0.000825634	0.00251026	Llgl1
ENSMUSG00000020537	1881.71	0.584052	0.124545	4.68951	2.73866e-06	1.22426e-05	Drg2
ENSMUSG00000020538	3140.44	-0.0880191	0.11031	-0.797922	0.424916	0.562364	Srebf1
ENSMUSG00000020541	92.0981	0.748546	0.157296	4.75885	1.94699e-06	8.88366e-06	Tom1l1
ENSMUSG00000020544	67.7123	-0.116845	0.231839	-0.503993	0.614266	0.72977	Cox11
ENSMUSG00000020546	458.106	0.856931	0.112559	7.61316	2.6748e-14	2.55218e-13	Stxbp4
ENSMUSG00000020547	1978.3	-0.449024	0.158649	-2.8303	0.00465049	0.012182	Bzw2
ENSMUSG00000020549	1259.39	-0.143072	0.117115	-1.22164	0.221844	0.344249	Elac2
ENSMUSG00000020553	344.162	-0.0192982	0.120257	-0.160475	0.872507	0.919056	Pctp
ENSMUSG00000020561	1204.62	-0.188754	0.137448	-1.37328	0.169667	0.277705	Twistnb
ENSMUSG00000020564	1268.37	-1.00643	0.116301	-8.65367	4.98676e-18	6.11428e-17	Atxn7l1
ENSMUSG00000020570	2604.86	-0.897046	0.0966138	-9.28486	1.61917e-20	2.2984e-19	Sypl
ENSMUSG00000020571	9520.69	-0.363616	0.0891138	-4.08036	4.49669e-05	0.000168703	Pdia6
ENSMUSG00000020572	4843.36	-0.686645	0.0896769	-7.65688	1.905e-14	1.83557e-13	Nampt
ENSMUSG00000020573	1132.13	0.245914	0.170961	1.43842	0.150316	0.252027	Pik3cg
ENSMUSG00000020576	1758	-0.595805	0.101077	-5.89459	3.7562e-09	2.32876e-08	Nbas
ENSMUSG00000020577	1819.75	0.0201729	0.0650209	0.310252	0.756369	0.841454	Tspan13
ENSMUSG00000020580	3604.44	-0.766614	0.0805506	-9.51717	1.77953e-21	2.63753e-20	Rock2
ENSMUSG00000020585	2788.01	0.544321	0.0522751	10.4126	2.17138e-25	3.97185e-24	Laptm4a
ENSMUSG00000020589	832.235	0.0630488	0.101682	0.620057	0.53522	0.665079	Fam49a
ENSMUSG00000020590	1217.35	-0.289357	0.120266	-2.40597	0.0161298	0.0372937	Snx13
ENSMUSG00000020592	922.76	3.8164	0.182504	20.9113	4.22415e-97	5.69097e-95	Sdc1
ENSMUSG00000020593	2349.79	2.06874	0.191031	10.8293	2.50017e-27	5.06769e-26	Lpin1
ENSMUSG00000020594	6710.75	-0.584794	0.107378	-5.44615	5.14719e-08	2.82221e-07	Pum2
ENSMUSG00000020598	2.21858	0.926778	0.546599	1.69554	0.0899739	0.164499	Nrcam
ENSMUSG00000020599	44.5756	0.836895	0.269525	3.10507	0.00190233	0.00540547	Rgs9
ENSMUSG00000020601	1433.61	1.32846	0.11277	11.7803	4.93289e-32	1.25265e-30	Trib2
ENSMUSG00000020604	99.5613	0.176119	0.166845	1.05558	0.291158	0.425071	Arsg
ENSMUSG00000020605	166.348	0.0778045	0.166816	0.466408	0.640924	0.750983	Hs1bp3
ENSMUSG00000020608	3082.94	-0.426631	0.0689444	-6.18804	6.09172e-10	4.11214e-09	Smc6
ENSMUSG00000020610	402.464	-0.144558	0.1636	-0.88361	0.376907	0.516413	Amz2
ENSMUSG00000020611	6078.28	0.0137475	0.0832961	0.165043	0.86891	0.916488	Gna13
ENSMUSG00000020612	8653.29	0.195757	0.0363872	5.37982	7.45622e-08	4.0191e-07	Prkar1a
ENSMUSG00000020621	271.232	-0.192373	0.12122	-1.58698	0.112518	0.198435	Rdh14
ENSMUSG00000020623	72.9234	-0.899993	0.280128	-3.21279	0.0013145	0.00385041	Map2k6
ENSMUSG00000020627	1.83604	0.436842	0.545234	0.801201	0.423015	0.560508	Klhl29
ENSMUSG00000020628	1320.36	-0.381727	0.0602084	-6.34009	2.29635e-10	1.60303e-09	Trappc12
ENSMUSG00000020629	848.774	-0.535444	0.120394	-4.44742	8.69061e-06	3.62967e-05	Adi1
ENSMUSG00000020630	496.375	-0.177637	0.129974	-1.36671	0.171717	0.280551	Rnaseh1
ENSMUSG00000020634	1339.94	0.650619	0.0897792	7.24687	4.26504e-13	3.73673e-12	Ubxn2a
ENSMUSG00000020638	1222.28	-0.273094	0.13074	-2.08883	0.0367227	0.0764243	Cmpk2
ENSMUSG00000020639	8.58681	0.871224	0.438382	1.98736	0.0468822	0.0944402	Pfn4
ENSMUSG00000020640	4515.62	-0.731131	0.121127	-6.03604	1.57938e-09	1.02405e-08	Itsn2
ENSMUSG00000020641	1300.97	-0.437681	0.144432	-3.03036	0.00244259	0.0067855	Rsad2
ENSMUSG00000020642	1061.97	0.65691	0.116768	5.62577	1.84686e-08	1.06681e-07	Rnf144a
ENSMUSG00000020644	530.254	2.59829	0.229034	11.3445	7.89401e-30	1.81975e-28	Id2
ENSMUSG00000020646	5.59295	0.625242	0.502525	1.2442	0.213425	0.33395	Mboat2
ENSMUSG00000020647	1791.31	-0.916631	0.128018	-7.16016	8.05844e-13	6.91219e-12	Ncoa1
ENSMUSG00000020648	461.562	0.401925	0.148426	2.70792	0.00677062	0.0171314	Dus4l
ENSMUSG00000020649	6798.38	0.673154	0.15235	4.41848	9.93966e-06	4.13139e-05	Rrm2
ENSMUSG00000020650	1213.19	-0.494474	0.0705731	-7.00655	2.44259e-12	2.00862e-11	Bcap29
ENSMUSG00000020652	658.499	-0.290671	0.114512	-2.53834	0.0111379	0.0268042	Cenpo
ENSMUSG00000020653	238.98	-0.143516	0.128327	-1.11836	0.263413	0.393972	Klf11
ENSMUSG00000020654	374.067	0.327315	0.104683	3.12673	0.00176763	0.00506108	Adcy3
ENSMUSG00000020656	72.4107	0.673327	0.18262	3.68704	0.000226878	0.000760733	Grhl1
ENSMUSG00000020657	878.263	-0.1535	0.0839538	-1.82839	0.0674918	0.129212	Dnajc27
ENSMUSG00000020658	73.1376	2.20787	0.217993	10.1282	4.14299e-24	7.04559e-23	Efr3b
ENSMUSG00000020659	698.137	0.252526	0.0667778	3.78158	0.000155838	0.000536691	Cbll1
ENSMUSG00000020660	16.3309	0.681405	0.386639	1.76238	0.0780053	0.145755	Pomc
ENSMUSG00000020661	2314.2	-0.469569	0.121953	-3.85041	0.00011792	0.000416301	Dnmt3a
ENSMUSG00000020664	2942.88	0.0426984	0.147378	0.28972	0.772031	0.85293	Dld
ENSMUSG00000020668	280.883	-0.671282	0.135558	-4.95198	7.34634e-07	3.5227e-06	Kif3c
ENSMUSG00000020669	183.98	3.0401	0.170748	17.8046	6.50966e-71	5.67678e-69	Sh3yl1
ENSMUSG00000020671	2085.15	-0.76902	0.0800862	-9.60241	7.80977e-22	1.17928e-20	Rab10
ENSMUSG00000020677	2750.52	-0.0282358	0.0897481	-0.314611	0.753057	0.8391	Ddx52
ENSMUSG00000020679	670.015	-1.15963	0.228801	-5.06829	4.01415e-07	1.98755e-06	Hnf1b
ENSMUSG00000020680	4613.37	-0.328929	0.147691	-2.22714	0.0259381	0.0565485	Taf15
ENSMUSG00000020687	3761.73	-0.555989	0.0953311	-5.83219	5.4704e-09	3.33636e-08	Cdc27
ENSMUSG00000020689	1190.76	-0.422903	0.195243	-2.16603	0.0303087	0.0647743	Itgb3
ENSMUSG00000020691	804.544	0.202025	0.137781	1.46627	0.142574	0.241586	Mettl2
ENSMUSG00000020692	894.276	-0.289295	0.142649	-2.02801	0.0425588	0.0869138	Nle1
ENSMUSG00000020694	1697.23	-0.452938	0.0868082	-5.21769	1.81168e-07	9.34241e-07	Tlk2
ENSMUSG00000020695	9.20425	2.16289	0.444464	4.86629	1.13714e-06	5.32787e-06	Mrc2
ENSMUSG00000020696	673.791	0.108705	0.0777731	1.39772	0.162198	0.267996	Rffl
ENSMUSG00000020697	1067.96	-0.595414	0.124597	-4.77872	1.76413e-06	8.09362e-06	Lig3
ENSMUSG00000020698	13.1772	1.10626	0.373488	2.96198	0.00305671	0.00831695	Cct6b
ENSMUSG00000020700	1568.98	-0.443437	0.0954531	-4.6456	3.39096e-06	1.49565e-05	Map3k3
ENSMUSG00000020705	3303.72	-0.330907	0.0607601	-5.44612	5.14793e-08	2.82221e-07	Ddx42
ENSMUSG00000020706	4998.18	0.499114	0.160264	3.11433	0.00184362	0.00525724	Ftsj3
ENSMUSG00000020707	407.805	1.12415	0.101488	11.0767	1.62689e-28	3.49603e-27	Rnf135
ENSMUSG00000020708	3311.25	-0.0836822	0.162464	-0.51508	0.606497	0.723839	Psmc5
ENSMUSG00000020712	62.0317	-0.93136	0.194517	-4.78807	1.68394e-06	7.7447e-06	Tcam1
ENSMUSG00000020713	302.123	-0.293209	0.400285	-0.7325	0.463863	0.598522	Gh
ENSMUSG00000020715	1786.41	0.207983	0.109026	1.90764	0.0564376	0.110976	Ern1
ENSMUSG00000020716	1194.78	-0.4098	0.150819	-2.71716	0.00658455	0.0167151	Nf1
ENSMUSG00000020717	2208.01	-1.80456	0.205231	-8.79281	1.45859e-18	1.84468e-17	Pecam1
ENSMUSG00000020718	464.588	0.122515	0.115189	1.0636	0.28751	0.420618	Polg2
ENSMUSG00000020719	34574.2	0.0364797	0.055725	0.654638	0.512701	0.644068	Ddx5
ENSMUSG00000020720	2210.33	-0.306794	0.14572	-2.10536	0.0352601	0.0738039	Psmd12
ENSMUSG00000020721	2643.51	0.463035	0.123255	3.75672	0.000172157	0.000588211	Helz
ENSMUSG00000020732	177.945	0.81924	0.159297	5.14285	2.70603e-07	1.36754e-06	Rab37
ENSMUSG00000020733	1646.3	-0.210283	0.101881	-2.06401	0.039017	0.0805804	Slc9a3r1
ENSMUSG00000020736	887.096	-0.0312283	0.0909504	-0.343355	0.731331	0.823428	Nt5c
ENSMUSG00000020737	2725.14	-0.550197	0.114322	-4.8127	1.48904e-06	6.89766e-06	Hn1
ENSMUSG00000020738	4512.75	-0.287419	0.0634168	-4.53222	5.83675e-06	2.49992e-05	Sumo2
ENSMUSG00000020739	2631.27	-0.395055	0.141932	-2.78341	0.00537902	0.0138867	Nup85
ENSMUSG00000020740	2265.9	-0.222501	0.071844	-3.097	0.0019549	0.00554434	Gga3
ENSMUSG00000020741	3025.21	-0.0655014	0.171164	-0.382682	0.701956	0.800066	Cluh
ENSMUSG00000020743	2953.34	-0.39541	0.0838223	-4.71723	2.39072e-06	1.07815e-05	Mif4gd
ENSMUSG00000020744	6663.29	-1.09347	0.111905	-9.77143	1.49334e-22	2.34138e-21	Slc25a19
ENSMUSG00000020745	4456.75	-0.654632	0.0664921	-9.84526	7.18525e-23	1.14491e-21	Pafah1b1
ENSMUSG00000020747	1645	-0.0262647	0.0990494	-0.265168	0.79088	0.865341	2310067B10Rik
ENSMUSG00000020752	1135.58	-0.936333	0.0677128	-13.828	1.7272e-43	6.86578e-42	Recql5
ENSMUSG00000020755	1811.81	0.275849	0.0707592	3.89842	9.68213e-05	0.000346545	Sap30bp
ENSMUSG00000020758	52.4117	2.74991	0.245822	11.1866	4.74491e-29	1.04765e-27	Itgb4
ENSMUSG00000020766	853.002	-1.49965	0.145209	-10.3275	5.28995e-25	9.51388e-24	Galk1
ENSMUSG00000020770	1658.58	0.366474	0.11109	3.2989	0.000970656	0.00290487	Unk
ENSMUSG00000020775	1089.15	0.263951	0.177512	1.48694	0.13703	0.233705	Mrpl38
ENSMUSG00000020776	1005.52	1.04094	0.0986012	10.557	4.71315e-26	8.93354e-25	Fbf1
ENSMUSG00000020777	920.515	0.0204567	0.0939524	0.217735	0.827636	0.890217	Acox1
ENSMUSG00000020778	401.886	-0.0550753	0.0953666	-0.577511	0.563594	0.690085	Ten1
ENSMUSG00000020780	2432.71	-0.431178	0.0832015	-5.18233	2.19127e-07	1.11871e-06	Srp68
ENSMUSG00000020781	1945.78	1.81204	0.100243	18.0764	4.88643e-73	4.56182e-71	Tsen54
ENSMUSG00000020782	379.886	0.609414	0.136815	4.4543	8.41689e-06	3.52319e-05	Llgl2
ENSMUSG00000020783	1486.69	-0.0803316	0.0745638	-1.07735	0.281322	0.413798	1200014J11Rik
ENSMUSG00000020785	195.619	-1.06942	0.132414	-8.07633	6.67453e-16	7.13737e-15	Camkk1
ENSMUSG00000020788	8803.33	-1.00342	0.0949521	-10.5677	4.20825e-26	7.98998e-25	Atp2a3
ENSMUSG00000020790	4798.52	-0.453532	0.0742523	-6.10798	1.00897e-09	6.67867e-09	Ankfy1
ENSMUSG00000020792	1363.3	1.24484	0.0820417	15.1733	5.31459e-52	2.7425e-50	Exoc7
ENSMUSG00000020794	1411.34	-0.878785	0.0814162	-10.7937	3.68537e-27	7.36386e-26	Ube2g1
ENSMUSG00000020798	140.663	-1.20593	0.156715	-7.69508	1.41408e-14	1.38147e-13	Spns3
ENSMUSG00000020801	194.003	0.129189	0.15876	0.81374	0.415794	0.553635	Med31
ENSMUSG00000020802	2239.76	0.693977	0.0986924	7.03172	2.04006e-12	1.69121e-11	Ube2o
ENSMUSG00000020803	879.452	-0.262566	0.0854066	-3.0743	0.00210996	0.00594439	Txndc17
ENSMUSG00000020805	1.57248	1.38061	0.543075	2.54221	0.0110153	0.0265375	Slc13a5
ENSMUSG00000020806	1385.22	1.00962	0.131599	7.67195	1.69402e-14	1.64142e-13	Rhbdf2
ENSMUSG00000020807	911.913	1.33478	0.0771391	17.3036	4.42017e-67	3.41751e-65	4933427D14Rik
ENSMUSG00000020808	281.862	-2.46407	0.153591	-16.0431	6.39227e-58	3.86612e-56	Fam64a
ENSMUSG00000020814	8.46481	2.53381	0.456603	5.54926	2.86874e-08	1.62211e-07	Mxra7
ENSMUSG00000020817	1585.71	0.276385	0.0935905	2.95313	0.00314567	0.00853321	Rabep1
ENSMUSG00000020818	649.59	0.274697	0.103371	2.65739	0.00787474	0.0196184	Mfsd11
ENSMUSG00000020821	4260.91	2.19583	0.0618477	35.5039	4.2804e-276	3.43945e-273	Kif1c
ENSMUSG00000020823	1358.99	-0.425459	0.070803	-6.00905	1.86612e-09	1.19925e-08	Sec14l1
ENSMUSG00000020826	13.8775	0.0169927	0.492317	0.0345157	0.972466	0.982863	Nos2
ENSMUSG00000020827	1282.34	-0.4466	0.107636	-4.14915	3.33711e-05	0.00012782	Mink1
ENSMUSG00000020828	80.7649	0.441908	0.221344	1.99647	0.0458823	0.0927165	Pld2
ENSMUSG00000020829	50.5241	0.832165	0.211785	3.92929	8.51969e-05	0.000307433	Slc46a1
ENSMUSG00000020831	52.8573	0.648432	0.225106	2.88056	0.00396967	0.0105559	0610010K14Rik
ENSMUSG00000020832	829.931	0.447614	0.0995063	4.49834	6.84845e-06	2.90504e-05	Eral1
ENSMUSG00000020834	89.8439	0.121806	0.176095	0.691707	0.489121	0.621772	Dhrs13
ENSMUSG00000020840	2191.63	-0.106266	0.116906	-0.908989	0.363356	0.502667	Blmh
ENSMUSG00000020841	1809.53	-0.752452	0.191074	-3.93801	8.21595e-05	0.000297187	Cpd
ENSMUSG00000020843	620.116	0.166065	0.137236	1.21007	0.226252	0.349618	Timm22
ENSMUSG00000020844	501.263	0.0750119	0.0827025	0.90701	0.364402	0.503789	Nxn
[truncated: 10,490 more rows]
