# Supplementary material for: Tia1 dependent regulation of mRNA subcellular location and translation controls p53 expression in B cells
Source: Nat Commun. 2017 Sep 13;8:530. doi: 10.1038/s41467-017-00454-2 (PMC5597594; doi:10.1038/s41467-017-00454-2)
Supplement: Supplementary file 4 — Supplementary Data 3 [file 41467_2017_454_MOESM4_ESM.xlsx]

## Sheet: Sheet1
Supplementary Data 3. Changes in ribosome-associated mRNA abundance after treatment with etoposide.
Cells: Primary splenic B cells
Activation: LPS for 48h
DNA damage induced with etoposide for 4 h
mRNA fractionation: 10-50% sucrose gradient, 13 fractions collected
3' RNAseq analysis done with Tophat , HTseq-count, data fraction merging and DESeq2
Conditions compared: LPS+Etoposide versus LPS
Biological replicates = 4
ensembl_gene_id	baseMean	log2FoldChange	lfcSE	stat	pvalue	padj	external_gene_name
ENSMUSG00000000001	282.847	-0.0258318	0.182276	-0.141718	0.887303	0.932648	Gnai3
ENSMUSG00000000028	636.765	0.00751398	0.187851	0.0399997	0.968093	0.980601	Cdc45
ENSMUSG00000000037	26.3154	2.37267	0.345867	6.86007	6.88254e-12	1.35917e-10	Scml2
ENSMUSG00000000049	3.43916	-0.33773	0.510775	-0.661211	0.508477	0.660502	Apoh
ENSMUSG00000000056	111.335	0.359034	0.226358	1.58613	0.11271	0.226817	Narf
ENSMUSG00000000058	92.1743	3.4404	0.351742	9.78103	1.35816e-22	7.44614e-21	Cav2
ENSMUSG00000000078	356.127	-0.228748	0.161316	-1.41801	0.156187	0.290606	Klf6
ENSMUSG00000000085	442.69	-0.483	0.145523	-3.31907	0.000903178	0.00411562	Scmh1
ENSMUSG00000000093	5.21807	0.197607	0.49413	0.399908	0.689224	0.800106	Tbx2
ENSMUSG00000000094	5.73883	2.46115	0.492487	4.9974	5.81091e-07	5.42998e-06	Tbx4
ENSMUSG00000000103	2.8144	0.530016	0.512702	1.03377	0.301244	0.464683	Zfy2
ENSMUSG00000000120	17.6552	-0.516612	0.428478	-1.20569	0.227936	0.382373	Ngfr
ENSMUSG00000000125	17.6399	2.97326	0.414086	7.1803	6.95582e-13	1.5405e-11	Wnt3
ENSMUSG00000000126	1.5888	1.16542	0.487215	2.392	0.0167568	0.0492866	Wnt9a
ENSMUSG00000000127	8.473	-0.86021	0.423499	-2.0312	0.042235	0.105302	Fer
ENSMUSG00000000131	286.702	-0.688995	0.193678	-3.55742	0.000374512	0.00188821	Xpo6
ENSMUSG00000000134	293.562	0.0439824	0.170512	0.257944	0.79645	0.874002	Tfe3
ENSMUSG00000000142	2.04643	-0.104957	0.50924	-0.206106	0.836708	0.901747	Axin2
ENSMUSG00000000148	179.887	0.355966	0.173973	2.0461	0.0407463	0.102372	Brat1
ENSMUSG00000000149	104.561	-0.0399538	0.194134	-0.205805	0.836943	0.901747	Gna12
ENSMUSG00000000154	81.7564	0.242512	0.240546	1.00817	0.313371	0.47775	Slc22a18
ENSMUSG00000000167	2.03255	-0.847181	0.510276	-1.66024	0.0968658	0.202406	Pih1d2
ENSMUSG00000000168	805.381	-0.100197	0.153897	-0.651068	0.515003	0.666384	Dlat
ENSMUSG00000000171	887.805	-0.337971	0.193714	-1.74469	0.0810394	0.176192	Sdhd
ENSMUSG00000000182	1.52522	0.633498	0.491567	1.28873	0.197492	0.344534	Fgf23
ENSMUSG00000000184	3810.18	-0.54881	0.153132	-3.5839	0.000338504	0.00172891	Ccnd2
ENSMUSG00000000194	662.909	0.177536	0.181962	0.975677	0.329225	0.493664	Gpr107
ENSMUSG00000000197	2.97375	-0.220748	0.512847	-0.430437	0.666878	0.783563	Nalcn
ENSMUSG00000000204	4.99251	0.241413	0.50465	0.478376	0.632383	0.759537	Slfn4
ENSMUSG00000000216	4.96451	0.600765	0.496055	1.21109	0.225863	0.379625	Scnn1g
ENSMUSG00000000223	2.85019	0.235558	0.507457	0.464194	0.642509	0.767643	Drp2
ENSMUSG00000000244	161.499	-0.466997	0.189817	-2.46024	0.0138843	0.0422237	Tspan32
ENSMUSG00000000247	6.29405	1.07331	0.477497	2.24778	0.0245901	0.0677157	Lhx2
ENSMUSG00000000253	37.6753	1.11702	0.369493	3.02313	0.00250177	0.00997401	Gmpr
ENSMUSG00000000263	7.03446	0.148779	0.463835	0.320759	0.748393	0.840777	Glra1
ENSMUSG00000000266	8.04326	1.60346	0.468197	3.42475	0.000615375	0.00292639	Mid2
ENSMUSG00000000275	2592.42	0.239755	0.124132	1.93145	0.0534274	0.127336	Trim25
ENSMUSG00000000276	55.0742	0.285037	0.250343	1.13859	0.254875	0.413582	Dgke
ENSMUSG00000000278	3204.07	0.208351	0.192897	1.08011	0.280091	0.442859	Scpep1
ENSMUSG00000000282	145.548	-0.518175	0.196671	-2.63473	0.00842034	0.0279076	Mnt
ENSMUSG00000000290	1103.07	0.208699	0.118707	1.7581	0.0787304	0.172343	Itgb2
ENSMUSG00000000295	504.852	-0.235039	0.136105	-1.7269	0.0841864	0.181574	Hddc2
ENSMUSG00000000301	52.4672	-0.36285	0.264617	-1.37123	0.170305	0.309089	Pemt
ENSMUSG00000000303	6.21665	0.693928	0.45915	1.51133	0.130704	0.254368	Cdh1
ENSMUSG00000000305	2.86876	0.584351	0.512997	1.13909	0.254665	0.413326	Cdh4
ENSMUSG00000000308	190.151	5.39213	0.330119	16.3339	5.664e-60	2.06539e-57	Ckmt1
ENSMUSG00000000317	25.9924	0.11192	0.405124	0.276261	0.782348	0.86578	Bcl6b
ENSMUSG00000000325	25.2691	1.05063	0.351089	2.99249	0.00276709	0.0108551	Arvcf
ENSMUSG00000000326	109.592	0.511843	0.228843	2.23665	0.025309	0.0692695	Comt
ENSMUSG00000000339	430.453	-0.465551	0.150369	-3.09605	0.00196119	0.0080989	Rtca
ENSMUSG00000000340	28.492	0.121703	0.304638	0.399502	0.689523	0.800312	Dbt
ENSMUSG00000000346	3029.17	-0.385751	0.156974	-2.45742	0.0139941	0.0424752	Dazap2
ENSMUSG00000000355	401.865	-0.23416	0.184388	-1.26993	0.20411	0.353133	Mcts1
ENSMUSG00000000365	4.60708	0.164619	0.487351	0.337783	0.735527	0.832804	Rnf17
ENSMUSG00000000374	130.717	0.345831	0.175256	1.97329	0.0484629	0.117923	Trappc10
ENSMUSG00000000378	824.319	-0.844861	0.127001	-6.65238	2.88383e-11	5.15017e-10	Ccm2
ENSMUSG00000000384	899.563	-0.553218	0.110615	-5.0013	5.69454e-07	5.33395e-06	Tbrg4
ENSMUSG00000000386	339.487	0.167279	0.242358	0.690213	0.49006	0.644844	Mx1
ENSMUSG00000000392	4.9196	1.27549	0.491313	2.59609	0.00942914	0.0305915	Fap
ENSMUSG00000000399	858.767	0.290302	0.19262	1.50713	0.131778	0.255918	Ndufa9
ENSMUSG00000000402	4.65987	1.83287	0.509818	3.59515	0.000324206	0.00166455	Egfl6
ENSMUSG00000000409	1997.22	-0.115074	0.236243	-0.487098	0.626189	0.75499	Lck
ENSMUSG00000000416	10.1566	1.00618	0.453169	2.22031	0.0263975	0.0716673	Cttnbp2
ENSMUSG00000000420	2346.35	-0.0972103	0.170571	-0.56991	0.568739	0.711491	Galnt1
ENSMUSG00000000435	4.48758	0.204726	0.510953	0.400674	0.68866	0.799747	Myf5
ENSMUSG00000000439	75.7353	-0.206155	0.225779	-0.913084	0.361198	0.525543	Mkrn2
ENSMUSG00000000440	2.66083	0.524727	0.512257	1.02434	0.305673	0.469208	Pparg
ENSMUSG00000000441	147.267	-0.324213	0.189949	-1.70685	0.0878505	0.187721	Raf1
ENSMUSG00000000486	15878.8	0.131368	0.159005	0.82619	0.408696	0.569885	2001-09-01
ENSMUSG00000000489	9.50507	1.10525	0.440026	2.51178	0.0120126	0.0374765	Pdgfb
ENSMUSG00000000530	25.3761	0.65375	0.453694	1.44095	0.149599	0.281638	Acvrl1
ENSMUSG00000000531	219.066	1.4694	0.206285	7.12314	1.05496e-12	2.30067e-11	Grasp
ENSMUSG00000000532	231.411	-0.192453	0.190436	-1.01059	0.312211	0.476445	Acvr1b
ENSMUSG00000000538	88.6606	0.1249	0.209761	0.595439	0.55155	0.696396	Tom1l2
ENSMUSG00000000552	2654.55	3.69358	0.233391	15.8257	2.06948e-56	6.36263e-54	Zfp385a
ENSMUSG00000000555	15.055	0.127008	0.352689	0.360114	0.718762	0.821141	Itga5
ENSMUSG00000000560	5.27873	0.419632	0.489151	0.857878	0.39096	0.553422	Gabra2
ENSMUSG00000000561	325.668	-0.928238	0.244102	-3.80267	0.000143144	0.000806119	Wdr77
ENSMUSG00000000562	13.492	-0.0500151	0.3722	-0.134377	0.893105	0.93603	Adora3
ENSMUSG00000000563	3252.74	-0.0203419	0.145935	-0.139391	0.889141	0.933882	Atp5f1
ENSMUSG00000000567	3.17292	0.714752	0.511574	1.39716	0.162365	0.299059	Sox9
ENSMUSG00000000568	3218.12	-1.30087	0.115889	-11.2251	3.06885e-29	2.57324e-27	Hnrnpd
ENSMUSG00000000581	668.692	-0.376947	0.128233	-2.93954	0.00328698	0.0125585	C1d
ENSMUSG00000000594	834.409	0.424382	0.214638	1.9772	0.0480193	0.116989	Gm2a
ENSMUSG00000000600	289.404	0.807401	0.187323	4.31021	1.63098e-05	0.000113339	Krit1
ENSMUSG00000000605	388.262	-0.106385	0.153615	-0.692545	0.488595	0.644002	Clcn4-2
ENSMUSG00000000617	178.002	-0.0798797	0.18613	-0.429161	0.667806	0.784129	Grm6
ENSMUSG00000000627	1.59441	1.07088	0.498946	2.14628	0.0318506	0.0835844	Sema4f
ENSMUSG00000000628	260.039	-1.03883	0.302674	-3.43216	0.000598802	0.00285647	Hk2
ENSMUSG00000000631	839.042	0.0830851	0.167145	0.497084	0.61913	0.750113	Myo18a
ENSMUSG00000000632	17.7311	0.326637	0.403339	0.809833	0.418036	0.578619	Sez6
ENSMUSG00000000673	1178.74	-0.638554	0.241937	-2.63934	0.00830685	0.0276015	Haao
ENSMUSG00000000682	11637.4	-0.584032	0.187711	-3.11134	0.00186239	0.00776036	Cd52
ENSMUSG00000000686	7.79955	0.594525	0.508961	1.16811	0.24276	0.398834	Abhd15
ENSMUSG00000000693	51.2168	0.414747	0.268931	1.54221	0.123023	0.242947	Loxl3
ENSMUSG00000000708	157.506	-0.525302	0.208011	-2.52536	0.011558	0.0363257	Kat2b
ENSMUSG00000000711	130.027	-0.133972	0.207078	-0.646965	0.517655	0.668491	Rab5b
ENSMUSG00000000730	5.50712	0.524554	0.472098	1.11111	0.266519	0.427128	Dnmt3l
ENSMUSG00000000731	2.32288	-0.338241	0.49781	-0.679458	0.496847	0.650896	Aire
ENSMUSG00000000732	417.945	-0.62358	0.214689	-2.90458	0.00367748	0.0138214	Icosl
ENSMUSG00000000738	473.594	0.583936	0.162323	3.59738	0.000321443	0.00165253	Spg7
ENSMUSG00000000743	1203.49	0.121719	0.135881	0.895772	0.370375	0.533707	Chmp1a
ENSMUSG00000000751	709.556	0.0381994	0.149708	0.255159	0.7986	0.875178	Rpa1
ENSMUSG00000000753	134.317	1.69038	0.288406	5.86111	4.59796e-09	6.08405e-08	Serpinf1
ENSMUSG00000000759	356.945	0.468553	0.167325	2.80026	0.00510619	0.0182505	Tubgcp3
ENSMUSG00000000766	2.22578	-0.25653	0.501116	-0.511917	0.608709	0.741843	Oprm1
ENSMUSG00000000776	138.48	-0.378876	0.24195	-1.56593	0.117366	0.234194	Polr3d
ENSMUSG00000000787	1015.21	-0.470526	0.186326	-2.52528	0.0115606	0.0363266	Ddx3x
ENSMUSG00000000791	50.9887	0.00508871	0.315079	0.0161506	0.987114	0.992827	Il12rb1
ENSMUSG00000000794	3.23252	0.712629	0.508827	1.40053	0.161354	0.297791	Kcnn3
ENSMUSG00000000804	271.023	0.0723126	0.147112	0.491547	0.623039	0.752292	Usp32
ENSMUSG00000000811	52.9754	-0.253195	0.239986	-1.05504	0.291407	0.45402	Txnrd3
ENSMUSG00000000823	559.747	0.13965	0.151294	0.923036	0.355989	0.520145	Znf512b
ENSMUSG00000000826	1339.98	-0.193884	0.11748	-1.65036	0.0988699	0.205607	Dnajc5
ENSMUSG00000000827	360.955	-0.383457	0.1924	-1.99302	0.0462591	0.113366	Tpd52l2
ENSMUSG00000000838	303.627	-0.557783	0.202133	-2.75949	0.00578923	0.0203669	Fmr1
ENSMUSG00000000861	1938.05	-2.31929	0.120589	-19.2331	1.9569e-82	2.36032e-79	Bcl11a
ENSMUSG00000000876	306.156	-0.273468	0.168161	-1.62623	0.103902	0.213215	Pxmp4
ENSMUSG00000000881	53.1687	-0.135056	0.24381	-0.553939	0.579621	0.719308	Dlg3
ENSMUSG00000000884	230.544	1.54029	0.245896	6.26402	3.75182e-10	5.71706e-09	Gnb1l
ENSMUSG00000000901	60.4243	0.439951	0.30226	1.45554	0.145521	0.275976	Mmp11
ENSMUSG00000000902	665.343	-0.442033	0.117272	-3.76929	0.000163712	0.000911576	Smarcb1
ENSMUSG00000000903	1765.53	-0.898276	0.140973	-6.37198	1.86601e-10	2.99785e-09	Vpreb3
ENSMUSG00000000915	2530.22	-0.342227	0.140212	-2.44078	0.0146557	0.0441331	Hip1r
ENSMUSG00000000916	102.248	-0.48591	0.22361	-2.17303	0.0297783	0.0790727	Nsun5
ENSMUSG00000000934	95.561	0.668508	0.207344	3.22414	0.00126351	0.00552788	Top1mt
ENSMUSG00000000948	1.80334	-0.85396	0.502305	-1.70008	0.0891156	0.189675	Gm38393
ENSMUSG00000000957	34.7616	0.50516	0.29471	1.71409	0.0865117	0.185391	Mmp14
ENSMUSG00000000958	5.36907	-0.124401	0.486531	-0.255691	0.798189	0.874851	Slc7a7
ENSMUSG00000000959	469.213	0.107707	0.12109	0.889478	0.373746	0.537202	Oxa1l
ENSMUSG00000000976	351.809	0.190308	0.140238	1.35703	0.174771	0.315266	Heatr6
ENSMUSG00000000982	86.9519	0.448662	0.345694	1.29786	0.194335	0.340505	Ccl3
ENSMUSG00000000983	2.07882	-0.776081	0.511047	-1.51861	0.128861	0.251781	Wfdc18
ENSMUSG00000001016	446.517	0.53961	0.17488	3.08559	0.00203147	0.0083561	Ilf2
ENSMUSG00000001017	757.494	0.333493	0.176343	1.89116	0.0586032	0.137033	Chtop
ENSMUSG00000001018	386.862	-0.877856	0.192389	-4.56292	5.04472e-06	3.94323e-05	Snapin
ENSMUSG00000001020	199.279	2.75852	0.24268	11.3669	6.11348e-30	5.44656e-28	S100a4
ENSMUSG00000001021	5.1453	2.1699	0.494632	4.38689	1.14982e-05	8.29128e-05	S100a3
ENSMUSG00000001023	14.2389	2.03845	0.400764	5.0864	3.6492e-07	3.52988e-06	S100a5
ENSMUSG00000001025	1813.11	1.59402	0.141543	11.2617	2.02787e-29	1.7281e-27	S100a6
ENSMUSG00000001027	30.4523	-0.28624	0.30531	-0.937537	0.348482	0.513119	Scn4a
ENSMUSG00000001029	699.345	0.114215	0.143626	0.795227	0.426481	0.586651	Icam2
ENSMUSG00000001034	68.9189	-0.789566	0.21601	-3.65522	0.000256958	0.00135751	Mapk7
ENSMUSG00000001036	30.5473	-0.208908	0.279003	-0.748768	0.453997	0.612206	Epn2
ENSMUSG00000001039	61.1842	0.342258	0.247294	1.38401	0.166354	0.304439	B9d1
ENSMUSG00000001052	223.119	-0.17643	0.160314	-1.10052	0.271104	0.432091	Sec24b
ENSMUSG00000001053	32.52	0.0014598	0.294051	0.00496444	0.996039	0.997485	N4bp3
ENSMUSG00000001054	517.99	-0.117015	0.139255	-0.840297	0.400742	0.56305	Rmnd5b
ENSMUSG00000001056	1412.24	-0.488985	0.170048	-2.87558	0.00403289	0.0149493	Nhp2
ENSMUSG00000001062	56.8762	-0.0499808	0.238186	-0.20984	0.833793	0.899909	Vps9d1
ENSMUSG00000001065	341.385	0.111552	0.205261	0.543463	0.586811	0.724789	Zfp276
ENSMUSG00000001082	241.674	-0.08018	0.15651	-0.5123	0.608441	0.741574	Mfsd10
ENSMUSG00000001089	136.869	1.16792	0.193185	6.04561	1.48842e-09	2.10825e-08	Luzp1
ENSMUSG00000001098	651.178	0.717929	0.208349	3.4458	0.000569374	0.0027369	Kctd10
ENSMUSG00000001100	1038.26	0.103405	0.165535	0.624669	0.532189	0.680432	Poldip2
ENSMUSG00000001105	1045.44	-0.423375	0.162255	-2.60932	0.00907227	0.0296506	Ift20
ENSMUSG00000001120	53.7517	0.172932	0.245198	0.705276	0.480638	0.636898	Pcbp3
ENSMUSG00000001123	24551.3	-0.0848155	0.17862	-0.474838	0.634902	0.76163	Lgals9
ENSMUSG00000001127	524.188	0.101499	0.132053	0.768628	0.442114	0.601555	Araf
ENSMUSG00000001128	2531.7	-0.331977	0.177486	-1.87045	0.0614219	0.142364	Cfp
ENSMUSG00000001134	74.6301	-0.339489	0.249046	-1.36316	0.172833	0.312538	Uxt
ENSMUSG00000001138	594.087	0.559247	0.144781	3.8627	0.00011214	0.000648841	Cnnm3
ENSMUSG00000001143	99.0208	-0.335503	0.219689	-1.52717	0.126718	0.248679	Lman2l
ENSMUSG00000001150	546.52	0.357545	0.143426	2.49289	0.0126709	0.0391411	Mcm3ap
ENSMUSG00000001151	330.507	-0.297834	0.162997	-1.82724	0.0676642	0.153308	Pcnt
ENSMUSG00000001156	321.208	1.33245	0.181844	7.32744	2.34593e-13	5.52316e-12	Mxd1
ENSMUSG00000001157	268.243	0.124472	0.17302	0.719408	0.471889	0.628972	Gmcl1
ENSMUSG00000001158	1283.45	-0.325184	0.11896	-2.73357	0.00626522	0.0217969	Snrnp27
ENSMUSG00000001166	229.538	0.0668945	0.155135	0.431202	0.666322	0.783097	Oas1c
ENSMUSG00000001173	39.2671	0.588869	0.282304	2.08594	0.0369843	0.0948036	Ocrl
ENSMUSG00000001175	8612.74	-0.353473	0.169202	-2.08906	0.0367019	0.0942245	Calm1
ENSMUSG00000001211	429.15	-0.651646	0.140279	-4.64537	3.39472e-06	2.75086e-05	Agpat3
ENSMUSG00000001225	20.9186	1.1185	0.343328	3.25782	0.0011227	0.00498697	Slc26a3
ENSMUSG00000001227	18.1967	2.75267	0.404526	6.80468	1.01276e-11	1.96294e-10	Sema6b
ENSMUSG00000001228	685.828	-0.485247	0.23998	-2.02203	0.0431728	0.10718	Uhrf1
ENSMUSG00000001229	302.714	-0.311518	0.202163	-1.54093	0.123335	0.243305	Dpp9
ENSMUSG00000001240	1.87892	0.495524	0.512274	0.967302	0.333393	0.497912	Ramp2
ENSMUSG00000001247	36.4898	0.531453	0.290871	1.82711	0.0676828	0.153318	Lsr
ENSMUSG00000001248	195.375	0.277935	0.187051	1.48588	0.137311	0.263789	Gramd1a
ENSMUSG00000001249	6.36974	0.11858	0.445747	0.266025	0.79022	0.870277	Hpn
ENSMUSG00000001270	134.595	0.91171	0.213318	4.27395	1.92042e-05	0.000131362	Ckb
ENSMUSG00000001280	1699.98	0.423234	0.112371	3.76639	0.000165623	0.00092091	Sp1
ENSMUSG00000001281	51.6754	-0.0315342	0.365252	-0.0863352	0.9312	0.959533	Itgb7
ENSMUSG00000001285	584.777	-0.204416	0.184073	-1.11052	0.266777	0.427355	Myg1
ENSMUSG00000001288	595.363	4.89211	0.260903	18.7507	1.91064e-78	1.66438e-75	Rarg
ENSMUSG00000001289	7201.84	-0.0205169	0.131652	-0.155842	0.876158	0.926751	Pfdn5
ENSMUSG00000001300	33.6405	3.511	0.393621	8.91975	4.67361e-19	1.949e-17	Efnb2
ENSMUSG00000001305	393.907	-0.553898	0.218551	-2.53441	0.0112638	0.0354937	Rrp15
ENSMUSG00000001313	70.19	1.22554	0.303288	4.04084	5.32599e-05	0.000332318	Rnd2
ENSMUSG00000001323	266.496	1.64428	0.179631	9.15363	5.50539e-20	2.48059e-18	Srr
ENSMUSG00000001333	4.16611	0.621526	0.510592	1.21727	0.223503	0.376952	Sync
ENSMUSG00000001348	346.683	-0.536298	0.166403	-3.22289	0.00126904	0.00555051	Acp5
ENSMUSG00000001349	1.69633	0.863308	0.490182	1.7612	0.078205	0.17136	Cnn1
ENSMUSG00000001366	222.619	0.333489	0.147135	2.26656	0.0234174	0.065046	Fbxo9
ENSMUSG00000001376	48.3567	-0.0267465	0.239814	-0.11153	0.911196	0.947388	Ccdc132
ENSMUSG00000001380	669.016	0.0300395	0.182076	0.164983	0.868957	0.921995	Hars
ENSMUSG00000001383	683.753	-0.101738	0.166115	-0.612452	0.540239	0.687019	Zmat2
ENSMUSG00000001403	1124.84	-1.93931	0.157977	-12.2759	1.22001e-34	1.48292e-32	Ube2c
ENSMUSG00000001415	289.053	0.0309676	0.169809	0.182368	0.855294	0.91337	Smg5
ENSMUSG00000001416	2558.47	-0.500942	0.168737	-2.96877	0.00298989	0.0116043	Cct3
ENSMUSG00000001418	492.63	0.289861	0.157114	1.8449	0.065052	0.148582	Glmp
ENSMUSG00000001419	910.509	-0.655519	0.172408	-3.80213	0.000143457	0.000807396	Mef2d
ENSMUSG00000001420	52.323	1.90002	0.307723	6.17444	6.63972e-10	9.79405e-09	Tmem79
ENSMUSG00000001424	8837.23	-0.731962	0.214059	-3.41943	0.000627521	0.00297806	Snd1
ENSMUSG00000001435	8.84789	2.27125	0.477378	4.75776	1.95749e-06	1.65919e-05	Col18a1
ENSMUSG00000001436	228.12	-0.65665	0.147853	-4.44123	8.9445e-06	6.62493e-05	Slc19a1
ENSMUSG00000001440	3413.16	-0.565663	0.125988	-4.48981	7.12853e-06	5.39456e-05	Kpnb1
ENSMUSG00000001441	343.227	0.250856	0.142977	1.75452	0.0793414	0.173366	Npepps
ENSMUSG00000001444	28.9304	-0.765259	0.39731	-1.9261	0.0540921	0.128515	Tbx21
ENSMUSG00000001445	1816.21	0.468683	0.109902	4.26454	2.00314e-05	0.000136384	Mrpl10
ENSMUSG00000001467	3362.62	-0.509176	0.158049	-3.22163	0.00127462	0.00557026	Cyp51
ENSMUSG00000001472	5436.21	-0.547333	0.123108	-4.44595	8.75035e-06	6.49647e-05	Tcf25
ENSMUSG00000001473	614.289	3.75632	0.221374	16.9682	1.41127e-64	6.70567e-62	Tubb6
ENSMUSG00000001482	725.681	-0.485969	0.164216	-2.95932	0.00308315	0.0119073	Def8
ENSMUSG00000001507	37.5225	1.04993	0.310253	3.3841	0.00071413	0.00333459	Itga3
ENSMUSG00000001508	1.71377	0.549495	0.501024	1.09674	0.272754	0.434147	Sgca
ENSMUSG00000001517	52.9489	-0.530058	0.317122	-1.67146	0.0946299	0.198954	Foxm1
ENSMUSG00000001518	112.029	-0.852692	0.201913	-4.22306	2.41004e-05	0.000161356	Itfg2
ENSMUSG00000001521	79.7659	0.00263108	0.195338	0.0134694	0.989253	0.994023	Tulp3
ENSMUSG00000001524	1059.14	0.027226	0.178547	0.152487	0.878803	0.928484	Gtf2h4
ENSMUSG00000001525	42935.5	-0.269349	0.17392	-1.54869	0.121455	0.240725	Tubb5
ENSMUSG00000001542	318.835	-0.269884	0.251614	-1.07261	0.283446	0.44637	Ell2
ENSMUSG00000001552	20.9583	2.7799	0.384143	7.23664	4.59936e-13	1.04217e-11	Jup
ENSMUSG00000001558	15.3113	0.284247	0.394142	0.721179	0.470799	0.628068	Klhl10
ENSMUSG00000001566	1.76054	0.800573	0.48673	1.6448	0.100011	0.207513	Mnx1
ENSMUSG00000001569	271.298	-0.423721	0.20764	-2.04065	0.0412855	0.103478	Nom1
ENSMUSG00000001576	1660.76	0.101456	0.162418	0.624659	0.532195	0.680432	Ergic1
ENSMUSG00000001583	6.65488	0.953064	0.506552	1.88147	0.0599075	0.139411	Tnk1
ENSMUSG00000001588	679.089	-0.774584	0.176402	-4.39102	1.1282e-05	8.16724e-05	Acap1
ENSMUSG00000001604	74.7127	0.474233	0.263328	1.80093	0.0717146	0.160001	Tcea3
ENSMUSG00000001627	2172.98	-0.555699	0.146066	-3.80444	0.000142126	0.000801652	Ifrd1
ENSMUSG00000001630	104.021	0.350413	0.201842	1.73607	0.0825509	0.178784	Stk38l
ENSMUSG00000001632	525.053	-0.209168	0.146586	-1.42693	0.1536	0.286891	Brpf1
ENSMUSG00000001655	4.26195	2.04327	0.50938	4.01129	6.03869e-05	0.000371904	Hoxc13
ENSMUSG00000001663	76.6885	0.261539	0.230271	1.13579	0.256046	0.414923	Gstt1
ENSMUSG00000001665	303.53	-0.845295	0.226287	-3.7355	0.000187345	0.0010282	Gstt3
ENSMUSG00000001666	10750.3	-0.51417	0.139956	-3.67379	0.000238981	0.0012763	Ddt
ENSMUSG00000001672	4.17495	0.460401	0.502409	0.916386	0.359464	0.523763	Marveld3
ENSMUSG00000001674	305.538	-0.191622	0.157018	-1.22038	0.22232	0.375522	Ddx18
ENSMUSG00000001687	965.041	0.525528	0.15345	3.42476	0.000615354	0.00292639	Ubl3
ENSMUSG00000001700	2155.71	-0.26206	0.103795	-2.52479	0.0115766	0.0363669	Gramd3
ENSMUSG00000001707	35.532	-0.372726	0.307168	-1.21343	0.224966	0.378524	Eef1e1
ENSMUSG00000001729	3011.75	-0.352458	0.166898	-2.11182	0.0347017	0.0899227	Akt1
ENSMUSG00000001739	1.8522	0.891876	0.501302	1.77912	0.0752202	0.165938	Cldn15
ENSMUSG00000001741	1415.89	-1.17218	0.148596	-7.88832	3.0627e-15	8.82778e-14	Il16
ENSMUSG00000001750	47.855	1.2191	0.236378	5.15744	2.50351e-07	2.50831e-06	Tcirg1
ENSMUSG00000001751	504.77	0.143856	0.185459	0.775674	0.437942	0.597228	Naglu
ENSMUSG00000001755	3813.49	-0.498917	0.144824	-3.44498	0.000571106	0.00274355	Coasy
ENSMUSG00000001761	3.69043	-0.30126	0.502631	-0.599365	0.548929	0.694466	Smo
ENSMUSG00000001763	33.2835	0.763242	0.343852	2.21968	0.0264406	0.0717406	Tspan33
ENSMUSG00000001767	377.684	0.386165	0.129	2.99352	0.0027578	0.0108286	Crnkl1
ENSMUSG00000001768	5.41047	0.576009	0.485795	1.1857	0.23574	0.390781	Rin2
ENSMUSG00000001774	1627.68	-0.333393	0.164549	-2.02609	0.0427552	0.106345	Chordc1
ENSMUSG00000001783	1181.03	0.0529657	0.119896	0.441763	0.658661	0.778341	Rtcb
ENSMUSG00000001785	1154.03	0.140752	0.132273	1.0641	0.287282	0.450098	Pwp1
ENSMUSG00000001786	274.947	-0.172031	0.144408	-1.19128	0.233542	0.388534	Fbxo7
ENSMUSG00000001794	1309.82	0.089898	0.198152	0.453682	0.650058	0.772658	Capns1
ENSMUSG00000001829	380.453	0.42399	0.15968	2.65525	0.00792495	0.0265419	Clpb
ENSMUSG00000001833	2468.85	0.0957605	0.167124	0.572992	0.56665	0.709784	2007-09-01
ENSMUSG00000001844	482.776	-0.541063	0.151771	-3.56501	0.000363847	0.00183858	Zdhhc4
ENSMUSG00000001847	1381.85	-0.00804201	0.174068	-0.0462003	0.963151	0.977495	Rac1
ENSMUSG00000001855	1130.22	-0.0587168	0.121812	-0.482028	0.629786	0.757789	Nup214
ENSMUSG00000001864	6.72992	0.731607	0.491579	1.48828	0.136678	0.262958	Aif1l
ENSMUSG00000001865	2.93825	0.285866	0.513269	0.556951	0.577561	0.717944	Cpa3
ENSMUSG00000001891	363.795	-0.140268	0.181256	-0.773866	0.43901	0.598529	Ugp2
ENSMUSG00000001909	1934.07	0.196666	0.114248	1.72139	0.0851802	0.183138	Trmt1
ENSMUSG00000001910	215.575	-0.137935	0.171671	-0.803482	0.421696	0.581855	Nacc1
ENSMUSG00000001911	210.537	1.2704	0.215335	5.89961	3.64352e-09	4.87461e-08	Nfix
ENSMUSG00000001918	1426.47	0.196606	0.18864	1.04223	0.297305	0.460102	Slc1a5
ENSMUSG00000001924	23411.2	-0.191375	0.177143	-1.08034	0.279991	0.44279	Uba1
ENSMUSG00000001930	5.21596	0.489124	0.484764	1.00899	0.312977	0.477335	Vwf
ENSMUSG00000001942	78.3316	-0.108889	0.212268	-0.512979	0.607966	0.741343	Siae
ENSMUSG00000001946	2.64031	0.871484	0.512119	1.70172	0.0888074	0.18925	Esam
ENSMUSG00000001948	22.8847	-0.383937	0.311366	-1.23307	0.217549	0.369694	Spa17
ENSMUSG00000001962	600.59	0.435072	0.1492	2.91603	0.00354512	0.0133784	Fam50a
ENSMUSG00000001964	1005.09	0.300956	0.207279	1.45194	0.146519	0.277299	Emd
ENSMUSG00000001983	185.146	0.827915	0.245548	3.3717	0.000747061	0.00347138	Taco1
ENSMUSG00000001985	48.4081	0.704064	0.260075	2.70716	0.00678621	0.0233197	Grik3
ENSMUSG00000001986	9.37531	2.29532	0.439517	5.22238	1.7664e-07	1.80556e-06	Gria3
ENSMUSG00000001995	87.9567	0.357004	0.193688	1.84319	0.0653012	0.148996	Sipa1l2
ENSMUSG00000001998	18.7363	-0.739416	0.339455	-2.17824	0.029388	0.0781686	Ap4e1
ENSMUSG00000001999	436.617	-0.116812	0.161157	-0.724832	0.468555	0.626018	Blvra
ENSMUSG00000002006	6.84963	0.901269	0.461311	1.95371	0.0507353	0.122164	Pdzd4
ENSMUSG00000002007	380.348	-2.14519	0.243353	-8.81511	1.19571e-18	4.79505e-17	Srpk3
ENSMUSG00000002010	6336.99	-0.10995	0.114001	-0.964465	0.334813	0.499084	Idh3g
ENSMUSG00000002012	3.1622	1.11192	0.512897	2.16792	0.0301645	0.0799763	Pnck
ENSMUSG00000002014	4651.5	-0.224058	0.135219	-1.657	0.0975192	0.203365	Ssr4
ENSMUSG00000002015	734.691	0.286716	0.215193	1.33237	0.18274	0.32554	Bcap31
ENSMUSG00000002017	296.665	-0.369638	0.184331	-2.00529	0.0449321	0.110654	Fam98a
ENSMUSG00000002020	17.2723	1.3885	0.396978	3.49769	0.000469309	0.00229962	Ltbp2
ENSMUSG00000002028	870.424	0.0560277	0.196235	0.285513	0.775251	0.860755	Kmt2a
ENSMUSG00000002031	191.745	0.0109489	0.189126	0.0578922	0.953834	0.971871	Ift46
ENSMUSG00000002032	6.24687	0.368165	0.485571	0.758209	0.448326	0.60706	Tmem25
ENSMUSG00000002043	789.426	0.309624	0.18938	1.63494	0.102062	0.210653	Trappc6a
ENSMUSG00000002052	4794.42	-0.21512	0.145601	-1.47746	0.139552	0.267236	Supt6
ENSMUSG00000002055	429.478	0.280028	0.152922	1.83118	0.067073	0.152178	Spag5
ENSMUSG00000002057	2.65413	0.639845	0.512937	1.24742	0.212245	0.363374	Foxn1
ENSMUSG00000002058	188.134	0.513035	0.188973	2.71486	0.00663033	0.0228995	Unc119
ENSMUSG00000002059	5.20997	0.838653	0.504358	1.66281	0.0963498	0.20165	Rab34
ENSMUSG00000002064	602.082	0.466501	0.172086	2.71086	0.00671087	0.0231064	Sdf2
ENSMUSG00000002068	776.357	-0.797683	0.209633	-3.80514	0.000141726	0.00079995	Ccne1
ENSMUSG00000002076	19.0517	0.773032	0.326178	2.36997	0.0177897	0.0517805	Hsf2bp
ENSMUSG00000002083	603.419	2.10564	0.168683	12.4828	9.26634e-36	1.19095e-33	Bbc3
ENSMUSG00000002100	7.37784	0.93388	0.468281	1.99427	0.0461224	0.113141	Mybpc3
ENSMUSG00000002102	7062.73	-0.0238518	0.187765	-0.12703	0.898917	0.940294	Psmc3
ENSMUSG00000002103	64.3731	0.0979035	0.225507	0.434149	0.66418	0.781917	Acp2
ENSMUSG00000002104	13.5691	0.524672	0.402618	1.30315	0.192523	0.338237	Rapsn
ENSMUSG00000002105	205.696	0.72215	0.151791	4.75754	1.95971e-06	1.65919e-05	Slc39a13
ENSMUSG00000002107	2638.99	-1.24031	0.19318	-6.4205	1.35826e-10	2.20661e-09	Celf2
ENSMUSG00000002108	6.54869	0.954256	0.466331	2.04631	0.0407261	0.102342	Nr1h3
ENSMUSG00000002109	8.63757	0.566002	0.439721	1.28719	0.19803	0.345127	Ddb2
ENSMUSG00000002111	9726.69	-1.21581	0.204298	-5.95119	2.66193e-09	3.63581e-08	Spi1
ENSMUSG00000002129	2130.32	-0.2039	0.145649	-1.39994	0.161531	0.298013	Sf3a1
ENSMUSG00000002147	878.739	-0.0226718	0.143134	-0.158396	0.874145	0.925683	Stat6
ENSMUSG00000002190	25.3882	3.14312	0.364381	8.6259	6.35904e-18	2.36279e-16	Clgn
ENSMUSG00000002204	25.2945	-0.526628	0.320154	-1.64492	0.0999862	0.207488	Napsa
ENSMUSG00000002205	1135.47	-0.452449	0.122432	-3.69551	0.000219442	0.00118691	Vrk3
ENSMUSG00000002210	281.402	0.265399	0.164364	1.6147	0.106375	0.217238	Smg9
ENSMUSG00000002221	332.792	0.0163981	0.169154	0.0969417	0.922773	0.95445	Paxip1
ENSMUSG00000002222	178.34	0.0734217	0.222999	0.329247	0.741969	0.837586	Rmnd5a
ENSMUSG00000002227	1210.77	0.0568806	0.174682	0.325623	0.744709	0.838808	Mov10
ENSMUSG00000002228	2.1851	0.438639	0.508574	0.862488	0.388419	0.550969	Ppm1j
ENSMUSG00000002233	3.7743	0.820379	0.511942	1.60248	0.109049	0.221301	Rhoc
ENSMUSG00000002249	12.6599	2.68629	0.437536	6.13959	8.27348e-10	1.20341e-08	Tead3
ENSMUSG00000002250	177.081	0.694815	0.160354	4.33302	1.47077e-05	0.000103323	Ppard
ENSMUSG00000002257	1642.18	0.975623	0.151389	6.44448	1.15999e-10	1.90857e-09	Def6
ENSMUSG00000002274	499.937	-0.590837	0.182306	-3.24091	0.0011915	0.00524646	Metrn
ENSMUSG00000002279	330.599	-0.27286	0.15723	-1.73542	0.0826667	0.179	Lmf1
ENSMUSG00000002280	110.675	0.221158	0.224352	0.985762	0.32425	0.488447	Narfl
ENSMUSG00000002289	11.9894	-0.0883201	0.382628	-0.230825	0.817451	0.888101	Angptl4
ENSMUSG00000002297	705.618	-0.977163	0.118705	-8.23186	1.84329e-16	5.91058e-15	Dbf4
ENSMUSG00000002307	537.705	-0.598969	0.190254	-3.14826	0.00164247	0.00694174	Daxx
ENSMUSG00000002308	680.415	1.05176	0.135785	7.74576	9.50124e-15	2.6091e-13	Cd320
ENSMUSG00000002319	848.035	0.0854016	0.194522	0.439033	0.660638	0.779663	Ipo4
ENSMUSG00000002320	166.374	-0.202238	0.190716	-1.06041	0.288956	0.451815	Tm9sf1
ENSMUSG00000002324	5.92659	0.608925	0.493092	1.23491	0.216863	0.369056	Rec8
ENSMUSG00000002325	2980.11	0.353725	0.151182	2.33973	0.0192979	0.05545	Irf9
ENSMUSG00000002326	108.075	-0.401065	0.203418	-1.97162	0.0486525	0.118293	Gmpr2
ENSMUSG00000002329	1023.29	-0.184382	0.132901	-1.38736	0.165333	0.302972	Mdp1
ENSMUSG00000002332	952.784	0.0954262	0.213715	0.446512	0.655227	0.776048	Dhrs1
ENSMUSG00000002341	17.9803	-0.229117	0.325567	-0.703746	0.481591	0.637944	Ncan
ENSMUSG00000002342	606.237	0.187704	0.134079	1.39995	0.161528	0.298013	Tmem161a
ENSMUSG00000002343	211.004	-0.175069	0.178493	-0.980819	0.326682	0.491025	Armc6
ENSMUSG00000002345	1128.08	-0.292593	0.161613	-1.81045	0.0702254	0.157688	2310045N01Rik
ENSMUSG00000002346	103.933	2.55618	0.214722	11.9046	1.12012e-32	1.21969e-30	Slc25a42
ENSMUSG00000002365	90.8604	-0.376306	0.227848	-1.65156	0.0986237	0.205204	Snx9
ENSMUSG00000002372	523.122	0.091322	0.138762	0.658119	0.510462	0.662202	Ranbp3
ENSMUSG00000002379	1102.77	0.288952	0.168595	1.71388	0.0865505	0.185423	Ndufa11
ENSMUSG00000002393	46.4184	0.325184	0.246888	1.31713	0.187795	0.331489	Nr2f6
ENSMUSG00000002395	1189.59	-0.0165353	0.166427	-0.0993543	0.920857	0.953323	Use1
ENSMUSG00000002396	77.906	-0.25646	0.241975	-1.05986	0.289207	0.451984	Ocel1
ENSMUSG00000002409	20.4449	0.358437	0.331201	1.08224	0.279148	0.441788	Dyrk1b
ENSMUSG00000002413	500.036	-0.34495	0.171628	-2.00987	0.0444454	0.109645	Braf
ENSMUSG00000002416	536.899	0.262246	0.149774	1.75095	0.0799546	0.174414	Ndufb2
ENSMUSG00000002428	255.87	-0.0752994	0.169799	-0.443463	0.657431	0.777356	Hltf
ENSMUSG00000002455	280.064	0.302198	0.138576	2.18073	0.0292034	0.0777699	Prpf6
ENSMUSG00000002458	751.606	-0.725539	0.122032	-5.94549	2.75638e-09	3.75826e-08	Rgs19
ENSMUSG00000002459	2.11963	0.958032	0.510312	1.87735	0.0604708	0.140576	Rgs20
ENSMUSG00000002475	2.63139	0.74602	0.511909	1.45733	0.145026	0.275269	Abhd3
ENSMUSG00000002477	1894.84	-0.780358	0.152893	-5.10394	3.3266e-07	3.24587e-06	Snrpd1
ENSMUSG00000002486	249.239	0.867099	0.170568	5.0836	3.70342e-07	3.58012e-06	Tchp
ENSMUSG00000002489	12.4905	-0.337655	0.391528	-0.862404	0.388465	0.550985	Tiam1
ENSMUSG00000002496	115.307	0.759612	0.208968	3.63506	0.000277919	0.00145351	Tsc2
ENSMUSG00000002504	26.0294	0.81515	0.347738	2.34415	0.0190706	0.0548875	Slc9a3r2
ENSMUSG00000002524	2387.53	0.191148	0.119683	1.59712	0.11024	0.223212	Puf60
ENSMUSG00000002546	147.443	-0.0543392	0.164483	-0.330364	0.741125	0.837116	Golga2
ENSMUSG00000002550	1576.63	0.523	0.156231	3.34761	0.000815127	0.003759	Uck1
ENSMUSG00000002578	25.7401	2.01888	0.336745	5.99527	2.03144e-09	2.81635e-08	Ikzf4
ENSMUSG00000002580	8021	-0.203246	0.15178	-1.33908	0.180544	0.322797	Mien1
ENSMUSG00000002588	9.46211	0.988427	0.459607	2.15059	0.0315084	0.0829085	Pon1
ENSMUSG00000002602	45.998	2.22479	0.288909	7.70067	1.3535e-14	3.63405e-13	Axl
ENSMUSG00000002603	1146.65	-0.314503	0.16297	-1.92982	0.0536293	0.1277	Tgfb1
ENSMUSG00000002608	344.9	0.546465	0.186029	2.93752	0.00330847	0.0126252	Ccdc97
ENSMUSG00000002617	52.2207	0.498605	0.239601	2.08098	0.0374357	0.0957573	Zfp40
ENSMUSG00000002625	85.8823	-0.301113	0.19273	-1.56236	0.118203	0.235654	Akap8l
ENSMUSG00000002635	472.598	-0.0666286	0.146583	-0.454546	0.649436	0.77227	Pdcd2l
ENSMUSG00000002658	340.474	0.109833	0.131848	0.83303	0.404828	0.566455	Gtf2f1
ENSMUSG00000002660	182.499	-0.443416	0.17098	-2.59339	0.00950354	0.0307566	Clpp
ENSMUSG00000002661	130.999	-0.993691	0.181188	-5.4843	4.1511e-08	4.67931e-07	Alkbh7
ENSMUSG00000002668	88.6702	-0.332837	0.225969	-1.47293	0.140769	0.268915	Dennd1c
ENSMUSG00000002679	271.885	-0.198976	0.218452	-0.910847	0.362376	0.526409	Med6
ENSMUSG00000002688	7.85349	-0.346237	0.445793	-0.776676	0.43735	0.596784	Prkd1
ENSMUSG00000002699	12.3932	0.685391	0.394096	1.73915	0.0820086	0.177856	Lcp2
ENSMUSG00000002718	688.686	-0.578925	0.138629	-4.17608	2.96573e-05	0.000195307	Cse1l
ENSMUSG00000002728	540.099	0.250385	0.186848	1.34005	0.18023	0.322371	Naa20
ENSMUSG00000002731	82.0983	1.29487	0.235314	5.50275	3.73915e-08	4.24546e-07	Prkra
ENSMUSG00000002732	22.8596	0.130358	0.324822	0.401321	0.688184	0.799313	Fkbp7
ENSMUSG00000002733	254.07	0.736624	0.205766	3.57991	0.000343718	0.00175041	Plekha3
ENSMUSG00000002741	897.481	-0.232817	0.150048	-1.55161	0.120755	0.239827	Ykt6
ENSMUSG00000002748	1279.39	-0.671412	0.15702	-4.27597	1.90311e-05	0.000130366	Baz1b
ENSMUSG00000002763	200.829	0.981846	0.158436	6.19712	5.75053e-10	8.52253e-09	Pex6
ENSMUSG00000002767	1539.97	0.172732	0.141141	1.22383	0.221016	0.374006	Mrpl2
ENSMUSG00000002769	15.31	1.83582	0.400664	4.58194	4.60677e-06	3.63351e-05	Gnmt
ENSMUSG00000002771	13.5633	0.911867	0.397873	2.29186	0.021914	0.06148	Grin2d
ENSMUSG00000002778	1245.7	-0.22259	0.14113	-1.5772	0.11475	0.230099	Kdelr1
ENSMUSG00000002781	227.501	-0.260883	0.214408	-1.21676	0.223696	0.377189	Tmem143
ENSMUSG00000002791	3.6563	-0.199648	0.501503	-0.3981	0.690557	0.801356	Pdxk-ps
ENSMUSG00000002797	413.918	0.0493006	0.143823	0.342787	0.731759	0.829944	Ggct
ENSMUSG00000002799	60.379	3.47743	0.306433	11.3481	7.58151e-30	6.64123e-28	Jag2
ENSMUSG00000002804	155.285	0.811981	0.180044	4.5099	6.48587e-06	4.95124e-05	Nudt14
ENSMUSG00000002812	608.005	0.301588	0.115133	2.61948	0.00880648	0.0289245	Flii
ENSMUSG00000002814	317.958	0.335852	0.134239	2.50189	0.0123533	0.0383108	Top3a
ENSMUSG00000002820	133.873	0.0620434	0.168095	0.369096	0.712056	0.816337	Atg4d
ENSMUSG00000002825	726.027	0.153275	0.163066	0.939958	0.347239	0.511935	Qtrt1
ENSMUSG00000002833	528.884	0.134419	0.124977	1.07555	0.282127	0.445156	Hdgfrp2
ENSMUSG00000002835	2.75223	0.202693	0.512404	0.395572	0.692421	0.802628	Chaf1a
ENSMUSG00000002844	2299.27	-0.416782	0.146542	-2.84412	0.00445348	0.0162586	Adprh
ENSMUSG00000002845	185.813	-0.116125	0.165268	-0.702644	0.482278	0.638369	Tmem39a
ENSMUSG00000002846	560.228	-0.261336	0.192431	-1.35807	0.174441	0.314865	Timmdc1
ENSMUSG00000002847	42.998	0.369344	0.260707	1.4167	0.15657	0.29112	Pla1a
ENSMUSG00000002870	3690.81	0.185026	0.159735	1.15833	0.246729	0.403579	Mcm2
ENSMUSG00000002871	1875.29	0.247523	0.126174	1.96175	0.0497918	0.120502	Tpra1
ENSMUSG00000002881	453.705	-0.256203	0.159181	-1.60951	0.107505	0.219176	Nab1
ENSMUSG00000002885	243.332	0.37312	0.217224	1.71767	0.085856	0.184334	Adgre5
ENSMUSG00000002897	1118.84	-0.405652	0.143098	-2.83479	0.00458556	0.0166593	Il17ra
ENSMUSG00000002900	1.69928	-0.0727405	0.486156	-0.149624	0.881061	0.930072	Lamb1
ENSMUSG00000002910	50.0134	-0.194785	0.283933	-0.686025	0.492697	0.647276	Arrdc2
ENSMUSG00000002944	1842.55	-1.12151	0.157382	-7.12604	1.03301e-12	2.25594e-11	Cd36
ENSMUSG00000002948	1926.33	-0.278274	0.183781	-1.51416	0.129986	0.25338	Map2k7
ENSMUSG00000002949	1796.49	-0.369129	0.125717	-2.93618	0.00332284	0.0126677	Timm44
ENSMUSG00000002957	341.394	-0.217784	0.166317	-1.30945	0.190381	0.335149	Ap2a2
ENSMUSG00000002963	204.884	-0.147483	0.155005	-0.951472	0.341365	0.505535	Pnkp
ENSMUSG00000002968	824.776	0.570442	0.155647	3.66497	0.000247372	0.00131484	Med25
ENSMUSG00000002980	25.5664	2.86931	0.422946	6.78411	1.16805e-11	2.24448e-10	Bcam
ENSMUSG00000002981	2006.9	0.0119589	0.109772	0.108943	0.913248	0.94818	Clptm1
ENSMUSG00000002983	159.168	0.0233424	0.174008	0.134145	0.893288	0.93603	Relb
ENSMUSG00000002984	699.063	-0.881787	0.191454	-4.60574	4.10995e-06	3.26818e-05	Tomm40
ENSMUSG00000002985	732.748	1.11224	0.180206	6.17204	6.7416e-10	9.92566e-09	Apoe
ENSMUSG00000002992	89.0209	-0.100873	0.278306	-0.362454	0.717013	0.819633	Apoc2
ENSMUSG00000002996	1058.94	0.531829	0.117949	4.50896	6.51453e-06	4.96828e-05	Hbp1
ENSMUSG00000002997	30.4761	0.849426	0.340929	2.4915	0.0127204	0.0392462	Prkar2b
ENSMUSG00000003031	1446.15	-0.831821	0.18512	-4.4934	7.00933e-06	5.31462e-05	Cdkn1b
ENSMUSG00000003032	7.22605	2.32874	0.488058	4.77145	1.82904e-06	1.55613e-05	Klf4
ENSMUSG00000003033	1429.35	-0.319304	0.11841	-2.6966	0.00700504	0.0239324	Ap1m1
ENSMUSG00000003037	7427.27	-1.25375	0.142582	-8.79318	1.45381e-18	5.75651e-17	Rab8a
ENSMUSG00000003039	1067.93	0.207513	0.165848	1.25123	0.210852	0.361526	Fam32a
ENSMUSG00000003053	2.00941	-0.557851	0.492743	-1.13213	0.257578	0.416761	Cyp2c29
ENSMUSG00000003062	524.613	1.51844	0.162985	9.31645	1.20298e-20	5.71598e-19	Stard3nl
ENSMUSG00000003068	830.429	0.0880837	0.167803	0.524924	0.599636	0.735071	Stk11
ENSMUSG00000003070	10.489	2.24557	0.423846	5.29809	1.17022e-07	1.22491e-06	Efna2
ENSMUSG00000003072	12596.5	0.143079	0.124878	1.14575	0.2519	0.40973	Atp5d
ENSMUSG00000003099	1067.62	-0.410928	0.141012	-2.91414	0.00356674	0.013448	Ppp5c
ENSMUSG00000003119	864.962	-0.314538	0.186048	-1.69062	0.0909085	0.192673	Cdk12
ENSMUSG00000003123	202.338	0.144736	0.157076	0.921441	0.35682	0.520993	Lipe
ENSMUSG00000003131	773.457	-0.245894	0.173349	-1.41849	0.156047	0.29039	Pafah1b2
ENSMUSG00000003134	141.179	3.7869	0.28496	13.2892	2.67306e-40	4.81765e-38	Tbc1d8
ENSMUSG00000003135	325.623	0.158813	0.227759	0.697287	0.485623	0.641552	Cnot11
ENSMUSG00000003153	279.209	0.0510912	0.291811	0.175083	0.861014	0.917167	Slc2a3
ENSMUSG00000003154	142.814	0.182703	0.161139	1.13382	0.256868	0.415913	Foxj2
ENSMUSG00000003161	5111.05	-0.546769	0.133191	-4.10515	4.04046e-05	0.0002588	Sri
ENSMUSG00000003166	191.778	-0.117863	0.214929	-0.548385	0.583428	0.72265	Dgcr2
ENSMUSG00000003178	4.18297	0.22938	0.509535	0.450175	0.652584	0.774135	Mical3
ENSMUSG00000003184	970.895	0.323213	0.122594	2.63646	0.00837767	0.0277873	Irf3
ENSMUSG00000003190	47.831	-0.843879	0.240527	-3.50846	0.000450711	0.00221819	Bcl2l12
ENSMUSG00000003198	2.63909	-0.774127	0.511735	-1.51275	0.130343	0.253757	Zfp959
ENSMUSG00000003199	386.672	-0.0563538	0.171849	-0.327926	0.742968	0.838171	Mpnd
ENSMUSG00000003208	158.355	-0.69568	0.181811	-3.82639	0.000130037	0.000740573	Ccdc94
ENSMUSG00000003226	804.26	-0.725488	0.161847	-4.48255	7.37571e-06	5.56414e-05	Ranbp2
ENSMUSG00000003228	16.3479	-0.486907	0.377949	-1.28829	0.197646	0.3447	Grk5
ENSMUSG00000003233	18.7284	0.185571	0.339871	0.546006	0.585062	0.723542	Dvl3
ENSMUSG00000003234	76.3433	-0.0775919	0.221767	-0.349881	0.726428	0.825676	Abcf3
ENSMUSG00000003235	864.236	0.167384	0.11906	1.40588	0.15976	0.295718	Eif2b5
ENSMUSG00000003269	518.344	-0.792533	0.170747	-4.64156	3.4579e-06	2.79628e-05	Cyth2
ENSMUSG00000003271	14.5577	0.329885	0.364082	0.906074	0.364897	0.528934	Sult2b1
ENSMUSG00000003279	59.3133	0.64931	0.258349	2.5133	0.0119607	0.0373891	Dlgap1
ENSMUSG00000003283	483.597	-0.0245114	0.166852	-0.146905	0.883207	0.930879	Hck
ENSMUSG00000003299	2577.61	-0.0250628	0.164121	-0.152709	0.878628	0.928448	Mrpl4
ENSMUSG00000003308	517.749	-0.236225	0.121173	-1.94949	0.0512366	0.123087	Keap1
ENSMUSG00000003309	24.9699	0.0504846	0.356301	0.141691	0.887324	0.932648	Ap1m2
ENSMUSG00000003316	354.283	-0.0670285	0.191605	-0.349827	0.726468	0.825676	Glg1
ENSMUSG00000003341	3.86975	1.04096	0.506313	2.05596	0.0397864	0.100556	Atp8b3
ENSMUSG00000003344	388.018	0.157488	0.16491	0.954989	0.339583	0.503852	Btbd2
ENSMUSG00000003345	416.59	-0.0191995	0.143046	-0.134219	0.893229	0.93603	Csnk1g2
ENSMUSG00000003346	290.396	-0.370231	0.181555	-2.03922	0.0414281	0.103752	Abhd17a
ENSMUSG00000003348	39.6848	-0.673895	0.277954	-2.42448	0.0153302	0.0458124	Mob3a
ENSMUSG00000003352	3.46933	0.484103	0.509973	0.949271	0.342483	0.506711	Cacnb3
ENSMUSG00000003355	150.865	-0.132079	0.275131	-0.48006	0.631185	0.758912	Fkbp11
ENSMUSG00000003360	33.5359	0.785852	0.299709	2.62205	0.00874038	0.0287435	Ddx23
ENSMUSG00000003363	215.27	0.686821	0.15883	4.32425	1.53048e-05	0.000106895	Pld3
ENSMUSG00000003378	32.3089	0.753344	0.29661	2.53984	0.0110902	0.035024	Grik5
ENSMUSG00000003379	862.011	-0.73002	0.165056	-4.42286	9.74037e-06	7.15694e-05	Cd79a
ENSMUSG00000003380	2239.28	0.118177	0.108179	1.09242	0.27465	0.4365	Rabac1
ENSMUSG00000003382	2153.79	0.561905	0.118961	4.72345	2.31876e-06	1.93498e-05	Etv3
ENSMUSG00000003402	1174.42	0.254289	0.136175	1.86736	0.0618513	0.143031	Prkcsh
ENSMUSG00000003410	46.0539	0.402699	0.290315	1.38711	0.165408	0.303025	Elavl3
ENSMUSG00000003411	38.325	0.498875	0.287009	1.73819	0.0821778	0.178099	Rab3b
ENSMUSG00000003418	321.277	-0.655809	0.14971	-4.38054	1.18387e-05	8.51906e-05	St8sia6
ENSMUSG00000003420	18.3662	-0.279629	0.400938	-0.697435	0.485531	0.641483	Fcgrt
ENSMUSG00000003421	576.638	-0.156928	0.1696	-0.925282	0.354819	0.519086	Nosip
ENSMUSG00000003423	748.993	0.107352	0.131881	0.814006	0.415641	0.576289	Pih1d1
ENSMUSG00000003429	16.1186	-0.0908732	0.343172	-0.264804	0.791161	0.870738	Rps11
ENSMUSG00000003435	1091.41	0.0492129	0.119142	0.41306	0.679563	0.793828	Supt5
ENSMUSG00000003436	6.74949	0.497289	0.484546	1.0263	0.304751	0.468342	Dll3
ENSMUSG00000003437	399.492	0.183673	0.145836	1.25945	0.207867	0.357886	Paf1
ENSMUSG00000003438	708.986	-0.43867	0.165526	-2.65016	0.0080453	0.0268382	Timm50
ENSMUSG00000003444	184.716	-0.61186	0.206045	-2.96955	0.00298238	0.0115835	Med29
ENSMUSG00000003452	52.2136	0.704828	0.297806	2.36673	0.0179458	0.0521576	Bicd1
ENSMUSG00000003458	497.408	0.824821	0.138727	5.94564	2.7538e-09	3.75801e-08	Ncstn
ENSMUSG00000003464	313.997	-0.149714	0.215349	-0.695217	0.486919	0.642568	Pex19
ENSMUSG00000003469	7.23529	1.96669	0.485306	4.05248	5.06773e-05	0.000318612	Phyhip
ENSMUSG00000003484	530.887	0.0772859	0.19473	0.396888	0.69145	0.802147	Cyp4f18
ENSMUSG00000003500	820.15	0.774544	0.139783	5.54105	3.00671e-08	3.46912e-07	Impdh1
ENSMUSG00000003518	472.034	-0.0310625	0.135093	-0.229934	0.818143	0.888645	Dusp3
ENSMUSG00000003526	6.25346	-0.0401826	0.491309	-0.0817868	0.934816	0.961643	Prodh
ENSMUSG00000003527	364.702	0.479138	0.158237	3.02798	0.00246192	0.00983075	Dgcr14
ENSMUSG00000003528	1951.53	-0.89531	0.18517	-4.83508	1.33092e-06	1.16585e-05	Slc25a1
ENSMUSG00000003531	216.417	-0.398091	0.221498	-1.79727	0.0722933	0.16104	Dgcr6
ENSMUSG00000003534	17.4039	3.89773	0.44189	8.82059	1.13863e-18	4.57787e-17	Ddr1
ENSMUSG00000003541	434.764	0.322891	0.381142	0.847167	0.396902	0.558856	Ier3
ENSMUSG00000003545	21.7677	3.32433	0.41118	8.08487	6.22286e-16	1.92455e-14	Fosb
ENSMUSG00000003549	108.033	0.1959	0.214737	0.912279	0.361622	0.525833	Ercc1
ENSMUSG00000003559	128.118	-0.306672	0.175204	-1.75037	0.0800549	0.17456	As3mt
ENSMUSG00000003573	229.671	2.93517	0.277742	10.568	4.19407e-26	2.85926e-24	Homer3
ENSMUSG00000003575	159.942	0.229254	0.169903	1.34932	0.177233	0.318548	Crtc1
ENSMUSG00000003581	7.63208	0.557904	0.467305	1.19388	0.232526	0.387346	Rnf215
ENSMUSG00000003585	134.236	1.19704	0.283196	4.22688	2.36956e-05	0.000159053	Sec14l2
ENSMUSG00000003604	459.642	-0.122786	0.12745	-0.963402	0.335346	0.49972	Aven
ENSMUSG00000003617	102.644	0.425595	0.214341	1.9856	0.0470777	0.114945	Cp
ENSMUSG00000003623	180.196	1.79499	0.163076	11.0071	3.53039e-28	2.78174e-26	Crot
ENSMUSG00000003644	714.388	0.106509	0.147175	0.723691	0.469256	0.62662	Rps6ka1
ENSMUSG00000003657	2.18134	-0.34148	0.506196	-0.674601	0.499929	0.653513	Calb2
ENSMUSG00000003660	1843.37	-0.410181	0.16688	-2.45794	0.0139735	0.0424375	Snrnp200
ENSMUSG00000003662	727.267	0.433105	0.167606	2.58407	0.00976413	0.0314571	Ciao1
ENSMUSG00000003680	157.202	-0.517008	0.169621	-3.04802	0.00230358	0.00931412	Taf6l
ENSMUSG00000003721	179.383	0.573148	0.180794	3.17016	0.00152354	0.00649335	Insig2
ENSMUSG00000003731	198.704	-0.00740441	0.173891	-0.0425807	0.966036	0.979529	Kpna6
ENSMUSG00000003746	189.122	-1.25491	0.165231	-7.5949	3.08023e-14	8.02293e-13	Man1a
ENSMUSG00000003752	171.626	1.11189	0.276059	4.02772	5.632e-05	0.000348637	Itpkc
ENSMUSG00000003762	145.209	-0.166388	0.198073	-0.840032	0.40089	0.563157	Adck4
ENSMUSG00000003778	260.639	-0.833753	0.148215	-5.6253	1.85191e-08	2.23541e-07	Brd8
ENSMUSG00000003779	201.571	-0.545369	0.176511	-3.08971	0.0020035	0.00825803	Kif20a
ENSMUSG00000003808	1105.7	-0.262295	0.138828	-1.88936	0.0588437	0.137404	Farsa
ENSMUSG00000003809	251.52	2.71188	0.225478	12.0273	2.55439e-33	2.86091e-31	Gcdh
ENSMUSG00000003810	247.53	-0.12655	0.165643	-0.763993	0.444871	0.603911	Mast2
ENSMUSG00000003812	128.594	-0.230691	0.219287	-1.05201	0.292797	0.455191	Dnase2a
ENSMUSG00000003813	558.117	-0.339005	0.127115	-2.66691	0.00765513	0.0258023	Rad23a
ENSMUSG00000003814	13014.2	-0.101833	0.178579	-0.570244	0.568512	0.711321	Calr
ENSMUSG00000003824	365.604	-0.577034	0.200804	-2.87362	0.00405792	0.0150279	Syce2
ENSMUSG00000003847	202.123	0.00344194	0.188105	0.0182979	0.985401	0.992172	Nfat5
ENSMUSG00000003848	345.156	0.0535325	0.161956	0.330537	0.740994	0.837028	Nob1
ENSMUSG00000003849	285.028	0.134079	0.167768	0.799195	0.424177	0.584455	Nqo1
ENSMUSG00000003863	6.71691	0.559537	0.460173	1.21593	0.224013	0.377422	Ppfia3
ENSMUSG00000003865	347.854	-0.212301	0.262757	-0.807972	0.419106	0.57971	Gys1
ENSMUSG00000003868	3120.28	-0.623502	0.100113	-6.22799	4.72467e-10	7.08927e-09	Ruvbl2
ENSMUSG00000003872	8.58839	0.298336	0.476805	0.625699	0.531512	0.679892	Lin7b
ENSMUSG00000003873	4740.34	1.15113	0.14873	7.73972	9.96393e-15	2.72661e-13	Bax
ENSMUSG00000003882	6.83371	0.0555438	0.471618	0.117773	0.906248	0.94422	Il7r
ENSMUSG00000003923	948.198	-0.0374408	0.202741	-0.184673	0.853486	0.912682	Tfam
ENSMUSG00000003929	125.55	0.130081	0.182162	0.714097	0.475167	0.631569	Zfp81
ENSMUSG00000003934	9.23781	1.46497	0.45332	3.23165	0.00123077	0.00539969	Efnb3
ENSMUSG00000003948	219.629	0.15438	0.164192	0.94024	0.347094	0.511796	Mmd
ENSMUSG00000003949	3.63931	0.996137	0.512251	1.94463	0.05182	0.124226	Hlf
ENSMUSG00000003955	1104.49	0.41209	0.228569	1.80292	0.0714013	0.159483	Fam162a
ENSMUSG00000003970	33615.8	-0.0488756	0.119796	-0.40799	0.683281	0.796214	Rpl8
ENSMUSG00000003974	892.556	0.703473	0.247934	2.83734	0.00454915	0.01655	Grm3
ENSMUSG00000003992	156.599	-0.468829	0.174654	-2.68433	0.00726761	0.0246882	Ssbp2
ENSMUSG00000004018	3.16764	-0.930047	0.512285	-1.81549	0.0694492	0.156258	Fancl
ENSMUSG00000004032	30.3726	0.410059	0.297279	1.37937	0.167779	0.305944	Gstm5
ENSMUSG00000004035	31.9951	0.89607	0.293102	3.0572	0.00223416	0.00906617	Gstm7
ENSMUSG00000004040	1105.64	-0.146754	0.172032	-0.853066	0.393623	0.555936	Stat3
ENSMUSG00000004043	105.391	0.36883	0.31947	1.15451	0.248293	0.40563	Stat5a
ENSMUSG00000004044	11.8901	2.03435	0.466657	4.35942	1.30408e-05	9.28727e-05	Ptrf
ENSMUSG00000004054	116.441	0.119628	0.18689	0.640099	0.522108	0.672146	Map3k11
ENSMUSG00000004056	71.8516	-0.167938	0.233781	-0.718357	0.472537	0.629407	Akt2
ENSMUSG00000004069	41.6102	0.475639	0.244684	1.94389	0.0519093	0.124341	Dnaja3
ENSMUSG00000004070	2141.26	-0.494574	0.150019	-3.29674	0.000978136	0.0044139	Hmox2
ENSMUSG00000004071	478.107	0.557617	0.193303	2.88467	0.0039182	0.0145828	Cdip1
ENSMUSG00000004085	171.631	1.59567	0.16476	9.68481	3.4987e-22	1.85337e-20	Zak
ENSMUSG00000004096	2485.51	0.0221727	0.151334	0.146515	0.883515	0.931078	Cwc15
ENSMUSG00000004099	1099.26	-0.3216	0.197813	-1.62578	0.103996	0.213375	Dnmt1
ENSMUSG00000004100	145.464	-1.01593	0.233887	-4.34368	1.40115e-05	9.9098e-05	Ppan
ENSMUSG00000004110	476.566	-1.1663	0.194006	-6.01167	1.83622e-09	2.55248e-08	Cacna1e
ENSMUSG00000004113	10.015	0.525414	0.43308	1.2132	0.225053	0.37863	Cacna1b
ENSMUSG00000004127	142.206	-0.295687	0.198329	-1.49089	0.135989	0.262084	Trmt10a
ENSMUSG00000004187	11.8095	0.824124	0.408393	2.01797	0.0435946	0.107989	Kifc2
ENSMUSG00000004207	3.9416	0.00529763	0.498502	0.0106271	0.991521	0.995105	Psap
ENSMUSG00000004221	966.126	-0.0316817	0.143687	-0.220491	0.825489	0.893715	Ikbkg
ENSMUSG00000004233	163.3	-0.0623365	0.197271	-0.315994	0.752007	0.843061	Wars2
ENSMUSG00000004263	792.139	0.102227	0.162653	0.628501	0.529676	0.678082	Atn1
ENSMUSG00000004264	7320.18	-0.386878	0.122824	-3.14985	0.00163352	0.00691512	Phb2
ENSMUSG00000004266	708.131	-1.52114	0.17163	-8.8629	7.79562e-19	3.19988e-17	Ptpn6
ENSMUSG00000004267	303.586	1.8497	0.250936	7.37118	1.69121e-13	4.01184e-12	Eno2
ENSMUSG00000004268	623.709	-0.291537	0.155379	-1.8763	0.0606141	0.140867	Emg1
ENSMUSG00000004270	1327.77	-0.327675	0.175685	-1.86512	0.0621641	0.143626	Lpcat3
ENSMUSG00000004285	6059.36	-0.276209	0.144083	-1.91701	0.0552367	0.130716	Atp6v1f
ENSMUSG00000004296	3.43543	0.705216	0.509632	1.38378	0.166427	0.304466	Il12b
ENSMUSG00000004317	140.042	-0.151853	0.218526	-0.694897	0.48712	0.642716	Clcn5
ENSMUSG00000004319	528.823	-0.162015	0.164162	-0.986924	0.32368	0.488024	Clcn3
ENSMUSG00000004328	9.3589	-0.406766	0.43054	-0.94478	0.344771	0.509425	Hif3a
ENSMUSG00000004347	3.63719	-0.176063	0.513286	-0.343012	0.73159	0.829906	Pde1c
ENSMUSG00000004356	183.415	0.263251	0.162348	1.62153	0.104905	0.214767	Utp20
ENSMUSG00000004359	15.1062	1.36586	0.420739	3.24635	0.00116896	0.00516027	Spic
ENSMUSG00000004360	4.83091	-0.0129444	0.502175	-0.0257767	0.979435	0.988641	9330159F19Rik
ENSMUSG00000004364	2270.9	-0.443616	0.0975968	-4.54539	5.48328e-06	4.23536e-05	Cul3
ENSMUSG00000004366	1.51088	-0.0955689	0.476947	-0.200376	0.841186	0.904402	Sst
ENSMUSG00000004371	1.88996	0.525843	0.499817	1.05207	0.292766	0.455191	Il11
ENSMUSG00000004383	16.6381	0.634183	0.366478	1.73048	0.083544	0.180486	Large
ENSMUSG00000004393	291.192	-0.38267	0.148588	-2.57539	0.0100128	0.0321329	Ddx56
ENSMUSG00000004394	749.345	0.885711	0.191467	4.62593	3.72925e-06	2.99103e-05	Tmed4
ENSMUSG00000004415	5.48376	0.905638	0.483226	1.87415	0.0609098	0.141407	Col26a1
ENSMUSG00000004446	534.7	-1.38515	0.166669	-8.31079	9.50634e-17	3.15136e-15	Bid
ENSMUSG00000004451	87.9607	-0.135406	0.23574	-0.574386	0.565707	0.709112	Ralb
ENSMUSG00000004455	64.2827	-0.591068	0.22639	-2.61084	0.00903205	0.0295478	Ppp1cc
ENSMUSG00000004460	533.802	-0.199522	0.240186	-0.830698	0.406144	0.56774	Dnajb11
ENSMUSG00000004462	76.9927	-0.239108	0.228782	-1.04513	0.295962	0.458465	Tbccd1
ENSMUSG00000004473	14.4214	-0.790087	0.37891	-2.08516	0.0370549	0.0949537	Clec11a
ENSMUSG00000004500	144.162	0.433894	0.224229	1.93505	0.052984	0.126544	Zfp324
ENSMUSG00000004508	23.521	0.492921	0.309759	1.59131	0.111541	0.225121	Gab2
ENSMUSG00000004530	502.277	-0.0818405	0.141838	-0.576999	0.56394	0.707538	Coro1c
ENSMUSG00000004535	609.051	0.272322	0.129731	2.09912	0.0358062	0.0922361	Tax1bp1
ENSMUSG00000004552	32.822	0.399852	0.324632	1.23171	0.218058	0.370078	Ctse
ENSMUSG00000004558	12.6789	0.863104	0.490771	1.75867	0.0786337	0.172203	Ndrg2
ENSMUSG00000004561	182.586	-0.586209	0.18936	-3.09573	0.00196327	0.00810461	Mettl17
ENSMUSG00000004562	10.0484	2.75713	0.457058	6.03234	1.61597e-09	2.26844e-08	Arhgef40
ENSMUSG00000004565	190.351	0.385597	0.157681	2.44543	0.0144681	0.0436774	Pnpla6
ENSMUSG00000004567	289.886	0.35737	0.182161	1.96184	0.0497814	0.120502	Mcoln1
ENSMUSG00000004568	126.339	-1.5143	0.221026	-6.8512	7.32305e-12	1.44435e-10	Arhgef18
ENSMUSG00000004591	263.69	-0.133025	0.148451	-0.89609	0.370205	0.53353	Pkn2
ENSMUSG00000004609	4.42765	0.275134	0.503241	0.546723	0.584569	0.723387	Cd33
ENSMUSG00000004610	682.297	0.226285	0.185767	1.21811	0.223182	0.376613	Etfb
ENSMUSG00000004612	5.78135	0.465011	0.502286	0.925789	0.354555	0.518894	Nkg7
ENSMUSG00000004626	2816.86	0.00361245	0.152502	0.0236878	0.981102	0.989686	Stxbp2
ENSMUSG00000004631	12.2408	0.3752	0.404671	0.927173	0.353837	0.51815	Sgce
ENSMUSG00000004633	23.8869	0.608876	0.317511	1.91765	0.0551553	0.130561	Chn2
ENSMUSG00000004637	200.654	0.182683	0.208688	0.875385	0.381364	0.54431	Wwox
ENSMUSG00000004642	52.3213	-0.26815	0.261063	-1.02715	0.304351	0.467937	Slbp
ENSMUSG00000004651	1.97157	0.506378	0.495422	1.02212	0.306726	0.470133	Tyr
ENSMUSG00000004661	504.63	-0.987898	0.124766	-7.91802	2.41327e-15	7.04656e-14	Arid3b
ENSMUSG00000004665	647.022	-0.852773	0.141223	-6.03849	1.55562e-09	2.19551e-08	Cnn2
ENSMUSG00000004667	1155.23	-0.00105531	0.15141	-0.00696991	0.994439	0.996664	Polr2e
ENSMUSG00000004668	6.89456	0.167655	0.469821	0.35685	0.721204	0.822476	Abca13
ENSMUSG00000004677	166.777	0.295619	0.175789	1.68167	0.0926335	0.195622	Myo9b
ENSMUSG00000004698	919.616	-2.16779	0.206684	-10.4884	9.76275e-26	6.43193e-24	Hdac9
ENSMUSG00000004707	2.6859	-0.602618	0.512184	-1.17656	0.23937	0.395004	Ly9
ENSMUSG00000004709	4.84489	-0.731274	0.491195	-1.48876	0.13655	0.262776	Cd244
ENSMUSG00000004730	41.6059	0.59942	0.300284	1.99618	0.0459147	0.112755	Adgre1
ENSMUSG00000004748	87.1063	-0.464455	0.261643	-1.77514	0.0758742	0.167211	Mtfp1
ENSMUSG00000004768	120.761	1.68527	0.217062	7.76401	8.22871e-15	2.27559e-13	Rab23
ENSMUSG00000004771	960.721	-0.127318	0.183419	-0.694139	0.487595	0.643088	Rab11a
ENSMUSG00000004788	1075.87	0.219237	0.183054	1.19766	0.231048	0.385777	Eif2b2
ENSMUSG00000004789	792.859	-0.0790511	0.125464	-0.630071	0.528648	0.677158	Dlst
ENSMUSG00000004791	40.5583	3.73627	0.355528	10.5091	7.84761e-26	5.23619e-24	Pgf
ENSMUSG00000004798	124.713	0.634375	0.178918	3.54563	0.000391683	0.00196594	Ulk2
ENSMUSG00000004815	103.137	0.884773	0.188724	4.68818	2.75639e-06	2.27116e-05	Dgkq
ENSMUSG00000004821	1.69331	-0.490919	0.493283	-0.995207	0.319636	0.483997	Tmed11
ENSMUSG00000004837	6038.08	-1.01875	0.113929	-8.94202	3.82123e-19	1.61067e-17	Grap
ENSMUSG00000004843	198.309	0.0934631	0.191556	0.487915	0.62561	0.754408	Chmp2b
ENSMUSG00000004846	146.355	-0.0121775	0.186341	-0.0653507	0.947895	0.968767	Plod3
ENSMUSG00000004849	245.911	-0.383824	0.174378	-2.2011	0.0277292	0.074566	Ap1s1
ENSMUSG00000004865	761.716	-0.345063	0.115124	-2.99731	0.0027237	0.0107168	Srpk1
ENSMUSG00000004880	2868.88	-0.302834	0.142154	-2.13033	0.0331447	0.0864885	Lbr
ENSMUSG00000004885	10.6473	1.64177	0.43804	3.74798	0.000178262	0.000984556	Crabp2
ENSMUSG00000004895	106.94	-0.109737	0.287005	-0.382353	0.702199	0.809692	Prcc
ENSMUSG00000004896	175.186	0.10012	0.152961	0.654545	0.512761	0.66441	Rrnad1
ENSMUSG00000004897	7158.35	-0.618529	0.151814	-4.07425	4.61639e-05	0.000292583	Hdgf
ENSMUSG00000004902	3.87396	1.19212	0.509865	2.3381	0.0193819	0.0556307	Slc25a18
ENSMUSG00000004929	235.435	-0.0421398	0.177945	-0.236813	0.812802	0.884928	Thop1
ENSMUSG00000004931	141.999	-0.607338	0.18679	-3.25145	0.0011482	0.00508005	Apba3
ENSMUSG00000004933	5.66822	0.801177	0.484206	1.65462	0.0980019	0.20411	Matk
ENSMUSG00000004934	150.959	0.187895	0.17082	1.09996	0.271349	0.432335	Pias4
ENSMUSG00000004936	1243.57	-0.0107733	0.158071	-0.0681545	0.945663	0.967442	Map2k1
ENSMUSG00000004937	970.62	0.686685	0.17205	3.99119	6.57431e-05	0.000401422	Sgta
ENSMUSG00000004945	6854.72	-0.144255	0.153023	-0.942701	0.345834	0.51037	Tmem242
ENSMUSG00000004947	219.227	-0.173713	0.174613	-0.994844	0.319812	0.484133	Dtx2
ENSMUSG00000004951	1.60953	-0.0329125	0.504342	-0.0652584	0.947968	0.968767	Hspb1
ENSMUSG00000004952	588.093	0.250974	0.237918	1.05488	0.291482	0.454093	Rasa4
ENSMUSG00000004980	10085.2	-0.971442	0.204353	-4.75375	1.99677e-06	1.68511e-05	Hnrnpa2b1
ENSMUSG00000004994	190.008	0.232379	0.175895	1.32112	0.18646	0.329851	Ccdc130
ENSMUSG00000004996	1987.43	-0.560915	0.127928	-4.38462	1.16188e-05	8.36466e-05	Mri1
ENSMUSG00000005034	151.406	-0.584554	0.179746	-3.25212	0.00114549	0.00507095	Prkacb
ENSMUSG00000005043	144.672	0.067198	0.178042	0.377427	0.705856	0.811841	Sgsh
ENSMUSG00000005045	1.73139	1.03991	0.506555	2.0529	0.040082	0.101189	Chd5
ENSMUSG00000005054	1120.45	0.640705	0.13869	4.61969	3.84322e-06	3.06519e-05	Cstb
ENSMUSG00000005057	61.6424	2.22267	0.290991	7.63829	2.20128e-14	5.80102e-13	Sh2b2
ENSMUSG00000005069	230.887	0.312033	0.147235	2.11929	0.0340656	0.0885525	Pex5
ENSMUSG00000005078	278.737	0.558258	0.189592	2.94452	0.00323455	0.0123792	Jkamp
ENSMUSG00000005087	2355.85	-0.166156	0.121485	-1.36771	0.171404	0.310648	Cd44
ENSMUSG00000005089	12.3453	0.596055	0.417595	1.42735	0.153479	0.286797	Slc1a2
ENSMUSG00000005102	60.8925	-0.0281328	0.210911	-0.133387	0.893887	0.936408	Eif2ak4
ENSMUSG00000005103	1590.77	-0.842519	0.13376	-6.29875	3.00047e-10	4.65355e-09	Wdr1
ENSMUSG00000005107	59.1696	1.50397	0.225453	6.67089	2.54253e-11	4.57714e-10	Slc2a9
ENSMUSG00000005125	880.141	0.653075	0.44817	1.4572	0.14506	0.275302	Ndrg1
ENSMUSG00000005142	1648.86	1.67472	0.138291	12.1101	9.33441e-34	1.0762e-31	Man2b1
ENSMUSG00000005148	18.9879	1.22266	0.394202	3.1016	0.00192478	0.00798427	Klf5
ENSMUSG00000005150	689.499	-0.123884	0.135066	-0.917213	0.359031	0.523295	Wdr83
ENSMUSG00000005161	1180.58	0.26718	0.132112	2.02238	0.0431374	0.107109	Prdx2
ENSMUSG00000005198	2439.66	0.543904	0.155699	3.49331	0.000477079	0.00233331	Polr2a
ENSMUSG00000005204	323.572	-0.378759	0.209877	-1.80467	0.0711264	0.15905	Senp3
ENSMUSG00000005220	19.5668	0.672809	0.385526	1.74517	0.0809552	0.176033	Corin
ENSMUSG00000005225	74.0122	0.573636	0.204816	2.80073	0.00509864	0.0182277	Plekha8
ENSMUSG00000005233	1174.25	0.714841	0.234959	3.0424	0.00234697	0.00945784	Spc25
ENSMUSG00000005237	7.86735	0.508899	0.47681	1.0673	0.285837	0.448686	Dnah2
ENSMUSG00000005251	7.18	2.16304	0.492398	4.39287	1.11864e-05	8.11297e-05	Ripk4
ENSMUSG00000005262	1998.58	0.00353264	0.156986	0.0225029	0.982047	0.990129	Ufd1l
ENSMUSG00000005267	607.595	1.004	0.150304	6.67976	2.39341e-11	4.3186e-10	Zfp287
ENSMUSG00000005268	1.59209	-0.111097	0.47842	-0.232217	0.81637	0.887641	Prlr
ENSMUSG00000005299	687.181	0.42016	0.1449	2.89964	0.00373586	0.0139972	Letm1
ENSMUSG00000005312	2622.94	-0.11041	0.116427	-0.948313	0.34297	0.507285	Ubqln1
ENSMUSG00000005338	1.66189	0.613775	0.493995	1.24247	0.214062	0.36556	Cadm3
ENSMUSG00000005354	1401.68	0.0298061	0.123335	0.241668	0.809038	0.882205	Txn2
ENSMUSG00000005357	3.91639	0.242425	0.501184	0.483705	0.628595	0.756902	Slc1a6
ENSMUSG00000005360	2.25425	-0.00856941	0.508661	-0.016847	0.986559	0.992586	Slc1a3
ENSMUSG00000005362	71.4343	0.0205658	0.199451	0.103112	0.917874	0.951303	Crbn
ENSMUSG00000005364	55.264	-0.454838	0.246339	-1.84639	0.064835	0.148259	Il5ra
ENSMUSG00000005370	4.92291	0.968025	0.502904	1.92487	0.0542456	0.128796	Msh6
ENSMUSG00000005371	132.87	-0.413841	0.167148	-2.4759	0.0132903	0.0407014	Fbxo11
ENSMUSG00000005373	7.08531	1.43865	0.485163	2.96529	0.00302401	0.0117132	Mlxipl
ENSMUSG00000005374	274.949	-0.712561	0.197313	-3.61132	0.000304641	0.00157338	Tbl2
ENSMUSG00000005378	233.274	-0.238084	0.224809	-1.05905	0.289577	0.452232	Wbscr22
ENSMUSG00000005397	17.3792	0.0147827	0.376224	0.0392922	0.968657	0.980919	Nid1
ENSMUSG00000005410	1686.39	-0.0604049	0.114479	-0.527653	0.59774	0.733263	Mcm5
ENSMUSG00000005413	1285.27	1.80197	0.20207	8.91754	4.76771e-19	1.98296e-17	Hmox1
ENSMUSG00000005417	449.927	0.200318	0.135298	1.48057	0.13872	0.265974	Mprip
ENSMUSG00000005442	1769.98	-0.240509	0.11547	-2.08287	0.0372632	0.0953782	Cic
ENSMUSG00000005447	1311.4	-0.544093	0.19638	-2.77061	0.00559517	0.0197523	Pafah1b3
ENSMUSG00000005465	14.0292	-1.19927	0.406448	-2.95061	0.00317147	0.0121765	Il27ra
ENSMUSG00000005469	950.334	0.356188	0.217538	1.63736	0.101555	0.209746	Prkaca
ENSMUSG00000005470	931.345	-0.733734	0.25038	-2.93048	0.00338442	0.0128649	Asf1b
ENSMUSG00000005481	809.638	-0.761966	0.211724	-3.59887	0.000319606	0.00164471	Ddx39
ENSMUSG00000005483	491.01	0.574081	0.18507	3.10196	0.00192245	0.0079767	Dnajb1
ENSMUSG00000005493	2.33746	-0.00218866	0.51248	-0.00427072	0.996592	0.997738	Msh4
ENSMUSG00000005501	106.05	0.404933	0.203809	1.98682	0.0469424	0.114633	Usp40
ENSMUSG00000005505	88.2311	0.544106	0.196938	2.76283	0.0057303	0.0201867	Kbtbd4
ENSMUSG00000005506	1723.46	-0.690112	0.143483	-4.80973	1.51138e-06	1.31075e-05	Celf1
ENSMUSG00000005510	480.583	0.0351104	0.166753	0.210554	0.833236	0.899431	Ndufs3
ENSMUSG00000005514	259.7	0.298056	0.152114	1.95943	0.0500625	0.120989	Por
ENSMUSG00000005533	15.5465	0.0277862	0.385804	0.0720215	0.942585	0.965851	Igf1r
ENSMUSG00000005534	65.7411	-0.378907	0.217076	-1.74551	0.0808966	0.17593	Insr
ENSMUSG00000005540	409.376	-1.72673	0.175751	-9.82486	8.79963e-23	4.85839e-21	Fcer2a
ENSMUSG00000005553	16.4371	0.0456363	0.376718	0.121142	0.903579	0.942797	Atp4a
ENSMUSG00000005566	13372.4	-0.0958955	0.174045	-0.550981	0.581647	0.721023	Trim28
ENSMUSG00000005575	707.708	-0.339147	0.147348	-2.30168	0.0213534	0.0602089	Ube2m
ENSMUSG00000005580	26.947	0.562953	0.314798	1.7883	0.0737282	0.163447	Adcy9
ENSMUSG00000005583	923.847	-1.81529	0.179314	-10.1235	4.34501e-24	2.57093e-22	Mef2c
ENSMUSG00000005609	178.71	0.369086	0.157857	2.3381	0.019382	0.0556307	Ctr9
ENSMUSG00000005610	8777.92	-0.214234	0.152029	-1.40917	0.158786	0.294264	Eif4g2
ENSMUSG00000005611	1.76284	-0.20414	0.498597	-0.409429	0.682225	0.795341	Mrvi1
ENSMUSG00000005615	257.501	-0.108322	0.16497	-0.656619	0.511426	0.663124	Pcyt1a
ENSMUSG00000005621	592.507	-0.727917	0.119434	-6.09471	1.09636e-09	1.57426e-08	Zfp592
ENSMUSG00000005625	5331.84	0.289715	0.130214	2.22491	0.0260871	0.0709903	Psmd4
ENSMUSG00000005640	8.61942	0.241873	0.448064	0.539817	0.589323	0.727033	Insrr
ENSMUSG00000005656	584.316	0.050632	0.187458	0.270097	0.787085	0.868471	Snx6
ENSMUSG00000005667	2928.22	-0.416571	0.18312	-2.27485	0.022915	0.0638995	Mthfd2
ENSMUSG00000005672	22.0725	1.02346	0.345303	2.96395	0.00303719	0.0117472	Kit
ENSMUSG00000005674	90.5801	-0.778808	0.204277	-3.81251	0.000137562	0.000778131	Tomm40l
ENSMUSG00000005681	103.337	-0.301088	0.2687	-1.12054	0.262485	0.422172	Apoa2
ENSMUSG00000005682	382.03	-0.273838	0.175999	-1.55591	0.119729	0.238122	Pan2
ENSMUSG00000005683	2733.93	-0.187516	0.123389	-1.51972	0.128581	0.251485	Cs
ENSMUSG00000005686	14.292	0.25214	0.363426	0.693786	0.487816	0.64331	Ampd3
ENSMUSG00000005687	673.349	0.157497	0.136167	1.15665	0.247415	0.404533	Bcas2
ENSMUSG00000005698	2981.95	-0.505056	0.13609	-3.7112	0.000206281	0.00112269	Ctcf
ENSMUSG00000005699	149.164	-0.624767	0.175046	-3.56915	0.00035814	0.00181618	Pard6a
ENSMUSG00000005705	3.86014	0.310207	0.501101	0.61905	0.535883	0.683031	Agrp
ENSMUSG00000005718	229.426	-0.936585	0.225275	-4.15752	3.2172e-05	0.000210014	Tfap4
ENSMUSG00000005732	1081.69	-0.721905	0.176238	-4.0962	4.19993e-05	0.000268467	Ranbp1
ENSMUSG00000005763	13.3824	1.64546	0.451883	3.64134	0.000271227	0.00142188	Cd247
ENSMUSG00000005774	317.099	-1.18862	0.143081	-8.30731	9.78985e-17	3.2385e-15	Rfx5
ENSMUSG00000005779	8668.72	-0.0172017	0.20692	-0.0831322	0.933746	0.960894	Psmb4
ENSMUSG00000005800	16.1999	0.434934	0.408957	1.06352	0.287547	0.450288	Mmp8
ENSMUSG00000005802	234.827	0.165839	0.164636	1.00731	0.313786	0.478082	Slc30a4
ENSMUSG00000005804	148.431	0.122006	0.173444	0.703432	0.481787	0.638096	Bloc1s6
ENSMUSG00000005813	957.167	-0.400214	0.138898	-2.88136	0.00395967	0.0147057	Metap1
ENSMUSG00000005823	838.853	0.102294	0.141394	0.72347	0.469391	0.626707	Gpr108
ENSMUSG00000005846	2722.62	-0.240089	0.13331	-1.80099	0.0717049	0.160001	Rsl1d1
ENSMUSG00000005871	357.232	1.18184	0.152404	7.75464	8.85927e-15	2.43708e-13	Apc
ENSMUSG00000005873	2093.17	0.102107	0.146629	0.696365	0.4862	0.642043	Reep5
ENSMUSG00000005881	5566.08	0.038184	0.12462	0.306404	0.759297	0.849018	Ergic3
ENSMUSG00000005882	207.777	0.0420562	0.157953	0.266257	0.790041	0.870277	Uqcc1
ENSMUSG00000005883	1.82086	-0.13385	0.506229	-0.264405	0.791468	0.870787	Spo11
ENSMUSG00000005886	310.128	-0.61193	0.134276	-4.55726	5.18251e-06	4.04142e-05	Ncoa2
ENSMUSG00000005893	253.227	-0.228865	0.149573	-1.53012	0.125986	0.247583	Nr2c2
ENSMUSG00000005897	93.2601	-0.5066	0.19262	-2.63005	0.00853723	0.0281937	Nr2c1
ENSMUSG00000005899	285.139	0.184744	0.174748	1.0572	0.290419	0.452931	Smpd4
ENSMUSG00000005907	46.8016	0.276839	0.257693	1.0743	0.282689	0.445644	Pex1
ENSMUSG00000005936	714.202	-0.625331	0.170203	-3.67403	0.000238754	0.00127552	Kctd20
ENSMUSG00000005947	7.20713	0.460293	0.473255	0.97261	0.330747	0.495236	Itgae
ENSMUSG00000005949	315.358	0.977286	0.189842	5.1479	2.63422e-07	2.61753e-06	Ctns
ENSMUSG00000005950	2.76698	0.270577	0.512253	0.528211	0.597353	0.733017	P2rx5
ENSMUSG00000005951	40.4782	0.23711	0.264281	0.897189	0.369618	0.533028	Shpk
ENSMUSG00000005952	2.41426	0.651524	0.508017	1.28249	0.199672	0.347207	Trpv1
ENSMUSG00000005968	49.0833	1.14952	0.273088	4.20935	2.56103e-05	0.00017088	Tuft1
ENSMUSG00000005973	39.8523	-0.474843	0.248888	-1.90786	0.0564093	0.13287	Rcn1
ENSMUSG00000005980	19.4106	1.16023	0.380405	3.04999	0.00228852	0.00925798	Dnase1
ENSMUSG00000005981	339.1	0.257839	0.169624	1.52006	0.128496	0.25138	Trap1
ENSMUSG00000005982	3544.55	-1.02595	0.129931	-7.89611	2.87746e-15	8.32446e-14	Naa60
ENSMUSG00000005983	50.0661	-0.977529	0.251335	-3.88935	0.000100515	0.000588527	1700037C18Rik
ENSMUSG00000005986	127.872	1.24286	0.244756	5.07796	3.81507e-07	3.67447e-06	Ankrd13d
ENSMUSG00000006005	956.639	-0.580795	0.189385	-3.06674	0.00216409	0.00883671	Tpr
ENSMUSG00000006010	87.5028	-0.0743507	0.245784	-0.302505	0.762267	0.851487	BC003331
ENSMUSG00000006019	53.6789	-0.140325	0.245719	-0.571079	0.567946	0.710953	Dhx34
ENSMUSG00000006021	121.859	-0.627586	0.191348	-3.27981	0.00103876	0.00465763	Kptn
ENSMUSG00000006024	849.614	0.0784258	0.186225	0.421135	0.673656	0.788926	Napa
ENSMUSG00000006050	938.751	-0.136647	0.120806	-1.13113	0.258	0.417099	Sra1
ENSMUSG00000006057	1085.83	-0.126659	0.154259	-0.82108	0.411601	0.572713	Atp5g1
ENSMUSG00000006058	762.727	0.170338	0.149904	1.13631	0.255828	0.414698	Snf8
ENSMUSG00000006095	849.476	-0.8307	0.194367	-4.27388	1.92101e-05	0.000131362	Tbcb
ENSMUSG00000006127	481.393	0.115047	0.157164	0.73202	0.464156	0.621677	Inpp5k
ENSMUSG00000006134	1007.02	0.502464	0.126723	3.96504	7.33831e-05	0.000443238	Crkl
ENSMUSG00000006143	2.08513	0.185174	0.509963	0.363113	0.71652	0.819345	Upk3bl
ENSMUSG00000006154	42.8205	-1.04874	0.271798	-3.85853	0.000114072	0.000658077	Eps8l1
ENSMUSG00000006169	2698.32	-0.507619	0.107759	-4.7107	2.46871e-06	2.04812e-05	Clint1
ENSMUSG00000006179	56.2383	-0.679774	0.307742	-2.20891	0.0271809	0.0734224	Prss16
ENSMUSG00000006191	62.7967	0.146295	0.262967	0.556323	0.57799	0.71811	Cdkal1
ENSMUSG00000006204	2.64784	-0.0945307	0.512957	-0.184286	0.853789	0.9129	5430419D17Rik
ENSMUSG00000006215	92.1666	0.216385	0.213506	1.01348	0.310829	0.474764	Zbtb17
ENSMUSG00000006218	6.01925	1.16854	0.503631	2.32024	0.0203281	0.0578274	Fam131c
ENSMUSG00000006219	17.0064	0.964725	0.384345	2.51005	0.0120715	0.0376004	Fblim1
ENSMUSG00000006241	2.24846	1.76079	0.505676	3.48205	0.00049759	0.0024238	Ccdc159
ENSMUSG00000006262	228.617	1.07977	0.218916	4.93237	8.12387e-07	7.36314e-06	Mob1b
ENSMUSG00000006273	2990.53	0.470622	0.121262	3.88102	0.000104018	0.000606771	Atp6v1b2
ENSMUSG00000006276	882.816	-0.877571	0.139471	-6.29213	3.13136e-10	4.8279e-09	Eps15l1
ENSMUSG00000006281	100.954	-0.514727	0.264744	-1.94424	0.0518662	0.124274	Tep1
ENSMUSG00000006288	85.0814	-0.305666	0.230735	-1.32475	0.185255	0.328485	Ttc5
ENSMUSG00000006289	195.073	0.0112968	0.18669	0.060511	0.951749	0.970692	Osgep
ENSMUSG00000006299	1188.11	-0.00386822	0.225704	-0.0171385	0.986326	0.992568	Aamp
ENSMUSG00000006301	202.833	2.12711	0.207921	10.2304	1.44979e-24	8.9499e-23	Tmbim1
ENSMUSG00000006304	3407.68	-0.585097	0.176713	-3.31101	0.000929609	0.00422256	Arpc2
ENSMUSG00000006307	191.435	0.220231	0.184091	1.19632	0.231573	0.386411	Kmt2b
ENSMUSG00000006310	2466.6	-1.10913	0.190999	-5.807	6.36026e-09	8.24887e-08	Zbtb32
ENSMUSG00000006313	7.05416	0.421348	0.458933	0.918105	0.358564	0.522857	Upk1a
ENSMUSG00000006315	1117.86	-0.0318501	0.119493	-0.266543	0.789821	0.870184	Tmem147
ENSMUSG00000006333	4496.48	-0.15268	0.152086	-1.0039	0.315426	0.479763	Rps9
ENSMUSG00000006335	143.088	-0.436739	0.227216	-1.92213	0.0545888	0.129435	Tfpt
ENSMUSG00000006342	14.6409	0.479366	0.37526	1.27742	0.201453	0.349429	Susd2
ENSMUSG00000006344	15.6471	0.696298	0.404299	1.72224	0.0850268	0.182919	Ggt5
ENSMUSG00000006345	6.91088	-0.228927	0.457515	-0.500371	0.616814	0.748134	Ggt1
ENSMUSG00000006356	801.443	5.12083	0.2077	24.6549	3.25916e-134	1.02207e-130	Crip2
ENSMUSG00000006360	1372.99	-0.385056	0.192648	-1.99875	0.0456356	0.112211	Crip1
ENSMUSG00000006362	582.149	-0.519917	0.147803	-3.51763	0.000435422	0.00215308	Cbfa2t3
ENSMUSG00000006369	4.75741	2.47524	0.510328	4.85028	1.23288e-06	1.08788e-05	Fbln1
ENSMUSG00000006373	274.499	0.790109	0.248258	3.18261	0.00145952	0.00625577	Pgrmc1
ENSMUSG00000006378	296.54	-0.429131	0.139339	-3.07975	0.00207171	0.00850155	Gcat
ENSMUSG00000006386	56.8485	0.141797	0.31291	0.453155	0.650437	0.772699	Tek
ENSMUSG00000006390	910.129	-0.133522	0.162941	-0.819449	0.41253	0.573257	Elovl1
ENSMUSG00000006392	558.561	-1.10893	0.17859	-6.20936	5.31996e-10	7.92184e-09	Med8
ENSMUSG00000006395	79.0326	0.0501252	0.259568	0.19311	0.846873	0.90846	Hyi
ENSMUSG00000006398	476.028	-0.367487	0.241044	-1.52456	0.127369	0.249767	Cdc20
ENSMUSG00000006403	1.99213	0.913676	0.510168	1.79093	0.0733043	0.16276	Adamts4
ENSMUSG00000006411	41.6133	3.93281	0.363994	10.8046	3.27294e-27	2.38696e-25	Pvrl4
ENSMUSG00000006412	1662.88	-0.427777	0.136225	-3.14022	0.00168818	0.00710724	Pfdn2
ENSMUSG00000006418	1178.09	-0.252843	0.136294	-1.85513	0.0635777	0.145973	Rnf114
ENSMUSG00000006423	62.3499	-0.306789	0.228025	-1.34542	0.178489	0.320109	C330007P06Rik
ENSMUSG00000006435	6.19217	1.58548	0.470238	3.37165	0.000747189	0.00347138	Neurl1a
ENSMUSG00000006442	8227.68	-0.662001	0.145831	-4.53952	5.63824e-06	4.34649e-05	Srm
ENSMUSG00000006445	82.8187	4.69572	0.334763	14.027	1.06582e-44	2.28933e-42	Epha2
ENSMUSG00000006456	323.161	-0.597695	0.189545	-3.15331	0.00161431	0.00684118	Rbm14
ENSMUSG00000006462	2.38727	0.789974	0.511969	1.54301	0.122828	0.242654	A530013C23Rik
ENSMUSG00000006463	174.565	-0.892025	0.185937	-4.79747	1.60686e-06	1.38513e-05	Zdhhc24
ENSMUSG00000006464	17.912	-0.0367723	0.355926	-0.103314	0.917713	0.951262	Bbs1
ENSMUSG00000006471	79.6881	-0.503131	0.204004	-2.46628	0.0136523	0.0416637	Ndor1
ENSMUSG00000006476	53.7674	0.0507841	0.288498	0.176029	0.860271	0.916625	Nsmf
ENSMUSG00000006494	287.964	-0.636558	0.394536	-1.61343	0.106651	0.217726	Pdk1
ENSMUSG00000006498	2770.85	0.235741	0.132806	1.77508	0.0758847	0.167211	Ptbp1
ENSMUSG00000006517	1260.62	-1.18599	0.187227	-6.33452	2.38086e-10	3.77852e-09	Mvd
ENSMUSG00000006519	6901.97	-0.127339	0.137898	-0.923425	0.355786	0.520015	Cyba
ENSMUSG00000006526	372.983	-0.516809	0.15713	-3.28906	0.00100524	0.00451897	Tmem110
ENSMUSG00000006527	96.8294	0.475924	0.1958	2.43067	0.0150711	0.0451327	Sfmbt1
ENSMUSG00000006567	1.55254	0.0422254	0.493312	0.0855957	0.931788	0.959805	Atp7b
ENSMUSG00000006575	2.08836	0.257503	0.511977	0.502958	0.614994	0.746833	Rundc3a
ENSMUSG00000006585	17.4551	0.570307	0.376109	1.51633	0.129435	0.252556	Cdt1
ENSMUSG00000006586	5.71297	-0.0845671	0.492226	-0.171805	0.86359	0.918352	Runx1t1
ENSMUSG00000006587	58.0762	4.50194	0.346934	12.9764	1.66593e-38	2.61218e-36	Snai3
ENSMUSG00000006599	181.394	-0.280869	0.161555	-1.73854	0.0821164	0.178015	Gtf2h1
ENSMUSG00000006611	7.89583	-0.487203	0.44409	-1.09708	0.272606	0.434043	Hfe
ENSMUSG00000006638	46.3017	-0.668533	0.254101	-2.63097	0.00851418	0.0281532	Abhd1
ENSMUSG00000006641	55.4199	0.534157	0.266851	2.00171	0.0453162	0.111478	Slc5a6
ENSMUSG00000006651	14.466	1.41108	0.426092	3.31167	0.000927406	0.00421377	Aplp1
ENSMUSG00000006673	1546.9	-0.668809	0.137159	-4.87615	1.08176e-06	9.62114e-06	Qrich1
ENSMUSG00000006675	15.9238	0.553007	0.384904	1.43674	0.150792	0.283173	P4htm
ENSMUSG00000006676	1190.38	0.400665	0.148644	2.69547	0.00702892	0.0239907	Usp19
ENSMUSG00000006678	855.679	-0.882371	0.253183	-3.48512	0.000491924	0.00239918	Pola1
ENSMUSG00000006699	19406.4	-0.542103	0.171849	-3.15453	0.00160756	0.00681442	Cdc42
ENSMUSG00000006705	139.084	0.32671	0.188458	1.73359	0.0829905	0.179513	Pknox1
ENSMUSG00000006711	7.57006	0.684752	0.459874	1.489	0.136487	0.262776	D130043K22Rik
ENSMUSG00000006715	811.463	-0.562699	0.217415	-2.58814	0.00964962	0.0311586	Gmnn
ENSMUSG00000006717	467.738	-0.149645	0.19055	-0.785335	0.432257	0.592154	Acot13
ENSMUSG00000006720	17.5971	0.137922	0.379864	0.363082	0.716544	0.819345	Zfp184
ENSMUSG00000006724	18.5308	2.48934	0.424952	5.85795	4.68626e-09	6.19044e-08	Cyp27b1
ENSMUSG00000006728	3275.75	-0.479603	0.107924	-4.44389	8.83487e-06	6.54992e-05	Cdk4
ENSMUSG00000006731	1100.48	-0.255342	0.13427	-1.90171	0.0572093	0.134348	B4galnt1
ENSMUSG00000006732	317.258	-0.750246	0.149055	-5.03337	4.81939e-07	4.57157e-06	Mettl1
ENSMUSG00000006736	412.084	-0.530657	0.155723	-3.4077	0.000655132	0.00309505	Tspan31
ENSMUSG00000006740	149.938	0.00927336	0.165224	0.0561261	0.955241	0.972862	Kif5b
ENSMUSG00000006763	219.43	-0.666515	0.195906	-3.40221	0.000668427	0.00314932	Saal1
ENSMUSG00000006764	4.91477	0.424974	0.490615	0.866208	0.386376	0.549064	Tph2
ENSMUSG00000006782	5988.56	-0.438554	0.186197	-2.35532	0.0185066	0.0535294	Cnp
ENSMUSG00000006784	25.0698	1.16486	0.350648	3.32202	0.000893695	0.00407833	Ttc25
ENSMUSG00000006800	198.112	5.22626	0.298081	17.533	8.01809e-69	4.0556e-66	Sulf2
ENSMUSG00000006818	2341.6	-0.0748818	0.201644	-0.371357	0.710372	0.814883	Sod2
ENSMUSG00000006850	91.525	-0.981369	0.255859	-3.83558	0.000125266	0.000716852	Tmco6
ENSMUSG00000006906	376.519	-0.443807	0.155108	-2.86128	0.00421941	0.0155347	Stambp
ENSMUSG00000006920	190.993	0.0587874	0.175299	0.335356	0.737357	0.834061	Ezh1
ENSMUSG00000006930	8.86148	0.683398	0.435552	1.56904	0.116638	0.23298	Hap1
ENSMUSG00000006931	2.73059	0.462346	0.512602	0.90196	0.367078	0.531075	P3h4
ENSMUSG00000006932	931.504	0.164121	0.112216	1.46254	0.143592	0.273277	Ctnnb1
ENSMUSG00000006941	543.245	0.196914	0.130911	1.50418	0.132536	0.257071	Eif1b
ENSMUSG00000006998	1564.77	0.751459	0.139212	5.39795	6.74072e-08	7.36034e-07	Psmd2
ENSMUSG00000007021	22.5884	1.21485	0.374385	3.24493	0.00117481	0.00518025	Syngr3
ENSMUSG00000007029	12537.7	-0.185055	0.193232	-0.957684	0.338222	0.502959	Vars
ENSMUSG00000007030	5.28598	-0.234243	0.471368	-0.496943	0.619229	0.750175	Vwa7
ENSMUSG00000007035	21.1542	-0.123867	0.361226	-0.342906	0.731669	0.829906	Msh5
ENSMUSG00000007036	704.833	-0.282833	0.119059	-2.37557	0.017522	0.0511819	Abhd16a
ENSMUSG00000007038	180.762	-0.648429	0.182281	-3.5573	0.000374682	0.00188846	Neu1
ENSMUSG00000007039	73.4112	-0.335536	0.234257	-1.43234	0.152046	0.285017	Ddah2
ENSMUSG00000007041	11233.1	-0.533616	0.157842	-3.38069	0.000723043	0.00337219	Clic1
ENSMUSG00000007050	3389.58	-0.540377	0.147012	-3.67573	0.000237171	0.00126836	Lsm2
ENSMUSG00000007080	453.811	-0.405904	0.219408	-1.85	0.064314	0.147291	Pole
ENSMUSG00000007097	8.3144	-0.0280035	0.494262	-0.0566571	0.954818	0.972621	Atp1a2
ENSMUSG00000007207	108.556	0.330973	0.237872	1.39139	0.164107	0.301453	Stx1a
ENSMUSG00000007216	150.534	-0.895696	0.175513	-5.1033	3.33781e-07	3.25276e-06	Zfp775
ENSMUSG00000007338	489.76	-0.0699134	0.17652	-0.396065	0.692057	0.802391	Mrpl49
ENSMUSG00000007379	18.6869	1.22492	0.381204	3.21329	0.00131225	0.00570764	Dennd2c
ENSMUSG00000007411	175.35	-0.220305	0.211919	-1.03958	0.298537	0.461411	Mark3
ENSMUSG00000007415	326.468	-0.550124	0.159573	-3.44748	0.000565834	0.00272072	Gatad1
ENSMUSG00000007440	5.43652	-0.154233	0.483581	-0.31894	0.749772	0.841729	Pcdha11
ENSMUSG00000007458	1518.27	-0.142068	0.132074	-1.07567	0.282074	0.445156	M6pr
ENSMUSG00000007476	275.431	-0.167386	0.179186	-0.934149	0.350227	0.51448	Lrrc8a
ENSMUSG00000007564	2736.41	0.00813044	0.11418	0.0712072	0.943233	0.966154	Ppp2r1a
ENSMUSG00000007570	327.359	-0.275658	0.150808	-1.82787	0.0675687	0.153126	Fance
ENSMUSG00000007589	131.486	-0.0177621	0.202311	-0.0877961	0.930039	0.958841	Tinf2
ENSMUSG00000007591	44.4756	0.316061	0.283288	1.11569	0.264556	0.424747	Tssk4
ENSMUSG00000007594	5.55523	1.48228	0.489973	3.02523	0.00248441	0.00991489	Hapln4
ENSMUSG00000007603	764.572	0.114512	0.152318	0.751793	0.452175	0.610953	Dus3l
ENSMUSG00000007610	76.3339	-0.11114	0.26624	-0.417444	0.676354	0.790962	Gtpbp3
ENSMUSG00000007613	64.8566	0.321332	0.227319	1.41357	0.157487	0.292444	Tgfbr1
ENSMUSG00000007617	145.72	-0.489633	0.174966	-2.79844	0.00513502	0.0183327	Homer1
ENSMUSG00000007646	65.4017	-0.130278	0.214729	-0.606708	0.544045	0.690068	Rad51c
ENSMUSG00000007653	1.60477	0.0398523	0.498462	0.0799505	0.936277	0.962424	Gabrb2
ENSMUSG00000007656	4174.23	-0.274878	0.13904	-1.97697	0.0480447	0.117033	Arpp19
ENSMUSG00000007659	501.195	0.0154636	0.223549	0.069173	0.944852	0.966992	Bcl2l1
ENSMUSG00000007670	5615.84	-0.0833352	0.162454	-0.512977	0.607967	0.741343	Khsrp
ENSMUSG00000007682	4.31667	1.13959	0.494356	2.3052	0.0211554	0.0597473	Dio2
ENSMUSG00000007721	595.873	-0.669013	0.14575	-4.59014	4.42951e-06	3.50604e-05	Ccdc124
ENSMUSG00000007739	2347.53	-0.0726851	0.148144	-0.490639	0.623682	0.752778	Cct4
ENSMUSG00000007777	171.852	0.366052	0.160889	2.27519	0.0228948	0.0638546	0610009B22Rik
ENSMUSG00000007783	39.9833	3.6444	0.335036	10.8776	1.47343e-27	1.09495e-25	Cpt1c
ENSMUSG00000007805	2.89648	0.229009	0.512687	0.446685	0.655103	0.776048	Twist2
ENSMUSG00000007812	203.512	0.129904	0.175321	0.74095	0.458724	0.616856	Zfp655
ENSMUSG00000007815	4812.61	-0.0976964	0.207723	-0.470321	0.638126	0.764282	Rhoa
ENSMUSG00000007817	395.866	-0.874105	0.176545	-4.95118	7.37657e-07	6.73644e-06	Zmiz1
ENSMUSG00000007827	9.15808	0.367303	0.418515	0.877634	0.380143	0.543119	Ankrd26
ENSMUSG00000007833	87.3965	-0.0602097	0.205725	-0.29267	0.769774	0.856275	Aldh16a1
ENSMUSG00000007836	4775.62	-0.0489701	0.168974	-0.289808	0.771963	0.858102	Hnrnpa0
ENSMUSG00000007850	55.6489	0.122579	0.238014	0.515008	0.606548	0.740322	Hnrnph1
ENSMUSG00000007867	7.98551	0.686054	0.465409	1.47409	0.140458	0.268517	Ift43
ENSMUSG00000007872	509.187	-1.97957	0.168398	-11.7553	6.63342e-32	6.62497e-30	Id3
ENSMUSG00000007880	543.158	-0.686531	0.193349	-3.55074	0.000384151	0.00192999	Arid1a
ENSMUSG00000007888	16.2233	0.557624	0.375317	1.48574	0.137347	0.263824	Crlf1
ENSMUSG00000007891	676.843	1.33035	0.163508	8.13628	4.0761e-16	1.28083e-14	Ctsd
ENSMUSG00000007892	61914.7	-0.326048	0.16285	-2.00213	0.0452703	0.111417	Rplp1
ENSMUSG00000007908	75.7115	3.00332	0.274021	10.9602	5.93891e-28	4.54254e-26	Hmgcll1
ENSMUSG00000007950	520.989	0.392706	0.12848	3.05656	0.00223892	0.00908076	Abhd8
ENSMUSG00000007987	338.781	-0.755929	0.13518	-5.59202	2.24438e-08	2.66169e-07	Ift22
ENSMUSG00000007989	3.90383	0.998424	0.511885	1.95049	0.0511181	0.122883	Fzd3
ENSMUSG00000008028	17.5961	1.06725	0.386807	2.75914	0.00579546	0.0203842	1700008O03Rik
ENSMUSG00000008035	877.779	-0.506314	0.16097	-3.14539	0.00165866	0.00700077	Mid1ip1
ENSMUSG00000008036	5179.4	0.159266	0.111933	1.42287	0.154773	0.288531	Ap2s1
ENSMUSG00000008090	27.3776	0.864014	0.307522	2.8096	0.00496029	0.0178143	Fgfrl1
ENSMUSG00000008129	9.55119	0.781654	0.454343	1.72041	0.0853586	0.183421	4930432K21Rik
ENSMUSG00000008140	851.031	-0.169715	0.152106	-1.11576	0.264523	0.424747	Emc10
ENSMUSG00000008153	5.31984	1.18757	0.484567	2.45079	0.0142545	0.0431737	Clstn3
ENSMUSG00000008167	117.56	1.18058	0.2705	4.36445	1.27442e-05	9.09142e-05	Fbxw9
ENSMUSG00000008193	2858.05	0.63562	0.1475	4.30928	1.6379e-05	0.000113588	Spib
ENSMUSG00000008200	559.264	-0.623104	0.140209	-4.4441	8.82604e-06	6.54647e-05	Fnbp4
ENSMUSG00000008206	359.888	2.30697	0.145256	15.8821	8.43584e-57	2.64548e-54	Cers4
ENSMUSG00000008226	61.5042	0.940001	0.31466	2.98736	0.002814	0.0110116	Scrn3
ENSMUSG00000008301	1215.89	0.437679	0.170756	2.56319	0.0103715	0.0330885	Phax
ENSMUSG00000008305	41.2725	0.119528	0.265262	0.450604	0.652275	0.773885	Tle1
ENSMUSG00000008307	46.7131	1.21544	0.297393	4.08697	4.37039e-05	0.000278795	1700109H08Rik
ENSMUSG00000008318	329.31	-0.48775	0.149281	-3.26732	0.0010857	0.00484595	Relt
ENSMUSG00000008333	361.311	0.0233314	0.20357	0.114611	0.908753	0.945851	Snrpb2
ENSMUSG00000008348	15105.1	0.270301	0.142735	1.89372	0.0582618	0.136411	Ubc
ENSMUSG00000008373	660.53	-0.286203	0.21514	-1.33031	0.183417	0.326444	Prpf31
ENSMUSG00000008384	263.121	0.917521	0.154496	5.9388	2.87116e-09	3.90119e-08	Sertad1
ENSMUSG00000008393	421.543	2.62921	0.159189	16.5163	2.79851e-61	1.09702e-58	Carhsp1
ENSMUSG00000008398	298.225	-1.30728	0.180961	-7.22408	5.04487e-13	1.13492e-11	Elk3
ENSMUSG00000008429	1249.88	0.921397	0.182807	5.04026	4.64888e-07	4.41785e-06	Herpud2
ENSMUSG00000008435	158.051	-0.177736	0.186757	-0.951696	0.341251	0.505482	Rdh13
ENSMUSG00000008450	202.375	0.792665	0.17005	4.66135	3.14135e-06	2.56277e-05	Nutf2
ENSMUSG00000008461	11.9865	-0.612799	0.423296	-1.44768	0.147706	0.27914	Fut1
ENSMUSG00000008475	6032.79	-0.243443	0.17708	-1.37476	0.169206	0.30779	Arpc5
ENSMUSG00000008489	6.7707	0.226348	0.495571	0.456743	0.647856	0.771013	Elavl2
ENSMUSG00000008496	1502.06	-1.6957	0.174086	-9.74055	2.02452e-22	1.09843e-20	Pou2f2
ENSMUSG00000008540	2.1314	-0.480086	0.507974	-0.9451	0.344608	0.509231	Mgst1
ENSMUSG00000008575	15.8821	0.535132	0.454155	1.1783	0.238677	0.394149	Nfib
ENSMUSG00000008601	17.6542	1.31317	0.372509	3.5252	0.000423171	0.00210112	Rab25
ENSMUSG00000008604	1148.09	0.696647	0.225911	3.08373	0.00204426	0.0083999	Ubqln4
ENSMUSG00000008658	18.7305	0.921278	0.367081	2.50974	0.012082	0.0376183	Rbfox1
ENSMUSG00000008668	24.2901	-0.182269	0.310401	-0.587204	0.557066	0.701534	Rps18
ENSMUSG00000008682	15.0919	-0.0761972	0.383791	-0.198538	0.842624	0.905513	Rpl10
ENSMUSG00000008683	8506.72	-0.33218	0.176641	-1.88054	0.0600349	0.139666	Rps15a
ENSMUSG00000008690	647.84	-0.082678	0.124629	-0.663391	0.50708	0.659243	Ncaph2
ENSMUSG00000008730	525.862	-0.138451	0.140321	-0.986673	0.323803	0.488089	Hipk1
ENSMUSG00000008734	2.34192	0.364231	0.513079	0.709892	0.477771	0.634121	Gprc5b
ENSMUSG00000008763	154.798	-0.105226	0.176565	-0.595966	0.551198	0.6961	Man1a2
ENSMUSG00000008789	5.72875	0.278121	0.491534	0.565822	0.571515	0.713257	Ceacam5
ENSMUSG00000008822	105.574	-0.555207	0.210984	-2.63151	0.00850061	0.028132	Acyp1
ENSMUSG00000008855	436.738	0.0861406	0.139212	0.618771	0.536067	0.683099	Hdac5
ENSMUSG00000008859	707.832	0.998146	0.120851	8.25931	1.46516e-16	4.73685e-15	Rala
ENSMUSG00000008892	392.836	-0.0320867	0.165155	-0.194282	0.845955	0.907848	Vdac3
ENSMUSG00000008932	15.4834	0.682152	0.387586	1.76	0.0784078	0.171733	Slc1a7
ENSMUSG00000008958	4901.43	0.0379894	0.118043	0.321827	0.747583	0.84028	Vps72
ENSMUSG00000008976	339.48	0.251809	0.18561	1.35666	0.17489	0.315387	Gabpa
ENSMUSG00000008999	1.99715	1.13368	0.506337	2.23898	0.0251571	0.0689019	Bmp7
ENSMUSG00000009013	1046.18	0.49107	0.180818	2.71582	0.0066112	0.0228535	Dynll1
ENSMUSG00000009030	3052.94	1.71711	0.183808	9.34187	9.4648e-21	4.52464e-19	Pdcl
ENSMUSG00000009035	1012.51	1.05369	0.174036	6.05442	1.40924e-09	2.00153e-08	Tmem184b
ENSMUSG00000009073	2007.57	0.0835346	0.182851	0.456846	0.647782	0.771013	Nf2
ENSMUSG00000009076	988.653	-0.56455	0.143224	-3.94172	8.09008e-05	0.000482696	Zmat5
ENSMUSG00000009079	1241.1	0.156838	0.140311	1.11779	0.263655	0.423577	Ewsr1
ENSMUSG00000009090	1402.2	0.166429	0.167817	0.99173	0.321329	0.48568	Ap1b1
ENSMUSG00000009092	1331.89	-0.677229	0.223552	-3.02941	0.00245033	0.00979383	Derl3
ENSMUSG00000009108	27.9474	-0.246961	0.306434	-0.80592	0.420289	0.58068	Gnat2
ENSMUSG00000009112	326.647	0.391363	0.133682	2.92757	0.00341621	0.0129669	Bcl2l13
ENSMUSG00000009115	10.1419	1.95728	0.475905	4.11276	3.90958e-05	0.000250827	Spatc1l
ENSMUSG00000009145	23.9522	-0.769755	0.374941	-2.053	0.0400722	0.101181	Dqx1
ENSMUSG00000009207	362.72	-0.0520735	0.173263	-0.300546	0.763761	0.852307	Lnp
ENSMUSG00000009214	3.03869	0.540387	0.513087	1.05321	0.292246	0.45492	Tmem8c
ENSMUSG00000009246	5.36463	0.0810276	0.469997	0.1724	0.863123	0.918177	Trpm5
ENSMUSG00000009248	15.3053	2.88431	0.448569	6.43001	1.27593e-10	2.08619e-09	Ascl2
ENSMUSG00000009291	526.952	0.155326	0.170845	0.90916	0.363265	0.527261	Pttg1ip
ENSMUSG00000009292	65.8171	3.89607	0.329008	11.8419	2.37122e-32	2.4461e-30	Trpm2
ENSMUSG00000009293	199.732	-0.215672	0.179191	-1.20359	0.228749	0.383244	Ube2g2
ENSMUSG00000009376	6.47978	1.14825	0.469916	2.44352	0.0145449	0.0438586	Met
ENSMUSG00000009394	8.99629	0.564341	0.441213	1.27907	0.200873	0.348765	Syn2
ENSMUSG00000009406	93.9829	-0.636468	0.196122	-3.24527	0.00117338	0.0051754	Elk1
ENSMUSG00000009418	22.1363	0.754836	0.349085	2.16233	0.0305929	0.0809343	Nav1
ENSMUSG00000009470	832.966	-0.000809603	0.127905	-0.00632972	0.99495	0.996857	Tnpo1
ENSMUSG00000009487	5.11758	2.61514	0.501725	5.21231	1.86503e-07	1.90141e-06	Otog
ENSMUSG00000009535	765.396	0.528605	0.150358	3.51565	0.000438685	0.00216375	Rnmt
ENSMUSG00000009545	1.83884	0.440829	0.504308	0.874127	0.382049	0.544742	Kcnq1
ENSMUSG00000009549	1440.8	0.133718	0.116066	1.15209	0.249285	0.406954	Srp14
ENSMUSG00000009551	2.48258	0.298301	0.51088	0.583896	0.55929	0.703431	6330409D20Rik
ENSMUSG00000009555	113.665	0.241422	0.18916	1.27628	0.201855	0.350004	Cdk9
ENSMUSG00000009563	528.408	0.8937	0.187874	4.75692	1.9657e-06	1.66337e-05	Tor2a
ENSMUSG00000009566	390.139	0.432236	0.182676	2.36614	0.0179746	0.0522121	Fpgs
ENSMUSG00000009569	175.015	0.345392	0.173305	1.99297	0.0462647	0.113366	Mkl2
ENSMUSG00000009575	2284.66	-1.38072	0.154651	-8.92801	4.33739e-19	1.82333e-17	Cbx5
ENSMUSG00000009585	2161.78	-2.09118	0.150355	-13.9083	5.64289e-44	1.17974e-41	Apobec3
ENSMUSG00000009588	4.74593	0.655927	0.486839	1.34732	0.177878	0.319232	St6galnac1
ENSMUSG00000009614	3.07182	0.331779	0.513118	0.646594	0.517895	0.668637	Sardh
ENSMUSG00000009621	391.53	-1.99337	0.228342	-8.72976	2.5522e-18	9.83254e-17	Vav2
ENSMUSG00000009628	81.5197	2.71635	0.257541	10.5473	5.2289e-26	3.54931e-24	Tex15
ENSMUSG00000009630	168.491	-0.717423	0.172778	-4.15228	3.29172e-05	0.000214434	Ppp2cb
ENSMUSG00000009640	179.851	-0.156273	0.151764	-1.02971	0.303146	0.466615	Dmap1
ENSMUSG00000009647	143.018	-0.0762635	0.19052	-0.400292	0.688942	0.799897	Mcu
ENSMUSG00000009670	4.93892	0.0356652	0.503373	0.0708523	0.943515	0.966254	Tex11
ENSMUSG00000009681	94.9291	0.0743109	0.260376	0.285399	0.775339	0.860755	Bcr
ENSMUSG00000009687	1250.31	-0.169658	0.153787	-1.1032	0.269941	0.430937	Fxyd5
ENSMUSG00000009733	56.0814	0.472858	0.240683	1.96465	0.0494551	0.119947	Tfcp2
ENSMUSG00000009739	70.409	-0.132644	0.22995	-0.576839	0.564048	0.707599	Pou6f1
ENSMUSG00000009741	24.4731	0.0824248	0.314225	0.262311	0.793082	0.871736	Ubp1
ENSMUSG00000009772	148.036	0.663869	0.17359	3.82436	0.000131114	0.000746233	Nuak2
ENSMUSG00000009828	16.6045	0.360173	0.36086	0.998096	0.318233	0.482616	Ick
ENSMUSG00000009863	2855.33	0.153082	0.183307	0.83511	0.403656	0.565522	Sdhb
ENSMUSG00000009876	80.4913	0.690131	0.262614	2.62793	0.00859064	0.0283462	Cox4i2
ENSMUSG00000009894	349.299	0.525519	0.189626	2.77135	0.00558247	0.0197191	Snap47
ENSMUSG00000009905	120.031	1.16657	0.208187	5.60347	2.10098e-08	2.51092e-07	Kdsr
ENSMUSG00000009907	959.27	0.1706	0.126496	1.34866	0.177446	0.318711	Vps4b
ENSMUSG00000009927	421.906	-0.416614	0.184554	-2.25742	0.0239821	0.0663327	Rps25
ENSMUSG00000009941	41.6851	0.292931	0.35625	0.822263	0.410927	0.572098	Nxf2
ENSMUSG00000009995	531.478	-0.568427	0.125569	-4.5268	5.98845e-06	4.59838e-05	Taz
ENSMUSG00000010021	13.3613	0.788949	0.389879	2.02357	0.0430142	0.106888	Kif19a
ENSMUSG00000010025	147.333	0.577078	0.184199	3.13291	0.00173084	0.00726433	Aldh3a2
ENSMUSG00000010044	17.8965	1.21459	0.363404	3.34226	0.00083099	0.00382221	Zmynd10
ENSMUSG00000010045	155.657	0.568011	0.196894	2.88486	0.0039159	0.0145777	Tmem115
ENSMUSG00000010047	302.151	0.877236	0.230676	3.80289	0.000143017	0.000805788	Hyal2
ENSMUSG00000010048	632.301	-0.258469	0.163807	-1.57789	0.114592	0.229887	Ifrd2
ENSMUSG00000010057	202.605	0.16084	0.174988	0.919148	0.358018	0.522256	Nprl2
ENSMUSG00000010066	3.79482	0.419988	0.50396	0.833375	0.404633	0.566335	Cacna2d2
ENSMUSG00000010067	774.056	-0.240264	0.161817	-1.48479	0.137599	0.264179	Rassf1
ENSMUSG00000010095	8971.09	0.0412004	0.175404	0.234889	0.814295	0.886123	Slc3a2
ENSMUSG00000010097	2392.31	0.0724266	0.122107	0.593142	0.553086	0.697755	Nxf1
ENSMUSG00000010110	560.259	-0.0976516	0.18398	-0.530772	0.595577	0.731471	Stx5a
ENSMUSG00000010136	28.7517	0.772361	0.330466	2.33719	0.0194293	0.0556949	Pifo
ENSMUSG00000010142	4913.45	-0.819916	0.113581	-7.21879	5.2451e-13	1.17658e-11	Tnfrsf13b
ENSMUSG00000010154	14.0702	0.145549	0.37743	0.385631	0.69977	0.808042	Spire2
ENSMUSG00000010175	19.5153	0.281197	0.389923	0.721161	0.470811	0.628068	Prox1
ENSMUSG00000010205	50.8822	-0.119775	0.302927	-0.395391	0.692554	0.802724	Raver1
ENSMUSG00000010277	177.852	-0.208901	0.178207	-1.17224	0.241101	0.3969	2610507B11Rik
ENSMUSG00000010290	68.3668	0.866861	0.238943	3.62789	0.000285742	0.00148457	AI597479
ENSMUSG00000010307	37.5374	2.54394	0.310111	8.20333	2.33817e-16	7.43662e-15	Tmem86a
ENSMUSG00000010342	5.28023	0.231827	0.477324	0.485681	0.627193	0.755736	Tex14
ENSMUSG00000010358	1109.4	0.44887	0.17704	2.53541	0.0112314	0.035413	Ifi35
ENSMUSG00000010362	326.24	0.288601	0.185771	1.55353	0.120296	0.239098	Rdm1
ENSMUSG00000010376	11828	-0.0394174	0.1533	-0.257127	0.797081	0.874185	Nedd8
ENSMUSG00000010392	168.887	0.409102	0.176651	2.31588	0.0205648	0.0583465	Gosr1
ENSMUSG00000010406	828.019	-0.224034	0.171205	-1.30857	0.190679	0.335523	Mrpl52
ENSMUSG00000010453	207.303	0.0296978	0.159703	0.185957	0.852478	0.912103	Kansl3
ENSMUSG00000010461	1.69431	0.12093	0.50296	0.240436	0.809992	0.882911	Eya4
ENSMUSG00000010476	11.0801	0.708256	0.410856	1.72385	0.0847342	0.182479	Ebf3
ENSMUSG00000010517	828.145	-0.953756	0.168292	-5.66726	1.45101e-08	1.78446e-07	Faf1
ENSMUSG00000010538	8.43349	0.213629	0.423977	0.503869	0.614354	0.746344	Tsacc
ENSMUSG00000010554	133.967	-0.703109	0.182634	-3.84983	0.000118198	0.000679132	Mettl16
ENSMUSG00000010592	3.40614	1.45852	0.512124	2.84799	0.00439967	0.0160884	Dazl
ENSMUSG00000010607	351.592	0.217579	0.145877	1.49152	0.135824	0.261797	Pigyl
ENSMUSG00000010608	983.268	-0.300323	0.125	-2.40258	0.01628	0.0481369	Rbm25
ENSMUSG00000010609	259.108	-0.638606	0.161185	-3.96194	7.43445e-05	0.000448555	Psen2
ENSMUSG00000010660	5.75439	0.618185	0.481793	1.28309	0.199459	0.34697	Plcd1
ENSMUSG00000010663	2797.03	-0.814244	0.144095	-5.65076	1.59736e-08	1.95524e-07	Fads1
ENSMUSG00000010721	51.1771	0.920762	0.315748	2.91613	0.00354406	0.0133777	Lmbr1
ENSMUSG00000010751	43.4348	-1.0013	0.261129	-3.83448	0.00012583	0.000719578	Tnfrsf22
ENSMUSG00000010755	183.271	-0.687097	0.199841	-3.43821	0.000585565	0.00280356	Cars
ENSMUSG00000010796	2.95218	0.0284165	0.508778	0.0558526	0.955459	0.972958	Asz1
ENSMUSG00000010803	6.71226	0.286107	0.479168	0.597091	0.550447	0.695712	Gabra1
ENSMUSG00000010830	5.28848	-0.322037	0.484433	-0.664771	0.506197	0.658477	Kdelr3
ENSMUSG00000010911	106.973	-0.00571636	0.233256	-0.0245068	0.980448	0.989281	Apip
ENSMUSG00000010914	735.369	-0.204591	0.171818	-1.19074	0.233755	0.388803	Pdhx
ENSMUSG00000010936	259.267	-0.382789	0.179014	-2.13832	0.032491	0.0849948	Vac14
ENSMUSG00000011008	217.565	-0.48236	0.186419	-2.58751	0.00966737	0.0312095	Mcoln2
ENSMUSG00000011034	5.75114	2.34054	0.501122	4.6706	3.00327e-06	2.45651e-05	Slc5a1
ENSMUSG00000011052	13.0062	0.409855	0.387475	1.05776	0.290165	0.452761	1700049J03Rik
ENSMUSG00000011096	222.852	0.101779	0.161231	0.631263	0.527868	0.676566	Akt1s1
ENSMUSG00000011114	506.085	-0.381575	0.130306	-2.92831	0.00340809	0.0129423	Tbrg1
ENSMUSG00000011148	88.4623	0.849954	0.249488	3.40679	0.000657308	0.00310253	Adssl1
ENSMUSG00000011158	406.795	-0.255118	0.134828	-1.89217	0.0584678	0.136812	Brf1
ENSMUSG00000011179	324.023	0.887947	0.166504	5.3329	9.66583e-08	1.02683e-06	Odc1
ENSMUSG00000011254	209.725	-0.267421	0.181873	-1.47037	0.14146	0.270039	Thg1l
ENSMUSG00000011256	637.457	-0.930644	0.133309	-6.98112	2.9284e-12	6.07372e-11	Adam19
ENSMUSG00000011257	692.419	0.122426	0.170475	0.718147	0.472667	0.629526	Pabpc4
ENSMUSG00000011263	2.25855	1.33644	0.506271	2.63978	0.00829604	0.0275714	Exoc3l2
ENSMUSG00000011267	210.999	0.158941	0.150849	1.05364	0.292047	0.454746	Zfp296
ENSMUSG00000011306	1263.27	0.409782	0.13658	3.00031	0.00269702	0.0106254	Sugp1
ENSMUSG00000011382	67.3925	0.343802	0.280025	1.22776	0.219539	0.372108	Dhdh
ENSMUSG00000011427	102.73	0.199245	0.181538	1.09754	0.272405	0.433768	Zfp790
ENSMUSG00000011589	3.06928	1.99673	0.505596	3.94925	7.83965e-05	0.00046972	Fsd1
ENSMUSG00000011632	43.3571	1.11612	0.245333	4.54941	5.37969e-06	4.16972e-05	Pinlyp
ENSMUSG00000011658	249.622	-0.307129	0.153998	-1.99437	0.0461111	0.113136	Fuz
ENSMUSG00000011751	1.89859	1.23914	0.506399	2.44697	0.0144064	0.0435414	Sptbn4
ENSMUSG00000011752	4.18823	0.0596024	0.489087	0.121865	0.903006	0.942497	Pgam1
ENSMUSG00000011831	217.541	0.300436	0.188088	1.59732	0.110195	0.223151	Evi5
ENSMUSG00000011832	120.394	-0.136865	0.20024	-0.683503	0.494289	0.648302	Evi5l
ENSMUSG00000011837	451.808	0.510094	0.196177	2.60017	0.00931773	0.0303116	Snapc2
ENSMUSG00000011877	389.387	-0.230037	0.15422	-1.49161	0.1358	0.261784	Git1
ENSMUSG00000011884	585.931	0.214879	0.128456	1.67278	0.0943704	0.198461	Gltp
ENSMUSG00000011958	604.368	-0.236411	0.129173	-1.83018	0.067223	0.152497	Bnip2
ENSMUSG00000011960	1284.41	0.286352	0.13194	2.17032	0.0299826	0.0795611	Ccnt1
ENSMUSG00000012017	27.3509	3.04185	0.358431	8.48659	2.12796e-17	7.51497e-16	Scarf2
ENSMUSG00000012076	49.1358	-0.513915	0.255343	-2.01265	0.0441518	0.109075	Brms1l
ENSMUSG00000012114	323.14	0.0877489	0.170498	0.514663	0.606788	0.740429	Med15
ENSMUSG00000012117	1299.74	0.355647	0.151097	2.35376	0.0185845	0.0537052	Dhdds
ENSMUSG00000012123	32.3572	-0.654885	0.278328	-2.35292	0.0186264	0.0537967	Aim1l
ENSMUSG00000012126	162.863	-0.186038	0.202812	-0.917295	0.358988	0.523282	Ubxn11
ENSMUSG00000012296	367.238	0.592032	0.135	4.38542	1.15761e-05	8.34126e-05	Tjap1
ENSMUSG00000012350	16.2057	0.408371	0.349378	1.16885	0.242464	0.398598	Ehf
ENSMUSG00000012396	1.93285	0.215868	0.501988	0.430025	0.667177	0.783665	Nanog
ENSMUSG00000012405	181.555	-0.363218	0.167539	-2.16796	0.0301618	0.0799763	Rpl15
ENSMUSG00000012422	1155.68	-0.764227	0.150929	-5.06348	4.11677e-07	3.94807e-06	Tmem167
ENSMUSG00000012428	5.67184	0.223153	0.508342	0.438982	0.660675	0.779663	Steap4
ENSMUSG00000012429	219.24	-1.38287	0.212623	-6.50387	7.82797e-11	1.31557e-09	Mplkip
ENSMUSG00000012443	305.349	-1.02546	0.200771	-5.10763	3.26227e-07	3.18905e-06	Kif11
ENSMUSG00000012483	215.269	-0.372464	0.173794	-2.14314	0.0321022	0.0841602	Rpa3
ENSMUSG00000012519	113.11	0.185996	0.193531	0.961064	0.33652	0.500985	Mlkl
ENSMUSG00000012535	2057.39	-0.394401	0.107447	-3.67066	0.000241921	0.00129025	Tnpo3
ENSMUSG00000012609	70.0018	-0.730557	0.22179	-3.29392	0.000988008	0.00445043	Ttll5
ENSMUSG00000012640	327.102	0.321683	0.191085	1.68346	0.0922868	0.1951	Zfp715
ENSMUSG00000012705	19.9447	2.42914	0.402655	6.03281	1.61131e-09	2.26441e-08	Retn
ENSMUSG00000012819	558.433	5.23719	0.208842	25.0773	8.80662e-139	3.4522e-135	Cdh23
ENSMUSG00000012848	45641.9	-0.0616075	0.15793	-0.390093	0.696467	0.805771	Rps5
ENSMUSG00000013033	30.0298	0.964819	0.285708	3.37694	0.000732977	0.00341548	Adgrl1
ENSMUSG00000013089	36.1745	1.23774	0.292491	4.23172	2.31912e-05	0.000156202	Etv5
ENSMUSG00000013150	56.3128	0.202652	0.250919	0.807641	0.419297	0.57982	Gfod2
ENSMUSG00000013155	110.555	-0.227824	0.205178	-1.11037	0.266839	0.427355	Enkd1
ENSMUSG00000013160	602.868	-0.11557	0.176429	-0.655054	0.512433	0.664155	Atp6v0d1
ENSMUSG00000013236	110.327	0.22144	0.287473	0.7703	0.441122	0.600677	Ptprs
ENSMUSG00000013275	86.7615	0.28558	0.207587	1.37571	0.16891	0.307287	Slc41a1
ENSMUSG00000013418	40.2315	0.402725	0.328406	1.2263	0.220084	0.3729	B4galnt2
ENSMUSG00000013419	76.6019	1.14864	0.254894	4.50633	6.59583e-06	5.02295e-05	Zfp651
ENSMUSG00000013465	524.458	0.132053	0.160823	0.821109	0.411584	0.572713	Nelfb
ENSMUSG00000013495	556.428	0.195614	0.160636	1.21775	0.22332	0.376806	Tmem175
ENSMUSG00000013523	15.0016	-1.34399	0.369326	-3.63903	0.000273667	0.00143419	Bcas1
ENSMUSG00000013539	449.78	0.50182	0.175086	2.86613	0.0041553	0.0153306	Tango2
ENSMUSG00000013584	11.1823	0.934785	0.39994	2.33731	0.019423	0.0556949	Aldh1a2
ENSMUSG00000013593	1008.37	0.216018	0.124052	1.74135	0.0816215	0.177163	Ndufs2
ENSMUSG00000013611	1.59622	0.635273	0.494443	1.28483	0.198853	0.346292	Snx31
ENSMUSG00000013622	370.879	-0.103378	0.170098	-0.607754	0.54335	0.689355	Atraid
ENSMUSG00000013629	7162.09	0.497289	0.150438	3.3056	0.000947721	0.00429612	Cad
ENSMUSG00000013646	302.756	0.142378	0.184894	0.770053	0.441269	0.600772	Sh3bp5l
ENSMUSG00000013653	3.04991	-0.274486	0.512436	-0.535651	0.5922	0.729257	1810065E05Rik
ENSMUSG00000013662	1095.52	-0.1956	0.132073	-1.481	0.138605	0.265786	Atad1
ENSMUSG00000013663	256.954	-0.588959	0.167747	-3.51099	0.000446433	0.00219852	Pten
ENSMUSG00000013698	613.912	-0.512849	0.142445	-3.60034	0.0003178	0.00163649	Pea15a
ENSMUSG00000013701	8.95147	-0.495184	0.416241	-1.18966	0.234182	0.389188	Timm23
ENSMUSG00000013707	215.991	-0.826856	0.170713	-4.84353	1.27553e-06	1.12034e-05	Tnfaip8l2
ENSMUSG00000013736	412.996	-0.0995553	0.185679	-0.536169	0.591842	0.72905	Trnt1
ENSMUSG00000013787	485.156	-0.158365	0.13169	-1.20256	0.229146	0.383663	Ehmt2
ENSMUSG00000013822	1334.26	-0.432073	0.1271	-3.39946	0.000675183	0.00317924	Elof1
ENSMUSG00000013833	542.391	-0.0561667	0.152411	-0.368521	0.712485	0.81659	Med16
ENSMUSG00000013846	415.081	-1.6577	0.184903	-8.96527	3.09534e-19	1.31888e-17	St3gal1
ENSMUSG00000013858	522.117	0.0113346	0.17704	0.0640227	0.948952	0.969161	Tmem259
ENSMUSG00000013878	20.957	0.0575662	0.317501	0.181311	0.856124	0.913945	Rnf170
ENSMUSG00000013921	10.2903	1.48075	0.439032	3.37276	0.000744198	0.00346262	Clip3
ENSMUSG00000013928	2.96988	0.370128	0.510832	0.72456	0.468722	0.626081	Thap8
ENSMUSG00000013973	265.751	-0.51483	0.142392	-3.61559	0.000299666	0.0015487	Dedd
ENSMUSG00000013974	11.5733	0.183845	0.405511	0.453365	0.650286	0.772699	Mcemp1
ENSMUSG00000013997	123.773	-0.107393	0.189718	-0.566068	0.571348	0.713218	Nit1
ENSMUSG00000014030	11.922	-1.11526	0.433486	-2.57277	0.010089	0.0323111	Pax5
ENSMUSG00000014039	303.582	-0.0585211	0.153219	-0.381945	0.702502	0.809765	Prdm15
ENSMUSG00000014074	708.325	-0.164858	0.127519	-1.29281	0.196077	0.342856	Rnf168
ENSMUSG00000014075	93.7799	-0.431694	0.205557	-2.10012	0.0357183	0.0920398	Tctex1d2
ENSMUSG00000014077	2274.18	0.163651	0.121303	1.3491	0.177303	0.318601	Chp1
ENSMUSG00000014158	2.91708	-0.000391232	0.506219	-0.000772851	0.999383	0.999638	Trpv4
ENSMUSG00000014164	3.42643	-0.0130437	0.511457	-0.0255029	0.979654	0.988753	Klhl3
ENSMUSG00000014177	1014.88	0.445433	0.14697	3.03078	0.00243924	0.00975198	Tvp23b
ENSMUSG00000014195	4100.57	-0.820586	0.15328	-5.35352	8.62586e-08	9.2576e-07	Dnajc7
ENSMUSG00000014226	1072.52	-0.428464	0.216928	-1.97515	0.0482515	0.117445	Cacybp
ENSMUSG00000014232	182.563	0.176905	0.164895	1.07283	0.283347	0.446296	Cluap1
ENSMUSG00000014243	256.183	0.81354	0.19046	4.27144	1.94214e-05	0.00013275	Zswim7
ENSMUSG00000014245	133.536	0.123816	0.180141	0.687328	0.491876	0.646598	Pigl
ENSMUSG00000014294	8922.3	0.0423253	0.15125	0.279837	0.779602	0.86396	Ndufa2
ENSMUSG00000014301	961.717	0.0481391	0.155089	0.310396	0.756259	0.846527	Pam16
ENSMUSG00000014303	7.13152	1.40816	0.447328	3.14793	0.00164429	0.0069457	Glis2
ENSMUSG00000014313	37881.3	0.158806	0.159209	0.997467	0.318538	0.482904	Cox6c
ENSMUSG00000014329	7.97165	0.296973	0.479023	0.619956	0.535287	0.682826	Bicc1
ENSMUSG00000014349	494.471	-0.437603	0.177885	-2.46003	0.0138926	0.0422408	Ube2z
ENSMUSG00000014353	48.8591	0.0547698	0.240391	0.227836	0.819774	0.889834	Tmem87b
ENSMUSG00000014355	1206.34	-0.341635	0.151126	-2.2606	0.0237839	0.0658903	Anapc1
ENSMUSG00000014361	6.14813	0.773138	0.501981	1.54018	0.123518	0.243575	Mertk
ENSMUSG00000014402	184.738	0.010862	0.186979	0.058092	0.953675	0.97184	Tsg101
ENSMUSG00000014418	89.0049	0.0904241	0.1949	0.463952	0.642682	0.767733	Hps5
ENSMUSG00000014426	122.655	-0.396928	0.182936	-2.16977	0.0300245	0.0796453	Map3k4
ENSMUSG00000014444	597.635	0.635079	0.147517	4.30512	1.66897e-05	0.000115539	Piezo1
ENSMUSG00000014453	952.81	-0.914888	0.234209	-3.90629	9.37236e-05	0.000552684	Blk
ENSMUSG00000014470	8.39165	-0.420652	0.432395	-0.972842	0.330632	0.495205	Rnf166
ENSMUSG00000014496	101.844	-0.64279	0.19465	-3.30228	0.000959009	0.00434101	Ankrd28
ENSMUSG00000014498	1455.55	-0.744521	0.193158	-3.85447	0.000115981	0.000667125	Ankrd52
ENSMUSG00000014503	5.67933	0.732542	0.480647	1.52407	0.12749	0.24985	Pkd2l2
ENSMUSG00000014504	2962.27	-0.105169	0.141563	-0.742908	0.457537	0.61581	Srp19
ENSMUSG00000014547	537.484	-0.405162	0.179872	-2.2525	0.0242905	0.0670039	Wdfy2
ENSMUSG00000014550	90.9452	0.447049	0.187156	2.38865	0.0169104	0.049701	Rbsn
ENSMUSG00000014551	612.128	-0.343513	0.18807	-1.82652	0.0677724	0.153454	Mrps25
ENSMUSG00000014554	1142.12	0.423494	0.166398	2.54507	0.0109256	0.0345736	Dguok
ENSMUSG00000014592	173.417	-0.737741	0.170659	-4.32289	1.53996e-05	0.000107509	Camta1
ENSMUSG00000014599	101.831	3.13919	0.257474	12.1923	3.41845e-34	4.0607e-32	Csf1
ENSMUSG00000014601	2686.41	0.019151	0.124167	0.154235	0.877424	0.927789	Strip1
ENSMUSG00000014602	9.29354	0.206714	0.434948	0.475262	0.6346	0.761442	Kif1a
ENSMUSG00000014606	684.252	-0.704828	0.166852	-4.22428	2.39708e-05	0.000160625	Slc25a11
ENSMUSG00000014609	12.5555	-0.976875	0.42587	-2.29383	0.0218	0.0612149	Chrne
ENSMUSG00000014633	1265.52	0.194783	0.139536	1.39593	0.162735	0.299423	Cmc2
ENSMUSG00000014668	676.605	0.0424906	0.128886	0.329676	0.741645	0.837461	Chfr
ENSMUSG00000014686	40.1184	-0.173721	0.258508	-0.672011	0.501576	0.654575	Ceacam16
ENSMUSG00000014748	1041.37	0.311803	0.115172	2.70727	0.00678388	0.0233168	Tex261
ENSMUSG00000014763	286.343	0.263013	0.140646	1.87004	0.0614788	0.142433	Fam120b
ENSMUSG00000014767	420.754	-0.177354	0.189382	-0.936488	0.349022	0.513383	Tbp
ENSMUSG00000014769	9766.67	-0.0422856	0.153762	-0.275007	0.783311	0.866092	Psmb1
ENSMUSG00000014771	224.264	-0.170737	0.146867	-1.16253	0.245019	0.401577	Pdcd2
ENSMUSG00000014773	17.9485	1.99346	0.418367	4.76487	1.88974e-06	1.60515e-05	Dll1
ENSMUSG00000014776	3.06783	0.452908	0.507881	0.89176	0.372522	0.535786	Nol3
ENSMUSG00000014778	103.201	-0.0263946	0.188759	-0.139833	0.888792	0.933753	Fhod1
ENSMUSG00000014782	2.16133	1.31778	0.50806	2.59376	0.00949336	0.0307363	Plekhg4
ENSMUSG00000014786	30.6419	-0.208181	0.303477	-0.685985	0.492722	0.647276	Slc9a5
ENSMUSG00000014791	4.75888	0.227499	0.491704	0.462676	0.643597	0.768591	Elmo3
ENSMUSG00000014837	21.138	-0.00163053	0.376574	-0.00432991	0.996545	0.997738	4931428F04Rik
ENSMUSG00000014846	4.92108	0.5995	0.500285	1.19832	0.230793	0.385488	Tppp3
ENSMUSG00000014850	188.38	-0.355013	0.160768	-2.20823	0.0272281	0.0734705	Msh3
ENSMUSG00000014856	672.965	-0.136026	0.183668	-0.740611	0.458929	0.616995	Tmem208
ENSMUSG00000014859	154.697	-0.879162	0.162149	-5.42193	5.89601e-08	6.47859e-07	E2f4
ENSMUSG00000014867	2068.33	-0.158307	0.211425	-0.748762	0.454001	0.612206	Surf4
ENSMUSG00000014873	123.911	-0.858357	0.179612	-4.77895	1.76213e-06	1.50491e-05	Surf2
ENSMUSG00000014905	286.634	-0.079512	0.180406	-0.440738	0.659403	0.77863	Dnajb9
ENSMUSG00000014907	528.691	-0.7139	0.160341	-4.45239	8.49181e-06	6.32249e-05	Naf1
ENSMUSG00000014932	15.2725	0.503419	0.379517	1.32647	0.184683	0.327916	Yes1
ENSMUSG00000014956	770.109	-0.498494	0.173439	-2.87418	0.00405081	0.0150087	Ppp1cb
ENSMUSG00000014959	947.345	-0.613805	0.129111	-4.75409	1.99344e-06	1.68321e-05	Gorasp2
ENSMUSG00000014980	110.685	0.0513709	0.179345	0.286436	0.774544	0.860256	Tsen15
ENSMUSG00000015002	663.433	-0.0110889	0.187887	-0.0590188	0.952937	0.971525	Efr3a
ENSMUSG00000015016	75.8835	-0.124155	0.239034	-0.519404	0.603479	0.738166	Acsf3
ENSMUSG00000015023	909.744	0.400746	0.13712	2.92259	0.00347137	0.0131476	Ddx19a
ENSMUSG00000015027	192.002	-0.0767243	0.186057	-0.41237	0.680068	0.794063	Galns
ENSMUSG00000015053	2.23524	0.172728	0.510308	0.338479	0.735002	0.832539	Gata2
ENSMUSG00000015083	11.7601	-0.549232	0.440785	-1.24603	0.212753	0.363871	C8g
ENSMUSG00000015085	1.70855	0.442899	0.493585	0.89731	0.369553	0.532984	Entpd2
ENSMUSG00000015087	222.223	0.268987	0.159109	1.69058	0.0909174	0.192673	Rabl6
ENSMUSG00000015092	2982.87	-0.0899078	0.145336	-0.618622	0.536165	0.683169	Edf1
ENSMUSG00000015093	3.93023	1.80783	0.507743	3.56052	0.000370124	0.00186729	Clic3
ENSMUSG00000015094	1.63741	0.679733	0.500696	1.35758	0.174598	0.31504	Npdc1
ENSMUSG00000015095	429.377	-0.0420854	0.129149	-0.325868	0.744525	0.83866	Fbxw5
ENSMUSG00000015112	79.3202	-0.547118	0.196084	-2.79022	0.00526719	0.018749	Slc25a13
ENSMUSG00000015120	90.6277	-0.563375	0.229583	-2.45391	0.0141314	0.0428505	Ube2i
ENSMUSG00000015126	489.813	0.212537	0.133559	1.59133	0.111534	0.225121	Tsr3
ENSMUSG00000015133	338.781	-0.826119	0.162397	-5.08703	3.63722e-07	3.52047e-06	Lrrk1
ENSMUSG00000015143	78.975	0.508864	0.305956	1.66319	0.0962736	0.201585	Actn1
ENSMUSG00000015149	395.173	-0.00994558	0.134131	-0.0741484	0.940892	0.965397	Sirt2
ENSMUSG00000015165	2397.64	-0.726749	0.163398	-4.44771	8.67901e-06	6.45267e-05	Hnrnpl
ENSMUSG00000015176	11107.4	-0.463535	0.179369	-2.58425	0.009759	0.0314535	Nolc1
ENSMUSG00000015189	1184.93	0.558181	0.165997	3.36261	0.000772104	0.00357971	Casd1
ENSMUSG00000015202	39.1854	2.12112	0.275314	7.70437	1.31495e-14	3.54879e-13	Cnksr3
ENSMUSG00000015214	71.707	0.0303206	0.205095	0.147837	0.882472	0.930667	Mtmr1
ENSMUSG00000015217	439.706	0.549444	0.248861	2.20784	0.0272555	0.073519	Hmgb3
ENSMUSG00000015222	21.2422	-0.348533	0.315561	-1.10449	0.269382	0.430272	Map2
ENSMUSG00000015243	48.9727	1.43097	0.24725	5.78753	7.14288e-09	9.18789e-08	Abca1
ENSMUSG00000015247	305.415	-0.271367	0.179068	-1.51544	0.12966	0.252865	Nipsnap3b
ENSMUSG00000015289	1224.13	0.0917862	0.134665	0.681589	0.495499	0.649563	Lage3
ENSMUSG00000015290	727.719	-0.764831	0.15288	-5.00281	5.65009e-07	5.29548e-06	Ubl4
ENSMUSG00000015291	359.143	0.391837	0.168101	2.33096	0.0197557	0.0565066	Gdi1
ENSMUSG00000015305	15.6049	0.0545654	0.361849	0.150796	0.880137	0.929431	Sash1
ENSMUSG00000015312	1539.63	0.951244	0.12346	7.70486	1.30988e-14	3.54119e-13	Gadd45b
ENSMUSG00000015314	82.0613	-1.61597	0.258133	-6.26024	3.84389e-10	5.84599e-09	Slamf6
ENSMUSG00000015316	1783.07	-1.67902	0.132703	-12.6525	1.08334e-36	1.46438e-34	Slamf1
ENSMUSG00000015335	228.1	-0.604755	0.160739	-3.76234	0.00016833	0.000933647	Zdhhc12
ENSMUSG00000015337	121.56	0.319443	0.191588	1.66734	0.0954464	0.200241	Endog
ENSMUSG00000015340	9705.68	-0.52721	0.203836	-2.58644	0.00969729	0.0312886	Cybb
ENSMUSG00000015341	336.724	0.305577	0.158179	1.93185	0.0533782	0.127257	Golga7
ENSMUSG00000015342	105.969	-0.289624	0.193579	-1.49615	0.134613	0.260071	Xk
ENSMUSG00000015355	463.518	-0.800534	0.218186	-3.66904	0.000243465	0.00129716	Cd48
ENSMUSG00000015357	36.271	-0.134431	0.257956	-0.521142	0.602268	0.737418	Clpx
ENSMUSG00000015363	890.524	-0.302596	0.150076	-2.01628	0.0437703	0.10832	Trabd
ENSMUSG00000015377	75.1706	-0.408884	0.221448	-1.84641	0.0648324	0.148259	Dennd6b
ENSMUSG00000015396	2358.49	-1.26947	0.118705	-10.6944	1.08172e-26	7.67485e-25	Cd83
ENSMUSG00000015405	11.5235	0.608037	0.411386	1.47802	0.139403	0.266988	Ace2
ENSMUSG00000015451	1.88042	0.087724	0.510383	0.171879	0.863533	0.918352	C4a
ENSMUSG00000015452	63.2248	1.74591	0.254123	6.87035	6.40426e-12	1.27435e-10	Ager
ENSMUSG00000015461	1145.21	-0.246128	0.122714	-2.0057	0.0448878	0.110593	Atf6b
ENSMUSG00000015467	4.71112	0.601326	0.491777	1.22276	0.22142	0.374466	Egfl8
ENSMUSG00000015468	6.47952	-0.582873	0.455078	-1.28082	0.200257	0.347912	Notch4
ENSMUSG00000015474	52.888	-0.0861341	0.269889	-0.319147	0.749615	0.841673	Ppt2
ENSMUSG00000015476	1.89582	0.38359	0.510868	0.75086	0.452737	0.611501	Prrt1
ENSMUSG00000015478	169.053	-0.44038	0.174875	-2.51825	0.011794	0.0369416	Rnf5
ENSMUSG00000015484	6.06436	0.872058	0.482902	1.80587	0.070939	0.158759	Fam163a
ENSMUSG00000015488	555.387	-0.179036	0.126316	-1.41736	0.156377	0.290864	Cacfd1
ENSMUSG00000015501	118.073	0.233821	0.203079	1.15138	0.249575	0.407214	Hivep2
ENSMUSG00000015522	695.4	-0.176395	0.135511	-1.3017	0.193019	0.338879	Arnt
ENSMUSG00000015536	32.0005	-0.0770538	0.28293	-0.272342	0.785359	0.867213	Mocs2
ENSMUSG00000015542	85.6355	0.189228	0.196081	0.96505	0.33452	0.498835	Nat9
ENSMUSG00000015568	8.38916	0.739237	0.447182	1.6531	0.0983102	0.204661	Lpl
ENSMUSG00000015575	759.569	-0.0365478	0.144522	-0.252887	0.800356	0.876367	Atp6v0e
ENSMUSG00000015597	399.35	-0.843594	0.164078	-5.14141	2.72682e-07	2.70611e-06	Zfp318
ENSMUSG00000015599	3.38986	-0.194048	0.513067	-0.378211	0.705274	0.811647	Ttbk1
ENSMUSG00000015605	580.264	0.0815892	0.217798	0.37461	0.70795	0.813295	Srf
ENSMUSG00000015647	2.19874	1.76414	0.501672	3.51652	0.000437248	0.00215871	Lama5
ENSMUSG00000015656	6978.95	-0.328823	0.159525	-2.06127	0.0392777	0.0995593	Hspa8
ENSMUSG00000015659	6.17929	-0.0216769	0.466551	-0.0464619	0.962942	0.977404	Serac1
ENSMUSG00000015668	1131.51	-0.701068	0.11621	-6.03278	1.61166e-09	2.26441e-08	Pdzd11
ENSMUSG00000015671	1182.49	-0.321957	0.200867	-1.60284	0.10897	0.221184	Psma2
ENSMUSG00000015672	416.487	-0.191563	0.138959	-1.37856	0.16803	0.306213	Mrpl32
ENSMUSG00000015697	196.33	0.030832	0.162013	0.190306	0.84907	0.910008	Setdb1
ENSMUSG00000015702	24.2871	-0.8992	0.318677	-2.82167	0.00477744	0.0172684	Anxa9
ENSMUSG00000015714	773.684	-0.0522647	0.197057	-0.265226	0.790835	0.870563	Cers2
ENSMUSG00000015721	5.1303	0.431961	0.507757	0.850724	0.394923	0.55712	Nlrp5
ENSMUSG00000015733	1820.27	-0.0772354	0.145251	-0.531738	0.594907	0.731068	Capza2
ENSMUSG00000015745	718.203	-0.714591	0.18702	-3.82094	0.000132941	0.000755262	Plekho1
ENSMUSG00000015747	346.676	0.336003	0.146808	2.28872	0.0220957	0.0618681	Vps45
ENSMUSG00000015748	400.723	-0.545547	0.137359	-3.97169	7.1365e-05	0.000431881	Prpf3
ENSMUSG00000015749	2077.06	-0.332794	0.156871	-2.12146	0.0338835	0.0881229	Anp32e
ENSMUSG00000015750	2.01429	-0.876407	0.495436	-1.76896	0.0769004	0.16895	Aph1a
ENSMUSG00000015755	511.696	0.0595121	0.12565	0.473635	0.63576	0.76231	Tab2
ENSMUSG00000015757	679.339	0.0562608	0.132843	0.423514	0.67192	0.787658	Ppil4
ENSMUSG00000015759	1583.05	-0.0522915	0.136675	-0.382597	0.702018	0.809692	Cnih1
ENSMUSG00000015766	43.3139	0.172011	0.269473	0.638324	0.523263	0.673184	Eps8
ENSMUSG00000015776	254.357	-0.702981	0.218685	-3.21458	0.00130635	0.00568514	Med22
ENSMUSG00000015790	489.417	-0.389437	0.157074	-2.47933	0.0131631	0.0403829	Surf1
ENSMUSG00000015804	1707.49	-0.388653	0.114896	-3.38265	0.000717904	0.00335022	Med28
ENSMUSG00000015806	599.488	-0.226691	0.155431	-1.45847	0.144712	0.274807	Qdpr
ENSMUSG00000015812	16.9065	0.609305	0.373868	1.62973	0.103158	0.212328	Gnrh1
ENSMUSG00000015829	14.4032	0.709738	0.395626	1.79396	0.0728191	0.161843	Tnr
ENSMUSG00000015837	4094.12	0.615094	0.142682	4.31094	1.62564e-05	0.000113038	Sqstm1
ENSMUSG00000015839	71.4167	0.449792	0.217167	2.07118	0.0383421	0.0976615	Nfe2l2
ENSMUSG00000015846	41.6124	1.58093	0.36454	4.33678	1.44582e-05	0.000101661	Rxra
ENSMUSG00000015850	18.1907	0.844332	0.37496	2.25179	0.0243353	0.067078	Adamtsl4
ENSMUSG00000015852	10.923	1.88984	0.456541	4.13948	3.48095e-05	0.000225078	Fcrls
ENSMUSG00000015854	10.7126	-0.204356	0.44704	-0.457132	0.647576	0.770936	Cd5l
ENSMUSG00000015869	755.247	-0.0428445	0.176397	-0.242886	0.808094	0.8817	Prpsap1
ENSMUSG00000015880	387.797	-0.492193	0.180431	-2.72787	0.00637457	0.0221331	Ncapg
ENSMUSG00000015882	292.975	-0.172241	0.180824	-0.95253	0.340828	0.504979	Lcorl
ENSMUSG00000015889	311.429	0.278631	0.160833	1.73243	0.0831972	0.179861	Lta4h
ENSMUSG00000015890	8.30649	0.731729	0.453666	1.61292	0.106761	0.217913	Amdhd1
ENSMUSG00000015932	124.986	1.35532	0.274187	4.94306	7.69057e-07	6.99061e-06	Dstn
ENSMUSG00000015937	1294.09	-0.177653	0.12498	-1.42144	0.155187	0.289167	H2afy
ENSMUSG00000015942	50.4713	-0.217467	0.251282	-0.865431	0.386802	0.549321	Gtf2ird2
ENSMUSG00000015943	326.318	-0.350776	0.148472	-2.36258	0.0181484	0.0526469	Bola1
ENSMUSG00000015944	29.1897	0.589597	0.300217	1.9639	0.0495413	0.120075	Gatsl2
ENSMUSG00000015947	20.6097	0.147473	0.414428	0.355848	0.721955	0.822872	Fcgr1
ENSMUSG00000015950	4296.69	-0.344541	0.116531	-2.95665	0.00310996	0.0119873	Ncf1
ENSMUSG00000015961	827.395	-0.0834069	0.137312	-0.607426	0.543568	0.689575	Adss
ENSMUSG00000015968	9.44783	0.171669	0.44303	0.387487	0.698395	0.807167	Cacna1d
ENSMUSG00000015970	1.5549	0.401406	0.484638	0.828259	0.407524	0.568857	Chdh
ENSMUSG00000015971	178.903	0.0348978	0.205439	0.169869	0.865113	0.919534	Actr8
ENSMUSG00000015980	28.0535	0.308667	0.392904	0.785604	0.432099	0.592021	Lrrc27
ENSMUSG00000015981	3.77994	0.16929	0.50264	0.336801	0.736267	0.833391	Stk32c
ENSMUSG00000015994	603.311	0.400615	0.199409	2.00901	0.0445358	0.109816	Fnta
ENSMUSG00000016028	24.0449	0.737818	0.308348	2.39281	0.0167199	0.0492057	Celsr1
ENSMUSG00000016087	201.513	-1.83603	0.181791	-10.0997	5.54197e-24	3.25461e-22	Fli1
ENSMUSG00000016128	3.73789	0.445628	0.504644	0.883055	0.377207	0.540742	Stard13
ENSMUSG00000016150	6.39105	-0.178779	0.485504	-0.368233	0.712699	0.816776	Tenm1
ENSMUSG00000016181	41.9779	-0.127809	0.260644	-0.490357	0.623881	0.752902	Diexf
ENSMUSG00000016194	6.49475	0.087929	0.460062	0.191124	0.848428	0.909693	Hsd11b1
ENSMUSG00000016200	4.24823	-0.301024	0.503355	-0.598035	0.549817	0.695259	Syt14
ENSMUSG00000016206	458.089	-1.11665	0.133084	-8.39054	4.83926e-17	1.64956e-15	H2-M3
ENSMUSG00000016252	8389.88	-0.03532	0.171671	-0.205743	0.836992	0.901747	Atp5e
ENSMUSG00000016253	1823.37	-0.0679543	0.122513	-0.554671	0.57912	0.718914	Nelfcd
ENSMUSG00000016256	2640.82	0.0656227	0.207395	0.316414	0.751689	0.842854	Ctsz
ENSMUSG00000016257	2997.21	-0.549654	0.120996	-4.54276	5.55233e-06	4.28448e-05	Slmo2
ENSMUSG00000016308	2011.53	-0.0767118	0.137059	-0.5597	0.575684	0.716634	Ube2a
ENSMUSG00000016319	829.6	-0.142475	0.130899	-1.08843	0.276405	0.438623	Slc25a5
ENSMUSG00000016344	252.013	-0.749412	0.190864	-3.92643	8.62174e-05	0.000512662	Ppdpf
ENSMUSG00000016356	39.7169	1.53323	0.258655	5.92772	3.07175e-09	4.16293e-08	Col20a1
ENSMUSG00000016382	14.8667	1.09114	0.358396	3.04453	0.00233048	0.00940765	Pls3
ENSMUSG00000016386	1.8658	0.290213	0.510456	0.568536	0.569671	0.712219	Mpped2
ENSMUSG00000016409	183.165	0.147609	0.170168	0.867429	0.385707	0.548313	Nkap
ENSMUSG00000016427	366.409	0.267693	0.176953	1.51279	0.130333	0.253757	Ndufa1
ENSMUSG00000016458	9.45367	0.162824	0.417776	0.389739	0.696729	0.805895	Wt1
ENSMUSG00000016477	205.175	-0.0834208	0.164559	-0.506935	0.6122	0.744721	E2f3
ENSMUSG00000016481	541.942	-1.03029	0.188326	-5.47079	4.48043e-08	5.02167e-07	Cr1l
ENSMUSG00000016487	8.52253	0.184959	0.419061	0.441364	0.658949	0.778536	Ppfibp1
ENSMUSG00000016493	12.2992	0.309432	0.422536	0.73232	0.463973	0.621484	Cd46
ENSMUSG00000016495	224.513	0.0436521	0.23869	0.182882	0.854891	0.913307	Plgrkt
ENSMUSG00000016496	147.543	1.34571	0.205166	6.55914	5.41192e-11	9.2439e-10	Cd274
ENSMUSG00000016498	72.3247	-0.662104	0.259631	-2.55018	0.0107669	0.0341611	Pdcd1lg2
ENSMUSG00000016503	1208.04	0.877083	0.143095	6.12938	8.8223e-10	1.2785e-08	Gtf3a
ENSMUSG00000016510	260.298	0.37413	0.168315	2.2228	0.0262295	0.0713034	Mtif3
ENSMUSG00000016520	1010.13	-0.262678	0.141915	-1.85096	0.064176	0.147074	Lnx2
ENSMUSG00000016524	3.8493	-0.205214	0.507907	-0.404039	0.686184	0.797938	Il19
ENSMUSG00000016526	176.011	1.36535	0.199796	6.83371	8.27475e-12	1.61378e-10	Dyrk3
ENSMUSG00000016528	1989.15	-0.281347	0.115617	-2.43344	0.0149559	0.0448563	Mapkapk2
ENSMUSG00000016529	335.958	-0.217484	0.251185	-0.865831	0.386583	0.549159	Il10
ENSMUSG00000016534	3289.4	-0.0915743	0.165138	-0.55453	0.579216	0.718976	Lamp2
ENSMUSG00000016541	6417.05	0.131116	0.157599	0.831959	0.405432	0.567048	Atxn10
ENSMUSG00000016552	82.8458	0.309003	0.240529	1.28468	0.198904	0.346311	Foxred2
ENSMUSG00000016554	3756.9	0.0763585	0.139399	0.547769	0.583851	0.72291	Eif3d
ENSMUSG00000016559	2653.73	0.079328	0.150295	0.527816	0.597627	0.733239	H3f3b
ENSMUSG00000016619	1766.36	0.184606	0.12828	1.43909	0.150126	0.282386	Nup50
ENSMUSG00000016624	22.8609	0.390672	0.352288	1.10896	0.267448	0.428048	Phf21b
ENSMUSG00000016637	588.878	0.865555	0.211357	4.09522	4.21766e-05	0.00026949	Ift27
ENSMUSG00000016664	15.4279	-0.391626	0.36408	-1.07566	0.28208	0.445156	Pacsin2
ENSMUSG00000016756	173.636	-0.881623	0.161094	-5.47274	4.43128e-08	4.97013e-07	Cmah
ENSMUSG00000016757	318.85	0.183118	0.148581	1.23245	0.217782	0.369849	Ttll12
ENSMUSG00000016758	14.3326	0.946026	0.409426	2.31061	0.0208542	0.0590455	Bik
ENSMUSG00000016831	87.1518	0.131638	0.219676	0.599236	0.549016	0.694519	Tox4
ENSMUSG00000016833	409.502	-0.373645	0.162124	-2.30468	0.0211844	0.0598182	Mrps18c
ENSMUSG00000016921	5186.53	0.140998	0.125551	1.12304	0.261422	0.420808	Srsf6
ENSMUSG00000016933	121.424	0.142545	0.310296	0.459384	0.645958	0.770123	Plcg1
ENSMUSG00000016940	308.052	-0.455688	0.158087	-2.88251	0.00394526	0.014662	Kctd2
ENSMUSG00000016946	435.702	0.391538	0.162799	2.40504	0.0161708	0.0478592	Kctd5
ENSMUSG00000016984	35.3958	0.315934	0.263592	1.19857	0.230694	0.385474	Etaa1
ENSMUSG00000017002	925.93	0.679607	0.203238	3.34389	0.00082611	0.00380412	Slpi
ENSMUSG00000017009	1673.9	-0.629182	0.17109	-3.67749	0.000235537	0.00126006	Sdc4
ENSMUSG00000017057	8.32521	0.470913	0.439183	1.07225	0.283608	0.446394	Il13ra1
ENSMUSG00000017119	1076.39	0.494618	0.134497	3.67754	0.00023549	0.00126006	Nbr1
ENSMUSG00000017132	564.304	-0.96769	0.128333	-7.54047	4.68297e-14	1.19397e-12	Cyth1
ENSMUSG00000017144	6.06385	1.75842	0.492305	3.57182	0.000354512	0.00179895	Rnd3
ENSMUSG00000017146	363.898	-0.0790385	0.214936	-0.36773	0.713075	0.816783	Brca1
ENSMUSG00000017167	9.45188	-0.655261	0.465169	-1.40865	0.158938	0.294511	Cntnap1
ENSMUSG00000017176	483.022	-0.138447	0.173303	-0.798874	0.424363	0.584631	Nt5c3b
ENSMUSG00000017188	568.468	-0.760204	0.141934	-5.35603	8.50715e-08	9.14271e-07	Coa3
ENSMUSG00000017195	9.09726	0.239402	0.454045	0.527266	0.598009	0.733535	Zpbp2
ENSMUSG00000017210	137.721	0.0147282	0.168634	0.0873385	0.930402	0.959022	Med24
ENSMUSG00000017221	3530.81	0.366682	0.173902	2.10855	0.0349831	0.0905023	Psmd3
ENSMUSG00000017264	1322.13	0.122402	0.163397	0.749107	0.453793	0.612136	Exosc10
ENSMUSG00000017286	726.868	-0.227113	0.155359	-1.46186	0.143781	0.273536	Glod4
ENSMUSG00000017288	286.487	-0.0194403	0.151145	-0.12862	0.897658	0.939621	Vps53
ENSMUSG00000017291	303.183	0.164739	0.12897	1.27735	0.201479	0.349429	Taok1
ENSMUSG00000017299	453.106	0.214025	0.17979	1.19042	0.233881	0.388882	Dnttip1
ENSMUSG00000017307	238.803	-0.0581272	0.17888	-0.324951	0.745218	0.839013	Acot8
ENSMUSG00000017314	21.7136	0.495793	0.422416	1.17371	0.240512	0.396356	Mpp2
ENSMUSG00000017376	229.191	-0.554761	0.143716	-3.86011	0.000113335	0.000654637	Nlk
ENSMUSG00000017386	591.269	0.854616	0.12794	6.67984	2.39202e-11	4.3186e-10	Traf4
ENSMUSG00000017390	1123.01	-0.194381	0.437585	-0.444213	0.656889	0.77689	Aldoc
ENSMUSG00000017400	169.351	-0.142144	0.236545	-0.600919	0.547894	0.69378	Stac2
ENSMUSG00000017404	1060.35	0.0261596	0.127835	0.204636	0.837856	0.902245	Rpl19
ENSMUSG00000017405	62.3861	0.236411	0.275643	0.857672	0.391074	0.553533	Nek8
ENSMUSG00000017412	6.34693	0.210575	0.462932	0.454872	0.649201	0.772108	Cacnb4
ENSMUSG00000017417	24.3429	0.311615	0.324051	0.961623	0.336239	0.500782	Plxdc1
ENSMUSG00000017418	147.972	0.840151	0.183432	4.58019	4.64564e-06	3.65681e-05	Arl5b
ENSMUSG00000017421	5871.67	-0.451553	0.165776	-2.72387	0.00645216	0.022358	Zfp207
ENSMUSG00000017428	711.772	-0.77725	0.218565	-3.55616	0.000376321	0.0018949	Psmd11
ENSMUSG00000017453	32.7339	-0.187629	0.325317	-0.576757	0.564104	0.707612	Pipox
ENSMUSG00000017466	14.0844	2.20593	0.397785	5.54554	2.93056e-08	3.39123e-07	Timp2
ENSMUSG00000017478	3578.45	-0.0054612	0.123159	-0.0443426	0.964631	0.97849	Zc3h18
ENSMUSG00000017485	1126.44	-0.391833	0.115814	-3.3833	0.000716198	0.00334325	Top2b
ENSMUSG00000017493	54.7366	0.847091	0.35748	2.36962	0.0178065	0.0518199	Igfbp4
ENSMUSG00000017499	265.768	0.160958	0.189221	0.850635	0.394972	0.55714	Cdc6
ENSMUSG00000017548	197.592	-0.333216	0.178445	-1.86733	0.0618554	0.143031	Suz12
ENSMUSG00000017550	194.971	0.0176384	0.196938	0.0895631	0.928634	0.958173	Atad5
ENSMUSG00000017561	3105.83	-0.732409	0.183655	-3.98796	6.66435e-05	0.000406287	Crlf3
ENSMUSG00000017607	1.86478	-0.112558	0.504719	-0.223011	0.823527	0.8925	Tns4
ENSMUSG00000017615	273.838	0.0113405	0.182949	0.061987	0.950573	0.969935	Tnfaip1
ENSMUSG00000017631	155.489	0.421579	0.179801	2.34469	0.0190429	0.054819	Abr
ENSMUSG00000017639	7.93937	-0.0425304	0.441438	-0.0963453	0.923246	0.954725	Rab11fip4
ENSMUSG00000017652	1463.94	-0.469352	0.224003	-2.09529	0.0361454	0.0929573	Cd40
ENSMUSG00000017664	2692.54	-0.581508	0.123353	-4.71416	2.42711e-06	2.0168e-05	Slc35c2
ENSMUSG00000017670	153.995	1.71735	0.200034	8.5853	9.05997e-18	3.31917e-16	Elmo2
ENSMUSG00000017677	683.818	0.280312	0.191839	1.46118	0.143965	0.273817	Wsb1
ENSMUSG00000017679	315.789	-0.899253	0.186596	-4.81925	1.44098e-06	1.25665e-05	Ttpal
ENSMUSG00000017686	329.182	0.122577	0.166035	0.738262	0.460356	0.618223	Rhot1
ENSMUSG00000017692	46.9737	2.43837	0.276646	8.81407	1.20684e-18	4.81507e-17	Rhbdl3
ENSMUSG00000017697	112.855	1.47265	0.189216	7.78286	7.09007e-15	1.97114e-13	Ada
ENSMUSG00000017707	23249.2	-0.359871	0.171111	-2.10315	0.0354531	0.091537	Serinc3
ENSMUSG00000017713	8.06777	-0.763475	0.436408	-1.74945	0.0802128	0.174831	Tha1
ENSMUSG00000017715	574.633	-1.04757	0.125368	-8.35599	6.48853e-17	2.19267e-15	Pgs1
ENSMUSG00000017716	3375.65	-0.344782	0.16838	-2.04765	0.0405947	0.102166	Birc5
ENSMUSG00000017718	210.272	-0.0850812	0.174068	-0.488781	0.624997	0.753784	Afmid
ENSMUSG00000017721	1853.36	0.528652	0.165598	3.19237	0.0014111	0.00607525	Pigt
ENSMUSG00000017724	3.99778	0.532793	0.499647	1.06634	0.286271	0.448962	Etv4
ENSMUSG00000017734	32.6033	-0.0238487	0.28212	-0.0845338	0.932632	0.960252	Dbndd2
ENSMUSG00000017737	7.34697	0.481045	0.502371	0.957549	0.33829	0.502959	Mmp9
ENSMUSG00000017740	2.29485	0.424486	0.51316	0.8272	0.408123	0.569294	Slc12a5
ENSMUSG00000017747	456.534	-0.047462	0.167552	-0.283267	0.776972	0.861836	Ghdc
ENSMUSG00000017754	120.457	1.07955	0.288316	3.74432	0.00018088	0.000996907	Pltp
ENSMUSG00000017756	107.381	1.62291	0.224961	7.21419	5.42564e-13	1.21361e-11	Slc12a7
ENSMUSG00000017760	1132.68	-0.246593	0.142403	-1.73166	0.0833337	0.180082	Ctsa
ENSMUSG00000017764	161.189	0.0965172	0.161733	0.596767	0.550663	0.695841	Zswim1
ENSMUSG00000017765	80.1934	1.46569	0.2453	5.97512	2.29921e-09	3.15137e-08	Slc12a4
ENSMUSG00000017774	822.387	-0.745946	0.121823	-6.12321	9.1706e-10	1.32408e-08	Myo1c
ENSMUSG00000017776	201.533	-0.0730496	0.162513	-0.4495	0.653071	0.774479	Crk
ENSMUSG00000017778	161.572	-0.405089	0.196369	-2.0629	0.0391219	0.0992446	Cox7c
ENSMUSG00000017781	1745.24	-0.433747	0.18142	-2.39085	0.0168093	0.0494133	Pitpna
ENSMUSG00000017801	252.944	-0.782517	0.178297	-4.38883	1.13961e-05	8.24114e-05	Mlx
ENSMUSG00000017802	631.035	0.170924	0.194209	0.880101	0.378804	0.542112	Fam134c
ENSMUSG00000017830	685.625	-0.348198	0.150648	-2.31133	0.0208146	0.0589867	Dhx58
ENSMUSG00000017831	13.611	0.000345361	0.374851	0.000921329	0.999265	0.999584	Rab5a
ENSMUSG00000017837	154.455	-1.15093	0.177979	-6.4667	1.00167e-10	1.66732e-09	Nkiras2
ENSMUSG00000017843	718.171	-0.618302	0.122415	-5.05086	4.39832e-07	4.19755e-06	Ppp2r5c
ENSMUSG00000017858	392.511	-0.620732	0.210145	-2.95383	0.00313855	0.0120787	Ift52
ENSMUSG00000017861	66.1406	-0.62828	0.284192	-2.21076	0.0270523	0.0731849	Mybl2
ENSMUSG00000017868	3.52331	0.466481	0.509946	0.914765	0.360315	0.524651	Sgk2
ENSMUSG00000017897	3.28422	0.468485	0.509932	0.918719	0.358242	0.522534	Eya2
ENSMUSG00000017929	379.987	-1.20547	0.162675	-7.4103	1.26011e-13	3.0258e-12	B4galt5
ENSMUSG00000017978	3.45394	-0.178521	0.508005	-0.351416	0.725277	0.825159	Cadps2
ENSMUSG00000017999	803.649	-0.171785	0.125402	-1.36988	0.170726	0.309585	Ddx27
ENSMUSG00000018008	1722.46	-0.939721	0.167687	-5.60403	2.09426e-08	2.50481e-07	Cyth4
ENSMUSG00000018012	3.84421	-0.199805	0.502564	-0.397571	0.690946	0.80175	Rac3
ENSMUSG00000018040	333.193	-0.360936	0.159152	-2.26788	0.0233368	0.0648796	Rrp7a
ENSMUSG00000018042	355.429	0.165902	0.189654	0.874759	0.381705	0.544551	Cyb5r3
ENSMUSG00000018068	98.9834	-0.0484334	0.20966	-0.23101	0.817307	0.888101	Ints2
ENSMUSG00000018076	123.673	-0.423452	0.177339	-2.38781	0.0169492	0.049787	Med13l
ENSMUSG00000018102	146.112	-0.772591	0.28146	-2.74494	0.00605212	0.0211721	Hist1h2bc
ENSMUSG00000018126	10.34	0.459134	0.432264	1.06216	0.288163	0.450937	Baiap2l2
ENSMUSG00000018143	348.598	0.259125	0.170284	1.52173	0.128078	0.250687	Mafk
ENSMUSG00000018160	170.763	-0.0488212	0.160937	-0.303356	0.761618	0.851007	Med1
ENSMUSG00000018166	138.188	0.810891	0.19323	4.19651	2.71059e-05	0.000179789	Erbb3
ENSMUSG00000018167	382.814	-0.237695	0.133183	-1.78473	0.0743056	0.164424	Stard3
ENSMUSG00000018168	2363.58	-1.15862	0.187269	-6.18689	6.13627e-10	9.05995e-09	Ikzf3
ENSMUSG00000018169	589.64	-0.781098	0.158605	-4.92479	8.44518e-07	7.62791e-06	Mfng
ENSMUSG00000018171	727.773	-0.626901	0.146813	-4.27007	1.9541e-05	0.000133335	Vmp1
ENSMUSG00000018189	634.642	-0.275796	0.168017	-1.64147	0.100699	0.208511	Uchl5
ENSMUSG00000018196	1033.38	-0.0503036	0.13087	-0.384378	0.700698	0.808637	Glrx2
ENSMUSG00000018199	99.3368	1.60464	0.220008	7.29352	3.01952e-13	6.99352e-12	Trove2
ENSMUSG00000018209	3821.81	-0.803055	0.128029	-6.27245	3.55418e-10	5.42644e-09	Stk4
ENSMUSG00000018217	1.93131	1.02096	0.479242	2.13037	0.033141	0.0864885	Pmp22
ENSMUSG00000018238	11.7464	1.78047	0.413129	4.30971	1.6347e-05	0.000113417	Gdf9
ENSMUSG00000018239	246.595	-0.13297	0.161748	-0.82208	0.411031	0.572123	Zcchc10
ENSMUSG00000018259	1.63552	-0.670893	0.500414	-1.34067	0.180026	0.322202	Prl8a2
ENSMUSG00000018286	3263	0.0672238	0.203695	0.330022	0.741383	0.837287	Psmb6
ENSMUSG00000018287	1531.67	-0.568242	0.154013	-3.68956	0.00022464	0.00121085	Spag7
ENSMUSG00000018293	6425.88	-0.70376	0.159059	-4.42452	9.66555e-06	7.10529e-05	Pfn1
ENSMUSG00000018322	343.934	-0.550869	0.183999	-2.99387	0.00275464	0.0108198	Tomm34
ENSMUSG00000018326	7309.54	0.187423	0.164025	1.14265	0.253185	0.411479	Ywhab
ENSMUSG00000018334	224.653	-1.00447	0.216887	-4.6313	3.63372e-06	2.92038e-05	Ksr1
ENSMUSG00000018339	360.804	1.37828	0.190682	7.22819	4.89487e-13	1.10434e-11	Gpx3
ENSMUSG00000018340	7964.21	-0.220833	0.15887	-1.39003	0.164521	0.301895	Anxa6
ENSMUSG00000018341	2.1892	0.82905	0.50788	1.63237	0.102601	0.211479	Il12rb2
ENSMUSG00000018347	126.315	0.0503462	0.216668	0.232365	0.816254	0.887611	Zkscan6
ENSMUSG00000018363	151.904	0.542472	0.182245	2.97661	0.00291457	0.011357	Smurf2
ENSMUSG00000018372	56.6519	0.147335	0.236509	0.622957	0.533313	0.681193	Cep95
ENSMUSG00000018377	729.591	0.217155	0.121707	1.78424	0.0743841	0.164505	Vezf1
ENSMUSG00000018378	17.5952	0.578418	0.372626	1.55227	0.120596	0.239543	Cuedc1
ENSMUSG00000018379	2644.71	-0.959922	0.233979	-4.1026	4.08531e-05	0.000261353	Srsf1
ENSMUSG00000018381	1096.35	-1.47574	0.171946	-8.5826	9.27515e-18	3.39008e-16	Abi3
ENSMUSG00000018395	49.516	0.332444	0.26652	1.24735	0.212269	0.363374	Kif3a
ENSMUSG00000018398	42.7414	2.40733	0.336532	7.15335	8.46884e-13	1.86243e-11	2008-09-01
ENSMUSG00000018401	448.397	-0.56049	0.138787	-4.0385	5.3794e-05	0.000334984	Mtmr4
ENSMUSG00000018405	68.394	-0.903775	0.229688	-3.93479	8.32697e-05	0.000495886	Mrm1
ENSMUSG00000018411	64.3314	0.75166	0.29728	2.52845	0.0114566	0.0360447	Mapt
ENSMUSG00000018412	219.776	-0.257914	0.148621	-1.73538	0.0826733	0.179	Kansl1
ENSMUSG00000018415	272.352	-0.397895	0.168786	-2.3574	0.0184036	0.0532567	Gid4
ENSMUSG00000018417	4.89276	-0.397008	0.493352	-0.804716	0.420984	0.581242	Myo1b
ENSMUSG00000018425	425.187	-0.15578	0.147963	-1.05284	0.292416	0.455091	Dhx40
ENSMUSG00000018427	398.503	0.178917	0.217744	0.821684	0.411257	0.572386	Ypel2
ENSMUSG00000018428	250.365	2.16486	0.183563	11.7936	4.21372e-32	4.29033e-30	Akap1
ENSMUSG00000018433	4945.41	0.447547	0.146229	3.06058	0.00220908	0.00898766	Nol11
ENSMUSG00000018442	3075.31	-0.15846	0.195511	-0.810494	0.417656	0.578265	Derl2
ENSMUSG00000018446	5446.98	-0.360398	0.0973009	-3.70395	0.000212266	0.00114968	C1qbp
ENSMUSG00000018449	599.767	-0.590647	0.133698	-4.41776	9.97278e-06	7.31399e-05	Rpain
ENSMUSG00000018459	21.9798	0.569856	0.36841	1.5468	0.121911	0.241391	Slc13a3
ENSMUSG00000018470	6.42143	0.434662	0.456103	0.952992	0.340594	0.504866	Kcnab3
ENSMUSG00000018474	1708.81	-0.580544	0.16277	-3.56666	0.000361563	0.00182904	Chd3
ENSMUSG00000018476	162.318	1.36254	0.184446	7.38723	1.49918e-13	3.57795e-12	Kdm6b
ENSMUSG00000018481	1765.04	-0.334486	0.137794	-2.42744	0.0152057	0.0454836	Appbp2
ENSMUSG00000018501	1337.05	-0.529696	0.123003	-4.30635	1.65967e-05	0.000114996	Ncor1
ENSMUSG00000018507	199.942	0.700381	0.160128	4.37389	1.22053e-05	8.75878e-05	Trpv2
ENSMUSG00000018509	395.081	-0.130162	0.175231	-0.742802	0.457602	0.615843	Cenpv
ENSMUSG00000018537	48.9347	-0.28365	0.263747	-1.07547	0.282167	0.445156	Pcgf2
ENSMUSG00000018541	756.848	0.318021	0.149311	2.12993	0.0331775	0.0865165	Cwc25
ENSMUSG00000018547	973.753	0.425366	0.151325	2.81094	0.0049397	0.0177555	Pip4k2b
ENSMUSG00000018548	238.687	-1.07195	0.161074	-6.65502	2.83263e-11	5.0645e-10	Trim37
ENSMUSG00000018554	8.43926	0.511699	0.451241	1.13398	0.256802	0.415849	Ybx2
ENSMUSG00000018559	457.657	-0.409417	0.140425	-2.91556	0.00355051	0.0133956	Ctdnep1
ENSMUSG00000018565	983.977	-0.196764	0.148567	-1.32441	0.185368	0.328574	Elp5
ENSMUSG00000018566	5.83934	2.90997	0.502659	5.78917	7.07368e-09	9.10635e-08	Slc2a4
ENSMUSG00000018567	2315.1	-0.0540622	0.136266	-0.396741	0.691558	0.802147	Gabarap
ENSMUSG00000018569	22.199	0.187439	0.297567	0.629906	0.528756	0.677158	Cldn7
ENSMUSG00000018570	5.06127	-0.657128	0.499353	-1.31596	0.188188	0.332092	2810408A11Rik
ENSMUSG00000018572	578.858	0.292894	0.175843	1.66566	0.0957821	0.200784	Phf23
ENSMUSG00000018574	470.3	0.852799	0.131358	6.49218	8.46024e-11	1.41576e-09	Acadvl
ENSMUSG00000018581	15.4124	0.566252	0.420015	1.34817	0.177604	0.318923	Dnah11
ENSMUSG00000018583	3615.31	-0.251293	0.122585	-2.04995	0.0403689	0.101782	G3bp1
ENSMUSG00000018585	1903.45	0.323664	0.120534	2.68526	0.00724736	0.0246291	Atox1
ENSMUSG00000018589	1.58729	0.291361	0.490223	0.594344	0.552282	0.697071	Glra2
ENSMUSG00000018593	38.4761	0.306126	0.316032	0.968653	0.332719	0.4972	Sparc
ENSMUSG00000018599	14.7955	-0.190295	0.397756	-0.478422	0.63235	0.759537	Mief2
ENSMUSG00000018604	2.97589	0.571839	0.512945	1.11482	0.264929	0.425058	Tbx3
ENSMUSG00000018648	791.492	0.822942	0.147398	5.58314	2.36209e-08	2.79107e-07	Dusp14
ENSMUSG00000018651	326.03	0.0944247	0.149843	0.630157	0.528592	0.677158	Tada2a
ENSMUSG00000018654	869.402	-2.32174	0.153642	-15.1114	1.36225e-51	3.62034e-49	Ikzf1
ENSMUSG00000018659	352.726	-0.516428	0.204245	-2.52847	0.0114562	0.0360447	Pnpo
ENSMUSG00000018661	6.27969	-1.10677	0.465524	-2.37748	0.0174316	0.0509653	Cog1
ENSMUSG00000018666	388.841	-0.426146	0.219955	-1.93742	0.0526939	0.12597	Cbx1
ENSMUSG00000018669	254.205	0.0775661	0.150123	0.516685	0.605376	0.739737	Cdk5rap3
ENSMUSG00000018672	14.5107	0.479348	0.40068	1.19634	0.231565	0.386411	Copz2
ENSMUSG00000018677	8206.99	-0.224101	0.14631	-1.53169	0.125599	0.246915	Slc25a39
ENSMUSG00000018678	410.243	-0.362572	0.163767	-2.21395	0.0268325	0.072653	Sp2
ENSMUSG00000018697	189.952	-0.5901	0.216705	-2.72306	0.00646804	0.0223981	Aatf
ENSMUSG00000018698	2.73261	-0.13995	0.512981	-0.272818	0.784993	0.867054	Lhx1
ENSMUSG00000018707	2360.2	-0.00242758	0.16679	-0.0145547	0.988387	0.993505	Dync1h1
ENSMUSG00000018733	320.188	0.433234	0.191374	2.26381	0.0235858	0.0654094	Pex12
ENSMUSG00000018736	233.43	0.173797	0.184506	0.941959	0.346214	0.510834	Ndel1
ENSMUSG00000018740	31.6751	-1.16088	0.299438	-3.87686	0.000105812	0.000616088	Slc25a35
ENSMUSG00000018750	93.2355	-0.941831	0.239291	-3.93592	8.28793e-05	0.000493937	Zbtb4
ENSMUSG00000018752	2.3321	0.48671	0.512556	0.949574	0.342329	0.506619	Tnfsfm13
ENSMUSG00000018761	1898.89	0.385878	0.127068	3.03679	0.00239112	0.00958892	Mpdu1
ENSMUSG00000018765	730.806	0.250824	0.128035	1.95903	0.0501091	0.121083	Fxr2
ENSMUSG00000018770	14838.3	-0.10059	0.180891	-0.556079	0.578157	0.718136	Atp5g3
ENSMUSG00000018774	97.8481	1.08877	0.317651	3.42755	0.000609043	0.00290179	Cd68
ENSMUSG00000018796	72.1726	-0.47167	0.207561	-2.27244	0.0230599	0.0642465	Acsl1
ENSMUSG00000018800	41.346	0.706041	0.32136	2.19704	0.0280175	0.0752508	Abca5
ENSMUSG00000018809	49.9417	-0.0209735	0.246072	-0.0852332	0.932076	0.959805	Smyd4
ENSMUSG00000018819	2977.07	0.0954496	0.188676	0.505892	0.612933	0.745369	Lsp1
ENSMUSG00000018820	85.8045	0.364299	0.200731	1.81487	0.0695445	0.156428	Zfyve27
ENSMUSG00000018821	140.839	0.0702034	0.21954	0.319776	0.749139	0.841258	Avpi1
ENSMUSG00000018830	4.47222	1.44236	0.506278	2.84895	0.00438642	0.0160474	Myh11
ENSMUSG00000018841	647.197	1.10237	0.221499	4.97687	6.46194e-07	5.98483e-06	Rad51d
ENSMUSG00000018846	200.176	-0.0973949	0.154872	-0.628872	0.529433	0.67784	Pank3
ENSMUSG00000018848	543.005	-0.27843	0.149887	-1.8576	0.0632255	0.145427	Rars
ENSMUSG00000018849	3.14991	0.553765	0.510143	1.08551	0.277696	0.44027	Wwc1
ENSMUSG00000018858	2086.65	-1.67149	0.130419	-12.8163	1.32847e-37	1.98385e-35	Ict1
ENSMUSG00000018861	126.178	1.30341	0.21675	6.01343	1.81639e-09	2.52939e-08	Fdxr
ENSMUSG00000018865	5.9836	1.21269	0.477429	2.54004	0.011084	0.0350114	Sult4a1
ENSMUSG00000018882	2968.27	0.566712	0.139162	4.07233	4.65456e-05	0.000294645	Mrpl45
ENSMUSG00000018899	913.357	0.321483	0.130703	2.45965	0.0139074	0.0422703	Irf1
ENSMUSG00000018900	10.3659	0.195647	0.42604	0.459221	0.646075	0.770202	Slc22a5
ENSMUSG00000018906	23.5195	1.15502	0.512625	2.25314	0.0242501	0.0669556	P4ha2
ENSMUSG00000018909	25.4892	-0.61062	0.371896	-1.64191	0.100609	0.208422	Arrb1
ENSMUSG00000018919	5.74517	-0.757407	0.481309	-1.57364	0.11557	0.231199	Tm4sf5
ENSMUSG00000018920	32.146	0.472077	0.326943	1.44391	0.148763	0.280548	Cxcl16
ENSMUSG00000018921	842.345	0.310698	0.151459	2.05137	0.0402311	0.1015	Pelp1
ENSMUSG00000018923	718.72	0.044061	0.138378	0.318411	0.750173	0.841998	Med11
ENSMUSG00000018924	1.59524	0.707307	0.494084	1.43155	0.152272	0.285294	Alox15
ENSMUSG00000018925	7.36348	0.185556	0.507767	0.365435	0.714786	0.817853	Heatr9
ENSMUSG00000018927	8.75784	0.521532	0.433559	1.20291	0.229011	0.383528	Ccl6
ENSMUSG00000018930	323.818	0.894086	0.473799	1.88706	0.0591524	0.137981	Ccl4
ENSMUSG00000018931	450.074	1.6276	0.185556	8.7715	1.76294e-18	6.92806e-17	Natd1
ENSMUSG00000018932	398.016	0.915835	0.188664	4.85431	1.20806e-06	1.06838e-05	Map2k3
ENSMUSG00000018965	674.771	-0.425871	0.221542	-1.9223	0.0545674	0.129404	Ywhah
ENSMUSG00000018974	1571.52	-0.234112	0.122081	-1.91768	0.0551514	0.130561	Sart3
ENSMUSG00000018983	278.432	-0.912896	0.169517	-5.38528	7.23317e-08	7.84344e-07	E2f2
ENSMUSG00000018986	148.5	0.26558	0.165541	1.60432	0.108644	0.220607	Slfn3
ENSMUSG00000018995	6.74062	0.320331	0.446949	0.716705	0.473556	0.630122	Nars2
ENSMUSG00000018999	386.234	-0.415658	0.159105	-2.61248	0.00898893	0.0294374	Slc35b4
ENSMUSG00000019027	8.72939	-0.390305	0.434562	-0.898157	0.369102	0.532724	Dnah1
ENSMUSG00000019054	4340.44	0.0368067	0.16389	0.224581	0.822305	0.89164	Fis1
ENSMUSG00000019055	96.0328	1.48923	0.233964	6.3652	1.95037e-10	3.12377e-09	Plod1
ENSMUSG00000019066	59.61	0.491498	0.236409	2.07902	0.0376155	0.0961231	Rab3d
ENSMUSG00000019080	44.1123	-0.683478	0.262568	-2.60305	0.00923975	0.0301267	Mfsd3
ENSMUSG00000019082	247.319	-0.204105	0.21902	-0.9319	0.351388	0.515606	Slc25a22
ENSMUSG00000019087	3746.92	0.615428	0.107941	5.70153	1.18735e-08	1.48112e-07	Atp6ap1
ENSMUSG00000019088	25.6899	-0.0348304	0.330728	-0.105314	0.916127	0.950227	Dnase1l1
ENSMUSG00000019102	7.00027	1.42488	0.493035	2.89003	0.00385211	0.0143778	Aldh3a1
ENSMUSG00000019122	23.7385	0.467983	0.312689	1.49664	0.134487	0.25989	Ccl9
ENSMUSG00000019132	1017.39	0.10496	0.132921	0.789637	0.42974	0.589942	BC005537
ENSMUSG00000019139	6199.03	0.167152	0.117317	1.42479	0.154219	0.287732	Isyna1
ENSMUSG00000019143	194.773	0.207097	0.15476	1.33818	0.180837	0.323248	Hars2
ENSMUSG00000019146	18.5583	0.148131	0.460961	0.321352	0.747943	0.840458	Cacng2
ENSMUSG00000019158	1222.86	-0.117081	0.143844	-0.813943	0.415678	0.576289	Tmem160
ENSMUSG00000019173	3574.77	-0.420948	0.161525	-2.60608	0.00915854	0.0298992	Rab5c
ENSMUSG00000019178	7.23364	1.05882	0.467124	2.26669	0.0234094	0.0650352	Styxl1
ENSMUSG00000019179	15268.6	0.159211	0.117134	1.35922	0.174078	0.314249	Mdh2
ENSMUSG00000019188	4503.84	-0.0363799	0.163225	-0.222883	0.823627	0.8925	H13
ENSMUSG00000019189	996.647	-0.947154	0.120282	-7.87446	3.42211e-15	9.79174e-14	Rnf145
ENSMUSG00000019194	155.107	5.36363	0.289522	18.5258	1.27917e-76	1.05565e-73	Scn1b
ENSMUSG00000019210	1358.8	-0.00188615	0.218178	-0.00864503	0.993102	0.995795	Atp6v1e1
ENSMUSG00000019214	134.162	-0.451566	0.180096	-2.50737	0.0121635	0.0378044	Chtf18
ENSMUSG00000019235	7.05043	0.283852	0.464261	0.611407	0.54093	0.687731	Rps6kl1
ENSMUSG00000019254	269.504	-0.081627	0.169353	-0.481994	0.62981	0.757789	Ppp1r12c
ENSMUSG00000019256	8.40991	0.95045	0.45292	2.09849	0.0358615	0.0923634	Ahr
ENSMUSG00000019261	110.096	0.322093	0.191812	1.67921	0.0931106	0.196373	Map1s
ENSMUSG00000019295	43.4129	-0.222682	0.25939	-0.858484	0.390625	0.553048	Tmem129
ENSMUSG00000019297	2181.83	-0.402198	0.226224	-1.77787	0.0754244	0.166318	Nop9
ENSMUSG00000019301	3.69767	0.242772	0.506138	0.479655	0.631473	0.759143	Hsd17b1
ENSMUSG00000019302	4937.9	-0.358379	0.130919	-2.73741	0.00619259	0.0215777	Atp6v0a1
ENSMUSG00000019303	160.401	0.0477198	0.173523	0.275006	0.783312	0.866092	Psmc3ip
ENSMUSG00000019312	17.7532	-0.190836	0.3444	-0.554112	0.579502	0.719218	Grb7
ENSMUSG00000019320	7.23472	-0.0994708	0.454971	-0.218631	0.826938	0.894789	Noxo1
ENSMUSG00000019326	8.96187	0.7191	0.447384	1.60734	0.107979	0.219827	Aoc3
ENSMUSG00000019338	18.8329	-0.960141	0.345122	-2.78203	0.00540196	0.0191462	Zfp687
ENSMUSG00000019362	2884.79	-0.266526	0.142561	-1.86955	0.0615458	0.142547	D8Ertd738e
ENSMUSG00000019370	24295	-0.343897	0.147795	-2.32685	0.0199734	0.0569527	Calm3
ENSMUSG00000019373	144.531	-0.651357	0.194246	-3.35326	0.000798653	0.00369297	Cops3
ENSMUSG00000019428	6625.97	0.0211663	0.123919	0.170807	0.864375	0.918869	Fkbp8
ENSMUSG00000019432	8913.88	0.128635	0.150708	0.853539	0.39336	0.555641	Ddx39b
ENSMUSG00000019433	111.899	-0.14055	0.188753	-0.744621	0.456501	0.614732	Gipc1
ENSMUSG00000019437	58.0532	-0.615021	0.257815	-2.38551	0.0170555	0.0500151	Tlcd1
ENSMUSG00000019461	148.104	0.515221	0.205218	2.51061	0.0120524	0.0375484	Plscr3
ENSMUSG00000019464	1.62591	0.198554	0.502913	0.394808	0.692985	0.803049	Ptger1
ENSMUSG00000019467	18.2544	0.58829	0.402258	1.46247	0.143613	0.273282	Arhgef25
ENSMUSG00000019470	911.849	0.300583	0.140861	2.1339	0.0328512	0.0858225	Xab2
ENSMUSG00000019471	1123.32	-0.476197	0.130166	-3.65838	0.000253814	0.00134317	Cdc37
ENSMUSG00000019478	1.78902	0.192015	0.503114	0.381653	0.702719	0.809955	Rab4a
ENSMUSG00000019487	315.627	-0.193343	0.173373	-1.11518	0.264771	0.424925	Trip10
ENSMUSG00000019494	423.839	-0.0680548	0.183768	-0.370331	0.711136	0.81564	Cops6
ENSMUSG00000019505	5006.08	0.311004	0.146861	2.11767	0.0342028	0.0888136	Ubb
ENSMUSG00000019518	24.2491	0.0978381	0.315544	0.310062	0.756514	0.846631	Ap4m1
ENSMUSG00000019528	554.033	0.611294	0.145556	4.19972	2.67242e-05	0.000177708	Gyg
ENSMUSG00000019539	61.3429	-0.203562	0.334248	-0.609014	0.542515	0.688904	Rcn3
ENSMUSG00000019558	37.2198	2.08042	0.292377	7.11553	1.11485e-12	2.4279e-11	Slc6a8
ENSMUSG00000019564	189.888	-0.724542	0.190538	-3.80261	0.000143179	0.000806119	Arid3a
ENSMUSG00000019578	176.646	-0.188695	0.167311	-1.12781	0.259399	0.418713	Ubxn6
ENSMUSG00000019579	275.934	-0.308448	0.157487	-1.95857	0.0501637	0.121122	Mydgf
ENSMUSG00000019590	31.9856	0.327722	0.281645	1.1636	0.244588	0.401081	Cyb561
ENSMUSG00000019659	453.682	-0.432491	0.151278	-2.85892	0.00425093	0.0156382	Ccdc12
ENSMUSG00000019689	407.711	-0.262376	0.146943	-1.78556	0.0741701	0.164171	1110001J03Rik
ENSMUSG00000019699	186.51	-1.25697	0.199351	-6.30532	2.87596e-10	4.46928e-09	Akt3
ENSMUSG00000019710	1622.64	-0.423518	0.105517	-4.01375	5.97619e-05	0.000368344	Mrpl24
ENSMUSG00000019715	781.169	0.15134	0.170131	0.889547	0.373709	0.537198	Gle1
ENSMUSG00000019718	2.10119	0.32598	0.512357	0.636235	0.524623	0.67427	L3hypdh
ENSMUSG00000019726	634.809	-1.39958	0.187836	-7.45107	9.25857e-14	2.2719e-12	Lyst
ENSMUSG00000019731	1084.94	-0.100378	0.149738	-0.67036	0.502628	0.655457	Slc35e1
ENSMUSG00000019732	2.66	-0.45031	0.512292	-0.879011	0.379395	0.542389	Calr3
ENSMUSG00000019737	15.4968	0.672279	0.37975	1.77032	0.0766737	0.168568	Syne4
ENSMUSG00000019738	1162.45	-0.223896	0.151564	-1.47724	0.139611	0.26729	Polr2i
ENSMUSG00000019763	108.413	-0.040984	0.185249	-0.221237	0.824908	0.89344	Rmnd1
ENSMUSG00000019768	22.0691	0.012397	0.34703	0.035723	0.971503	0.982658	Esr1
ENSMUSG00000019773	192.824	-0.958095	0.223829	-4.28047	1.86495e-05	0.000128032	Fbxo5
ENSMUSG00000019774	106.642	-0.729992	0.194843	-3.74656	0.000179275	0.000989101	Mtrf1l
ENSMUSG00000019775	13.1123	0.375531	0.39795	0.943663	0.345342	0.50996	Rgs17
ENSMUSG00000019777	542.749	0.713639	0.156742	4.55296	5.28969e-06	4.11012e-05	Hdac2
ENSMUSG00000019779	2.33605	0.366728	0.511332	0.717202	0.473249	0.630056	Frk
ENSMUSG00000019782	6.01031	-0.392854	0.47506	-0.826955	0.408262	0.569432	Rwdd1
ENSMUSG00000019785	4.21894	-0.0463863	0.505394	-0.0917826	0.926871	0.957022	Clvs2
ENSMUSG00000019787	7.56708	0.0850993	0.463421	0.183633	0.854302	0.913056	Trdn
ENSMUSG00000019789	6.06748	2.6627	0.492894	5.40217	6.58385e-08	7.20913e-07	Hey2
ENSMUSG00000019790	126.179	-0.171483	0.1631	-1.0514	0.293074	0.455366	Stxbp5
ENSMUSG00000019791	200.298	-0.42801	0.189351	-2.26041	0.0237961	0.0659112	Hint3
ENSMUSG00000019792	85.3317	-0.363959	0.197309	-1.84462	0.0650932	0.148633	Trmt11
ENSMUSG00000019794	889.694	0.50028	0.12127	4.12535	3.70174e-05	0.000238763	Katna1
ENSMUSG00000019795	389.524	-0.00600439	0.181869	-0.0330149	0.973663	0.984208	Pcmt1
ENSMUSG00000019796	41.9084	0.73292	0.271383	2.70069	0.00691967	0.0236952	Lrp11
ENSMUSG00000019797	216.118	0.120423	0.180472	0.667269	0.5046	0.657209	1700021F05Rik
ENSMUSG00000019802	2045.12	-0.111193	0.11396	-0.97572	0.329203	0.493664	Sec63
ENSMUSG00000019804	9588.23	-0.381546	0.123786	-3.08229	0.00205412	0.00843376	Snx3
ENSMUSG00000019806	462.646	-0.43508	0.158638	-2.74259	0.00609561	0.0212919	Aig1
ENSMUSG00000019808	173.779	-0.108544	0.156789	-0.692293	0.488753	0.644058	Adat2
ENSMUSG00000019809	146.392	0.260929	0.186011	1.40276	0.160689	0.29703	Pex3
ENSMUSG00000019810	200.023	0.393554	0.198536	1.98228	0.0474483	0.11576	Fuca2
ENSMUSG00000019813	94.3787	-0.590343	0.235054	-2.51152	0.0120212	0.0374812	Cep57l1
ENSMUSG00000019814	568.443	-0.558549	0.224939	-2.48311	0.0130239	0.0400044	Ltv1
ENSMUSG00000019817	45.8676	1.93245	0.363881	5.31065	1.09236e-07	1.15109e-06	Plagl1
ENSMUSG00000019818	1074.04	0.0914591	0.169985	0.538042	0.590548	0.728257	Cd164
ENSMUSG00000019820	54.3676	0.394682	0.246746	1.59955	0.109699	0.222299	Utrn
ENSMUSG00000019822	38.9088	0.395015	0.264108	1.49566	0.134743	0.260258	Smpd2
ENSMUSG00000019823	289.205	-0.884749	0.225823	-3.91789	8.93257e-05	0.000529138	Mical1
ENSMUSG00000019826	134.629	-0.122897	0.190269	-0.645913	0.518336	0.669095	Zbtb24
ENSMUSG00000019828	5.42621	0.0535824	0.476153	0.112532	0.910402	0.94675	Grm1
ENSMUSG00000019832	39.9898	0.482204	0.29561	1.63122	0.102845	0.211795	Rab32
ENSMUSG00000019837	258.726	-0.590582	0.197316	-2.99307	0.00276186	0.0108401	Gtf3c6
ENSMUSG00000019838	42.8744	0.375784	0.263124	1.42817	0.153244	0.286465	Slc16a10
ENSMUSG00000019841	403.294	0.268678	0.123066	2.18321	0.0290202	0.0774399	Rev3l
ENSMUSG00000019842	277.792	0.0748984	0.165854	0.451591	0.651563	0.77326	Traf3ip2
ENSMUSG00000019843	146.847	-1.06224	0.209105	-5.07993	3.77581e-07	3.64561e-06	Fyn
ENSMUSG00000019845	104.336	0.536339	0.23073	2.32453	0.0200969	0.0572425	Tube1
ENSMUSG00000019846	9.56019	-0.123713	0.435704	-0.283939	0.776457	0.861509	Lama4
ENSMUSG00000019849	359.96	-0.370284	0.178285	-2.07693	0.0378085	0.0965689	Prep
ENSMUSG00000019850	147.728	0.24699	0.203798	1.21194	0.225537	0.379322	Tnfaip3
ENSMUSG00000019851	38.6303	4.26935	0.410328	10.4047	2.35933e-25	1.51616e-23	Perp
ENSMUSG00000019852	23.2933	0.162607	0.343232	0.473754	0.635676	0.76231	Arfgef3
ENSMUSG00000019853	5.09866	2.40246	0.504491	4.76216	1.91534e-06	1.62513e-05	Hebp2
ENSMUSG00000019854	185.534	-0.809085	0.169252	-4.78034	1.74996e-06	1.49696e-05	Reps1
ENSMUSG00000019856	21.7832	-0.25801	0.359442	-0.717808	0.472876	0.629752	Fam184a
ENSMUSG00000019857	238.995	-0.586806	0.210698	-2.78506	0.00535178	0.0190199	Asf1a
ENSMUSG00000019861	270.514	0.0878206	0.150345	0.584126	0.559136	0.703408	Gopc
ENSMUSG00000019863	377.028	-0.456418	0.13874	-3.28974	0.00100281	0.00451195	Qrsl1
ENSMUSG00000019864	689.59	-0.926732	0.146304	-6.3343	2.38417e-10	3.7787e-09	Rtn4ip1
ENSMUSG00000019865	8.23281	2.10134	0.477978	4.39631	1.10106e-05	8.00111e-05	Nmbr
ENSMUSG00000019866	1180.1	0.694987	0.129944	5.34834	8.87642e-08	9.49402e-07	Aim1
ENSMUSG00000019868	237.681	0.0747082	0.181513	0.411586	0.680643	0.794438	Vta1
ENSMUSG00000019872	228.742	0.111995	0.199805	0.560524	0.575122	0.716268	Smpdl3a
ENSMUSG00000019873	564.227	-0.278266	0.138467	-2.00963	0.0444708	0.10969	Reep3
ENSMUSG00000019876	642.907	-0.306784	0.159554	-1.92277	0.0545095	0.129286	Pkib
ENSMUSG00000019877	842.258	0.944945	0.1673	5.64821	1.62129e-08	1.97989e-07	Serinc1
ENSMUSG00000019878	45.0065	0.139919	0.255969	0.546625	0.584636	0.723413	Hsf2
ENSMUSG00000019883	234.239	-0.265696	0.186477	-1.42482	0.15421	0.287732	Echdc1
ENSMUSG00000019888	74.2417	0.705005	0.257031	2.74288	0.00609032	0.0212829	Mgat4c
ENSMUSG00000019889	10.0408	0.681884	0.460706	1.48009	0.13885	0.266126	Ptprk
ENSMUSG00000019891	115.983	0.619416	0.220369	2.81081	0.00494165	0.0177555	Dcbld1
ENSMUSG00000019892	5.56499	0.0353358	0.482857	0.0731807	0.941662	0.965808	Lrriq1
ENSMUSG00000019897	520.662	-0.418739	0.156637	-2.6733	0.00751091	0.0253762	Ccdc59
ENSMUSG00000019899	16.1836	0.580773	0.421814	1.37684	0.16856	0.306936	Lama2
ENSMUSG00000019907	301.298	-0.0781556	0.187071	-0.417787	0.676103	0.790855	Ppp1r12a
ENSMUSG00000019909	1.96471	-0.388905	0.507524	-0.76628	0.44351	0.602829	Fam162b
ENSMUSG00000019913	2.68153	0.309331	0.513161	0.602794	0.546645	0.692526	Sim1
ENSMUSG00000019916	159.642	0.344034	0.435649	0.789704	0.429701	0.58994	P4ha1
ENSMUSG00000019917	20.771	-0.363014	0.334966	-1.08374	0.278482	0.441204	2010-09-01
ENSMUSG00000019920	121.252	-0.573793	0.241855	-2.37247	0.0176694	0.0515159	Lims1
ENSMUSG00000019923	1238.34	0.200671	0.257568	0.779099	0.435921	0.59558	Zwint
ENSMUSG00000019927	202.362	0.015397	0.147856	0.104135	0.917062	0.950734	Ube2d1
ENSMUSG00000019933	3.65713	-0.329476	0.507747	-0.648898	0.516404	0.667702	Mrln
ENSMUSG00000019935	2.69197	0.984805	0.512641	1.92104	0.0547265	0.129663	Slc17a8
ENSMUSG00000019942	3825.65	-1.29222	0.230588	-5.60404	2.09413e-08	2.50481e-07	Cdk1
ENSMUSG00000019943	372.471	-0.908544	0.167198	-5.43393	5.51269e-08	6.07869e-07	Atp2b1
ENSMUSG00000019944	87.9029	0.261483	0.212559	1.23017	0.218635	0.370955	Rhobtb1
ENSMUSG00000019945	25.4433	-0.970851	0.341892	-2.83964	0.0045164	0.0164538	1700040L02Rik
ENSMUSG00000019947	449.053	-0.749875	0.139058	-5.39252	6.94753e-08	7.56508e-07	Arid5b
ENSMUSG00000019951	780.884	-0.511143	0.140185	-3.64621	0.000266138	0.00139847	Uhrf1bp1l
ENSMUSG00000019952	69.8941	-0.969006	0.221269	-4.37931	1.19055e-05	8.55145e-05	Poc1b
ENSMUSG00000019960	188.108	0.0558015	0.174931	0.318992	0.749733	0.841729	Dusp6
ENSMUSG00000019961	1939.91	-0.267088	0.131837	-2.02589	0.0427759	0.10638	Tmpo
ENSMUSG00000019966	2.58308	1.12253	0.512569	2.19001	0.0285234	0.0763482	Kitl
ENSMUSG00000019969	350.057	-0.286706	0.15871	-1.80647	0.0708444	0.158701	Psen1
ENSMUSG00000019970	66.9186	1.45696	0.242471	6.0088	1.86898e-09	2.59572e-08	Sgk1
ENSMUSG00000019971	28.2095	0.76151	0.289006	2.63493	0.00841546	0.0278974	Cep290
ENSMUSG00000019975	117.475	1.52626	0.217624	7.01332	2.3273e-12	4.9247e-11	Ikbip
ENSMUSG00000019977	1036.07	-0.374179	0.17053	-2.19422	0.0282199	0.0757036	Hbs1l
ENSMUSG00000019978	296.598	-0.286882	0.191395	-1.4989	0.133899	0.25901	Epb4.1l2
ENSMUSG00000019979	171.583	1.51897	0.230411	6.59244	4.32645e-11	7.54603e-10	Apaf1
ENSMUSG00000019982	52.191	-0.404841	0.262186	-1.5441	0.122565	0.242317	Myb
ENSMUSG00000019984	173.576	0.254005	0.183821	1.38181	0.16703	0.305141	Med23
ENSMUSG00000019986	306.758	1.51321	0.159158	9.50765	1.95025e-21	9.8645e-20	Ahi1
ENSMUSG00000019988	329.859	0.1116	0.157209	0.709887	0.477774	0.634121	Nedd1
ENSMUSG00000019989	15.8011	0.238541	0.453664	0.525809	0.599021	0.734412	Enpp3
ENSMUSG00000019990	11.3538	-0.668703	0.418977	-1.59604	0.110481	0.223614	Pde7b
ENSMUSG00000019992	50.1579	-0.241566	0.298251	-0.809941	0.417974	0.578603	Mtfr2
ENSMUSG00000019996	228.734	-0.132055	0.182834	-0.722266	0.470131	0.627375	Map7
ENSMUSG00000019998	693.85	-0.677495	0.173964	-3.89445	9.84234e-05	0.000577561	Stx7
ENSMUSG00000020003	461.705	-0.337561	0.1344	-2.51161	0.012018	0.0374812	Pex7
ENSMUSG00000020009	609.313	0.544603	0.159867	3.4066	0.000657766	0.00310376	Ifngr1
ENSMUSG00000020010	10.3828	0.889567	0.445234	1.99797	0.0457194	0.112399	Vnn3
ENSMUSG00000020014	13.8947	0.92333	0.38611	2.39136	0.016786	0.0493539	Cfap54
ENSMUSG00000020015	229.852	-0.154411	0.166993	-0.924657	0.355144	0.519417	Cdk17
ENSMUSG00000020017	57.1777	1.27227	0.297201	4.28086	1.86176e-05	0.000127869	Hal
ENSMUSG00000020018	706.306	-0.267311	0.161497	-1.65521	0.0978825	0.203949	Snrpf
ENSMUSG00000020019	10.329	0.67847	0.429287	1.58046	0.114002	0.228793	Ntn4
ENSMUSG00000020020	4.97022	0.451301	0.500509	0.901684	0.367225	0.531189	Usp44
ENSMUSG00000020021	46.4434	1.03916	0.259132	4.01014	6.0682e-05	0.000373574	Fgd6
ENSMUSG00000020022	1650.75	-0.000703857	0.134625	-0.00522827	0.995828	0.997419	Ndufa12
ENSMUSG00000020023	1181.81	-1.37468	0.150478	-9.13547	6.51215e-20	2.90913e-18	Tmcc3
ENSMUSG00000020024	148.814	-0.364727	0.209327	-1.74238	0.0814422	0.176847	Cep83
ENSMUSG00000020027	30.5783	0.827901	0.330999	2.50121	0.0123768	0.038361	Socs2
ENSMUSG00000020029	440.843	0.12284	0.145638	0.843461	0.398971	0.561265	Nudt4
ENSMUSG00000020032	9.23756	-0.228663	0.411224	-0.556056	0.578173	0.718136	Nuak1
ENSMUSG00000020034	664.804	0.475378	0.175908	2.70243	0.00688348	0.0235919	Tcp11l2
ENSMUSG00000020038	892.237	-0.636261	0.135393	-4.69936	2.60984e-06	2.15721e-05	Cry1
ENSMUSG00000020042	3.84423	0.959783	0.502035	1.91178	0.055904	0.131974	Btbd11
ENSMUSG00000020048	648.31	-0.17926	0.165166	-1.08533	0.277774	0.440334	Hsp90b1
ENSMUSG00000020056	1505.92	-0.658252	0.150529	-4.37291	1.226e-05	8.78996e-05	Ccdc53
ENSMUSG00000020057	9.85109	1.49148	0.441876	3.37534	0.000737241	0.00343229	Dram1
ENSMUSG00000020059	11.0019	0.0263565	0.396825	0.0664183	0.947045	0.968288	Sycp3
ENSMUSG00000020062	4.65574	0.186365	0.496174	0.375605	0.707211	0.812743	Slc5a8
ENSMUSG00000020063	498.382	0.868007	0.149698	5.79837	6.6961e-09	8.6558e-08	Sirt1
ENSMUSG00000020064	367.074	-0.691752	0.152097	-4.54809	5.41354e-06	4.18562e-05	Herc4
ENSMUSG00000020067	6.78042	0.749389	0.474064	1.58078	0.113929	0.228733	Mypn
ENSMUSG00000020069	251.643	-0.342926	0.146436	-2.34182	0.0191899	0.0551507	Hnrnph3
ENSMUSG00000020070	34.6886	-0.267655	0.286139	-0.9354	0.349582	0.513677	Rufy2
ENSMUSG00000020072	3.38174	0.104189	0.506241	0.205809	0.83694	0.901747	Pbld2
ENSMUSG00000020074	413.913	-0.216661	0.153169	-1.41453	0.157208	0.292029	Ccar1
ENSMUSG00000020075	2134.09	0.103366	0.184506	0.56023	0.575322	0.716355	Ddx21
ENSMUSG00000020076	357.64	-0.0415283	0.163009	-0.254761	0.798908	0.87523	Ddx50
ENSMUSG00000020077	2645.27	-0.298207	0.137787	-2.16425	0.030445	0.0805836	Srgn
ENSMUSG00000020078	715.85	-0.220363	0.175672	-1.2544	0.209698	0.360178	Vps26a
ENSMUSG00000020079	359.587	-0.0903343	0.157107	-0.574986	0.565301	0.708773	Supv3l1
ENSMUSG00000020083	16.201	1.05636	0.402353	2.62545	0.00865351	0.0285057	2010107G23Rik
ENSMUSG00000020085	77.0906	1.18221	0.212555	5.56189	2.66873e-08	3.12049e-07	Aifm2
ENSMUSG00000020087	119.067	0.635155	0.194835	3.25997	0.00111424	0.00495395	Tysnd1
ENSMUSG00000020088	1780.43	-0.0311197	0.159872	-0.194655	0.845663	0.907784	Sar1a
ENSMUSG00000020089	2346.26	-0.344487	0.238466	-1.44459	0.148572	0.280304	Ppa1
ENSMUSG00000020090	4.60739	1.6214	0.499482	3.24615	0.00116977	0.00516237	Npffr1
ENSMUSG00000020091	603.755	0.218783	0.143434	1.52532	0.127179	0.249458	Eif4ebp2
ENSMUSG00000020092	7.86385	-0.123625	0.47536	-0.260066	0.794813	0.872858	Pald1
ENSMUSG00000020097	1431.76	0.977456	0.146002	6.69483	2.1592e-11	3.94135e-10	Sgpl1
ENSMUSG00000020098	20.6211	-0.129376	0.360405	-0.358973	0.719615	0.82134	Pcbd1
ENSMUSG00000020099	4.37038	0.614277	0.49547	1.23979	0.215054	0.366726	Unc5b
ENSMUSG00000020100	1268.85	1.19336	0.147957	8.06558	7.28885e-16	2.23221e-14	Slc29a3
ENSMUSG00000020101	439.238	0.450512	0.242574	1.85722	0.0632803	0.145496	4632428N05Rik
ENSMUSG00000020102	9.61171	-0.49849	0.421666	-1.18219	0.23713	0.39248	Slc16a7
ENSMUSG00000020105	2.5655	0.427795	0.513152	0.83366	0.404472	0.566274	Lrig3
ENSMUSG00000020107	1212.82	0.157492	0.144761	1.08795	0.276617	0.43887	Anapc16
ENSMUSG00000020108	4125.78	1.6367	0.207999	7.86878	3.58103e-15	1.01927e-13	Ddit4
ENSMUSG00000020109	293.069	-0.561262	0.184537	-3.04146	0.00235434	0.00948513	Dnajb12
ENSMUSG00000020111	639.516	0.226953	0.166718	1.3613	0.17342	0.31331	Micu1
ENSMUSG00000020114	420.827	-0.541964	0.146182	-3.70747	0.000209343	0.00113621	Cand1
ENSMUSG00000020115	224.723	0.711062	0.1438	4.94479	7.62247e-07	6.93273e-06	Tbk1
ENSMUSG00000020116	384.88	-0.0702524	0.234863	-0.299121	0.764848	0.852853	Pno1
ENSMUSG00000020120	1354.78	0.0204269	0.148422	0.137627	0.890535	0.934582	Plek
ENSMUSG00000020121	12.4455	0.503767	0.455932	1.10492	0.269195	0.430097	Srgap1
ENSMUSG00000020122	1.88482	0.724126	0.511083	1.41685	0.156528	0.291111	Egfr
ENSMUSG00000020123	2.26933	-0.901344	0.51081	-1.76454	0.0776417	0.170364	Avpr1a
ENSMUSG00000020124	121.109	-0.213527	0.198115	-1.07779	0.281125	0.444225	Usp15
ENSMUSG00000020125	233.986	-0.242182	0.207027	-1.16981	0.242077	0.39813	Elane
ENSMUSG00000020128	282.397	-0.678401	0.160937	-4.21532	2.49424e-05	0.000166708	Vps54
ENSMUSG00000020130	313.25	0.143776	0.146346	0.982437	0.325885	0.490015	Tbc1d15
ENSMUSG00000020131	187.088	-0.958689	0.258719	-3.70552	0.000210954	0.00114376	Pcsk4
ENSMUSG00000020132	1968.94	0.396535	0.158898	2.49552	0.0125771	0.0388852	Rab21
ENSMUSG00000020133	334.245	-0.532109	0.210449	-2.52844	0.0114571	0.0360447	2310011J03Rik
ENSMUSG00000020134	1501.02	-0.941535	0.13056	-7.21149	5.5342e-13	1.23437e-11	Peli1
ENSMUSG00000020135	26.1195	1.62323	0.371236	4.3725	1.22832e-05	8.7986e-05	Apc2
ENSMUSG00000020137	317.786	-0.0117796	0.172355	-0.0683452	0.945511	0.96735	Thap2
ENSMUSG00000020140	3.23727	-1.20378	0.511567	-2.35312	0.0186168	0.0537789	Lgr5
ENSMUSG00000020142	450.658	-0.522902	0.374162	-1.39753	0.162255	0.298937	Slc1a4
ENSMUSG00000020143	4696.11	-0.775258	0.250071	-3.10016	0.00193419	0.00801272	Dock2
ENSMUSG00000020149	1019.26	0.354271	0.213842	1.65669	0.0975813	0.20344	Rab1
ENSMUSG00000020150	17.4184	-1.04458	0.406656	-2.56869	0.0102082	0.0326664	Gamt
ENSMUSG00000020151	11.7243	0.591193	0.442255	1.33677	0.181298	0.323665	Ptprr
ENSMUSG00000020152	1221.61	-0.245376	0.133155	-1.84279	0.0653602	0.149038	Actr2
ENSMUSG00000020153	1852.04	-0.382581	0.128936	-2.96723	0.00300499	0.0116499	Ndufs7
ENSMUSG00000020156	409.737	-0.340382	0.14865	-2.28983	0.0220313	0.0617538	Mum1
ENSMUSG00000020160	66.1684	0.810552	0.29033	2.79183	0.00524114	0.0186775	Meis1
ENSMUSG00000020163	278.161	-0.255685	0.167559	-1.52594	0.127025	0.249187	Uqcr11
ENSMUSG00000020166	369.9	-1.0121	0.162401	-6.23209	4.60256e-10	6.92592e-09	Cnot2
ENSMUSG00000020167	849.808	-0.828468	0.169784	-4.87955	1.06331e-06	9.46773e-06	Tcf3
ENSMUSG00000020170	105.11	0.105078	0.181036	0.580427	0.561626	0.705577	Frs2
ENSMUSG00000020171	3260.36	-0.168232	0.145474	-1.15644	0.247501	0.404589	Yeats4
ENSMUSG00000020175	3.5116	-0.442941	0.512794	-0.86378	0.387709	0.55036	Rab36
ENSMUSG00000020176	12.4101	1.57063	0.404753	3.88047	0.000104254	0.000607923	Grb10
ENSMUSG00000020177	12.3029	0.706692	0.432007	1.63583	0.101874	0.210349	9530003J23Rik
ENSMUSG00000020178	154.038	-0.612647	0.176864	-3.46394	0.000532326	0.00257779	Adora2a
ENSMUSG00000020180	9349.04	-0.393302	0.231217	-1.70101	0.0889408	0.189371	Snrpd3
ENSMUSG00000020181	400.59	-0.509461	0.163966	-3.10711	0.00188929	0.00785158	Nav3
ENSMUSG00000020182	4.24432	1.10913	0.508547	2.18098	0.0291849	0.0777338	Ddc
ENSMUSG00000020183	230.314	-0.286002	0.206075	-1.38786	0.165181	0.302786	Cpm
ENSMUSG00000020184	2844.72	2.28241	0.167713	13.609	3.54181e-42	6.94194e-40	Mdm2
ENSMUSG00000020185	85.4517	0.660668	0.238369	2.77162	0.00557774	0.0197068	E2f7
ENSMUSG00000020186	417.688	1.07779	0.161086	6.69082	2.21921e-11	4.03213e-10	Csrp2
ENSMUSG00000020189	302.966	-0.572257	0.186824	-3.06309	0.00219065	0.00892193	Osbpl8
ENSMUSG00000020190	3917.9	0.424739	0.13159	3.22775	0.00124768	0.00546776	Mknk2
ENSMUSG00000020191	26.7436	-0.61019	0.318466	-1.91603	0.0553616	0.13095	4930415F15Rik
ENSMUSG00000020193	23.7774	-0.275907	0.324574	-0.850058	0.395293	0.557411	Zpbp
ENSMUSG00000020196	149.048	-0.733863	0.175111	-4.19085	2.77907e-05	0.000184097	Cabin1
ENSMUSG00000020198	1323.73	-0.270934	0.142284	-1.90418	0.0568871	0.133776	Ap3d1
ENSMUSG00000020205	264.478	1.91489	0.224548	8.52776	1.49213e-17	5.32953e-16	Phlda1
ENSMUSG00000020211	1130.93	-0.399329	0.1302	-3.06705	0.00216185	0.00883215	Sf3a2
ENSMUSG00000020212	41.6239	0.991124	0.279121	3.55087	0.000383959	0.00192964	Mdm1
ENSMUSG00000020213	2.09291	0.785449	0.510694	1.538	0.124048	0.244386	Glipr1l1
ENSMUSG00000020218	2.90476	0.0883041	0.512464	0.172313	0.863192	0.918177	Wif1
ENSMUSG00000020219	366.991	-0.568341	0.145469	-3.90696	9.34629e-05	0.000551354	Timm13
ENSMUSG00000020220	192.336	-0.353175	0.171613	-2.05798	0.0395922	0.100178	Vps13d
ENSMUSG00000020224	311.614	0.0937876	0.192876	0.486259	0.626783	0.755426	Llph
ENSMUSG00000020225	1493.19	0.569212	0.166344	3.42189	0.000621876	0.00295396	Tmbim4
ENSMUSG00000020227	189.109	-0.349847	0.165657	-2.11188	0.0346964	0.0899227	Irak3
ENSMUSG00000020228	603.628	0.222584	0.206655	1.07708	0.281445	0.444564	Helb
ENSMUSG00000020230	397.988	1.04086	0.150034	6.93752	3.99037e-12	8.15763e-11	Prmt2
ENSMUSG00000020231	53.0758	0.108617	0.24828	0.437478	0.661764	0.780303	Dip2a
ENSMUSG00000020232	887.569	0.285112	0.1576	1.80909	0.0704365	0.158022	Hmg20b
ENSMUSG00000020234	3.09144	0.976196	0.512798	1.90366	0.0569538	0.133848	4930404N11Rik
ENSMUSG00000020235	1263.83	-0.78931	0.211935	-3.7243	0.000195856	0.00106967	Fzr1
ENSMUSG00000020238	761.305	0.270712	0.16842	1.60736	0.107975	0.219827	Ncln
ENSMUSG00000020241	2.37268	0.789564	0.511245	1.54439	0.122493	0.242293	Col6a2
ENSMUSG00000020246	69.6921	-0.322967	0.243264	-1.32764	0.184297	0.327416	Hcfc2
ENSMUSG00000020248	4180.64	1.7016	0.183505	9.2728	1.81314e-20	8.51201e-19	Nfyb
ENSMUSG00000020250	443.143	0.33579	0.211306	1.58911	0.112034	0.225797	Txnrd1
ENSMUSG00000020251	3.1046	-0.0830941	0.511799	-0.162357	0.871025	0.923814	Glt8d2
ENSMUSG00000020253	594.415	-0.820572	0.150936	-5.43655	5.43224e-08	6.01111e-07	Ppm1m
ENSMUSG00000020255	1512.58	-0.199572	0.170859	-1.16805	0.242785	0.398834	D10Wsu102e
ENSMUSG00000020256	31.3397	-0.832046	0.337511	-2.46524	0.0136922	0.0417772	Aldh1l2
ENSMUSG00000020257	791.931	-0.107026	0.189592	-0.564507	0.572409	0.713762	Wdr82
ENSMUSG00000020258	103.226	0.392714	0.203391	1.93083	0.0535039	0.127421	Glyctk
ENSMUSG00000020260	347.452	0.212165	0.174079	1.21878	0.222927	0.376305	Pofut2
ENSMUSG00000020261	24.1309	0.034148	0.306949	0.111249	0.911419	0.947438	Slc36a1
ENSMUSG00000020262	11.4097	0.656123	0.409962	1.60045	0.109499	0.222	Adarb1
ENSMUSG00000020263	270.683	0.907829	0.161683	5.61488	1.96694e-08	2.36697e-07	Appl2
ENSMUSG00000020265	5093.87	-0.027109	0.131943	-0.20546	0.837212	0.901799	Sumo3
ENSMUSG00000020267	9291.24	-0.0894115	0.130009	-0.687732	0.491622	0.646426	Hint1
ENSMUSG00000020268	70.2572	0.448907	0.237932	1.8867	0.0592005	0.138052	Lyrm7
ENSMUSG00000020271	622.317	-0.39136	0.144335	-2.71147	0.00669866	0.0230845	Fbxw11
ENSMUSG00000020272	863.423	0.0971286	0.171633	0.56591	0.571455	0.713257	Stk10
ENSMUSG00000020273	285.643	0.586606	0.151509	3.87176	0.000108054	0.000627976	Papolg
ENSMUSG00000020275	61.2927	0.252919	0.278685	0.907544	0.364119	0.528109	Rel
ENSMUSG00000020277	3054.43	0.32231	0.357905	0.900546	0.36783	0.531769	Pfkl
ENSMUSG00000020279	74.5595	-1.615	0.342261	-4.71861	2.37457e-06	1.97839e-05	Il9r
ENSMUSG00000020280	199.434	-0.049577	0.143597	-0.34525	0.729907	0.828323	Pus10
ENSMUSG00000020282	26.8133	-0.269891	0.296754	-0.909475	0.363099	0.527073	Rhbdf1
ENSMUSG00000020283	55.2932	0.138144	0.272801	0.506391	0.612582	0.745	Pex13
ENSMUSG00000020284	51.4299	0.438188	0.2541	1.72447	0.0846228	0.182315	1810043G02Rik
ENSMUSG00000020287	708.826	0.847183	0.147783	5.73261	9.88947e-09	1.24552e-07	Mpg
ENSMUSG00000020288	304.402	-0.253518	0.247387	-1.02478	0.305467	0.469028	Ahsa2
ENSMUSG00000020289	299.02	0.43835	0.157504	2.7831	0.00538429	0.0191051	Nprl3
ENSMUSG00000020290	861.514	-0.629676	0.137272	-4.58707	4.49508e-06	3.55615e-05	Xpo1
ENSMUSG00000020297	5.88568	-0.219761	0.501936	-0.437827	0.661512	0.780181	Nsg2
ENSMUSG00000020300	202.181	0.520007	0.145557	3.57252	0.000353561	0.0017947	Cpeb4
ENSMUSG00000020303	9.98867	-0.581756	0.439134	-1.32478	0.185245	0.328485	Stc2
ENSMUSG00000020305	1190.21	-0.654486	0.124871	-5.24131	1.59437e-07	1.63826e-06	Asb3
ENSMUSG00000020307	2684.89	0.672851	0.223317	3.01298	0.00258693	0.0102691	Cdc34
ENSMUSG00000020308	735.347	0.107971	0.157755	0.68442	0.49371	0.647922	Tpgs1
ENSMUSG00000020309	59.976	0.774239	0.244652	3.16465	0.00155268	0.00660681	Chac2
[truncated: 13,521 more rows]
