# Supplementary material for: Tia1 dependent regulation of mRNA subcellular location and translation controls p53 expression in B cells
Source: Nat Commun. 2017 Sep 13;8:530. doi: 10.1038/s41467-017-00454-2 (PMC5597594; doi:10.1038/s41467-017-00454-2)
Supplement: Supplementary file 5 — Supplementary Data 4 [file 41467_2017_454_MOESM5_ESM.xlsx]

## Sheet: Sheet1
Supplementary Data 4. Changes in ribosome-associated mRNA abundance after treatment with etoposide.
Cells: Primary splenic B cells
Activation: LPS for 48h
DNA damage induced with etoposide for 4 h
mRNA fractionation: 10-50% sucrose gradient, 13 fractions collected
mRNAseq analysis done with Tophat , HTseq-count, and DESeq2
Conditions compared: LPS+Etoposide versus LPS
Biological replicates = 4
Generalized linear model - GLM (read.counts ~ condition + polysome.fraction + condition:polysome.fraction)
Likelihood ratio test was performed between the original and a reduced (read.counts ~ polysome.fraction) GLMs.
Post-hoc pairwise t-test to find changes in polysome fractions
ensembl_gene_id	Polysome fraction	Location	p value
ENSMUSG00000028180	4	monosomes	0.905389
ENSMUSG00000028180	5	monosomes	0.504257
ENSMUSG00000028180	6	monosomes	0.801857
ENSMUSG00000028180	7	monosomes	0.242707
ENSMUSG00000028180	8	light polysomes	0.61549
ENSMUSG00000028180	9	light polysomes	0.873467
ENSMUSG00000028180	10	light polysomes	0.972828
ENSMUSG00000028180	11	heavy polysomes	0.850544
ENSMUSG00000028180	12	heavy polysomes	0.809382
ENSMUSG00000028180	13	heavy polysomes	0.862861
ENSMUSG00000028180	14	heavy polysomes	0.862861
ENSMUSG00000028180	15	heavy polysomes	0.972828
ENSMUSG00000028180	16	heavy polysomes	0.622867
ENSMUSG00000028182	4	monosomes	0.000545502
ENSMUSG00000028182	5	monosomes	1
ENSMUSG00000028182	6	monosomes	1
ENSMUSG00000028182	7	monosomes	1
ENSMUSG00000028182	8	light polysomes	1
ENSMUSG00000028182	9	light polysomes	1
ENSMUSG00000028182	10	light polysomes	1
ENSMUSG00000028182	11	heavy polysomes	1
ENSMUSG00000028182	12	heavy polysomes	1
ENSMUSG00000028182	13	heavy polysomes	1
ENSMUSG00000028182	14	heavy polysomes	1
ENSMUSG00000028182	15	heavy polysomes	1
ENSMUSG00000028182	16	heavy polysomes	1
ENSMUSG00000002017	4	monosomes	0.0466395
ENSMUSG00000002017	5	monosomes	0.846234
ENSMUSG00000002017	6	monosomes	0.996268
ENSMUSG00000002017	7	monosomes	0.933765
ENSMUSG00000002017	8	light polysomes	0.996268
ENSMUSG00000002017	9	light polysomes	0.996268
ENSMUSG00000002017	10	light polysomes	0.996268
ENSMUSG00000002017	11	heavy polysomes	0.996268
ENSMUSG00000002017	12	heavy polysomes	0.698839
ENSMUSG00000002017	13	heavy polysomes	0.726035
ENSMUSG00000002017	14	heavy polysomes	0.996268
ENSMUSG00000002017	15	heavy polysomes	0.996268
ENSMUSG00000002017	16	heavy polysomes	0.70392
ENSMUSG00000028184	4	monosomes	0.423933
ENSMUSG00000028184	5	monosomes	1
ENSMUSG00000028184	6	monosomes	1
ENSMUSG00000028184	7	monosomes	1
ENSMUSG00000028184	8	light polysomes	1
ENSMUSG00000028184	9	light polysomes	1
ENSMUSG00000028184	10	light polysomes	1
ENSMUSG00000028184	11	heavy polysomes	1
ENSMUSG00000028184	12	heavy polysomes	1
ENSMUSG00000028184	13	heavy polysomes	1
ENSMUSG00000028184	14	heavy polysomes	1
ENSMUSG00000028184	15	heavy polysomes	1
ENSMUSG00000028184	16	heavy polysomes	1
ENSMUSG00000028187	4	monosomes	0.158396
ENSMUSG00000028187	5	monosomes	0.835671
ENSMUSG00000028187	6	monosomes	0.934891
ENSMUSG00000028187	7	monosomes	0.771837
ENSMUSG00000028187	8	light polysomes	0.845392
ENSMUSG00000028187	9	light polysomes	0.978357
ENSMUSG00000028187	10	light polysomes	0.788208
ENSMUSG00000028187	11	heavy polysomes	0.116299
ENSMUSG00000028187	12	heavy polysomes	0.147527
ENSMUSG00000028187	13	heavy polysomes	0.788208
ENSMUSG00000028187	14	heavy polysomes	0.217313
ENSMUSG00000028187	15	heavy polysomes	0.529596
ENSMUSG00000028187	16	heavy polysomes	0.664846
ENSMUSG00000028189	4	monosomes	1
ENSMUSG00000028189	5	monosomes	0.394298
ENSMUSG00000028189	6	monosomes	0.908412
ENSMUSG00000028189	7	monosomes	0.394298
ENSMUSG00000028189	8	light polysomes	0.73677
ENSMUSG00000028189	9	light polysomes	0.901571
ENSMUSG00000028189	10	light polysomes	1
ENSMUSG00000028189	11	heavy polysomes	0.835624
ENSMUSG00000028189	12	heavy polysomes	0.737685
ENSMUSG00000028189	13	heavy polysomes	0.430558
ENSMUSG00000028189	14	heavy polysomes	0.737685
ENSMUSG00000028189	15	heavy polysomes	0.394298
ENSMUSG00000028189	16	heavy polysomes	0.394298
ENSMUSG00000053219	4	monosomes	0.505891
ENSMUSG00000053219	5	monosomes	0.724524
ENSMUSG00000053219	6	monosomes	0.976059
ENSMUSG00000053219	7	monosomes	0.94932
ENSMUSG00000053219	8	light polysomes	0.805409
ENSMUSG00000053219	9	light polysomes	0.976059
ENSMUSG00000053219	10	light polysomes	0.976059
ENSMUSG00000053219	11	heavy polysomes	0.976059
ENSMUSG00000053219	12	heavy polysomes	0.976059
ENSMUSG00000053219	13	heavy polysomes	0.976059
ENSMUSG00000053219	14	heavy polysomes	0.976059
ENSMUSG00000053219	15	heavy polysomes	0.976059
ENSMUSG00000053219	16	heavy polysomes	0.976059
ENSMUSG00000083012	4	monosomes	1
ENSMUSG00000083012	5	monosomes	1
ENSMUSG00000083012	6	monosomes	0.955863
ENSMUSG00000083012	7	monosomes	1
ENSMUSG00000083012	8	light polysomes	0.955863
ENSMUSG00000083012	9	light polysomes	0.22442
ENSMUSG00000083012	10	light polysomes	0.850372
ENSMUSG00000083012	11	heavy polysomes	0.943079
ENSMUSG00000083012	12	heavy polysomes	1
ENSMUSG00000083012	13	heavy polysomes	0.867215
ENSMUSG00000083012	14	heavy polysomes	1
ENSMUSG00000083012	15	heavy polysomes	0.850372
ENSMUSG00000083012	16	heavy polysomes	0.22442
ENSMUSG00000040414	4	monosomes	0.00374422
ENSMUSG00000040414	5	monosomes	0.0613798
ENSMUSG00000040414	6	monosomes	0.37668
ENSMUSG00000040414	7	monosomes	0.714251
ENSMUSG00000040414	8	light polysomes	0.738737
ENSMUSG00000040414	9	light polysomes	0.786436
ENSMUSG00000040414	10	light polysomes	0.682632
ENSMUSG00000040414	11	heavy polysomes	0.249642
ENSMUSG00000040414	12	heavy polysomes	0.399025
ENSMUSG00000040414	13	heavy polysomes	0.926155
ENSMUSG00000040414	14	heavy polysomes	0.798559
ENSMUSG00000040414	15	heavy polysomes	0.927844
ENSMUSG00000040414	16	heavy polysomes	0.273479
ENSMUSG00000046020	4	monosomes	0.812237
ENSMUSG00000046020	5	monosomes	0.0354287
ENSMUSG00000046020	6	monosomes	0.133347
ENSMUSG00000046020	7	monosomes	0.309501
ENSMUSG00000046020	8	light polysomes	0.506778
ENSMUSG00000046020	9	light polysomes	0.569785
ENSMUSG00000046020	10	light polysomes	0.772039
ENSMUSG00000046020	11	heavy polysomes	0.988792
ENSMUSG00000046020	12	heavy polysomes	0.401173
ENSMUSG00000046020	13	heavy polysomes	0.523296
ENSMUSG00000046020	14	heavy polysomes	0.133347
ENSMUSG00000046020	15	heavy polysomes	0.812237
ENSMUSG00000046020	16	heavy polysomes	0.812237
ENSMUSG00000046027	4	monosomes	0.75594
ENSMUSG00000046027	5	monosomes	0.784137
ENSMUSG00000046027	6	monosomes	0.80728
ENSMUSG00000046027	7	monosomes	0.121388
ENSMUSG00000046027	8	light polysomes	0.907552
ENSMUSG00000046027	9	light polysomes	0.632134
ENSMUSG00000046027	10	light polysomes	3.92e-05
ENSMUSG00000046027	11	heavy polysomes	0.27675
ENSMUSG00000046027	12	heavy polysomes	0.0820194
ENSMUSG00000046027	13	heavy polysomes	0.710939
ENSMUSG00000046027	14	heavy polysomes	0.17657
ENSMUSG00000046027	15	heavy polysomes	0.907552
ENSMUSG00000046027	16	heavy polysomes	0.545099
ENSMUSG00000046756	4	monosomes	0.730515
ENSMUSG00000046756	5	monosomes	0.287921
ENSMUSG00000046756	6	monosomes	0.714388
ENSMUSG00000046756	7	monosomes	0.738778
ENSMUSG00000046756	8	light polysomes	0.902357
ENSMUSG00000046756	9	light polysomes	0.743045
ENSMUSG00000046756	10	light polysomes	0.902357
ENSMUSG00000046756	11	heavy polysomes	0.869923
ENSMUSG00000046756	12	heavy polysomes	0.958011
ENSMUSG00000046756	13	heavy polysomes	0.870822
ENSMUSG00000046756	14	heavy polysomes	0.912053
ENSMUSG00000046756	15	heavy polysomes	0.773926
ENSMUSG00000046756	16	heavy polysomes	0.902357
ENSMUSG00000043505	4	monosomes	0.439814
ENSMUSG00000043505	5	monosomes	0.000502022
ENSMUSG00000043505	6	monosomes	3.63e-10
ENSMUSG00000043505	7	monosomes	2.3e-12
ENSMUSG00000043505	8	light polysomes	3e-07
ENSMUSG00000043505	9	light polysomes	0.00439803
ENSMUSG00000043505	10	light polysomes	0.14547
ENSMUSG00000043505	11	heavy polysomes	0.397301
ENSMUSG00000043505	12	heavy polysomes	0.518698
ENSMUSG00000043505	13	heavy polysomes	0.859834
ENSMUSG00000043505	14	heavy polysomes	0.861856
ENSMUSG00000043505	15	heavy polysomes	0.687948
ENSMUSG00000043505	16	heavy polysomes	0.583997
ENSMUSG00000006850	4	monosomes	0.917764
ENSMUSG00000006850	5	monosomes	0.969721
ENSMUSG00000006850	6	monosomes	0.903874
ENSMUSG00000006850	7	monosomes	0.995609
ENSMUSG00000006850	8	light polysomes	0.726701
ENSMUSG00000006850	9	light polysomes	0.965548
ENSMUSG00000006850	10	light polysomes	0.917355
ENSMUSG00000006850	11	heavy polysomes	0.969721
ENSMUSG00000006850	12	heavy polysomes	0.299071
ENSMUSG00000006850	13	heavy polysomes	0.950503
ENSMUSG00000006850	14	heavy polysomes	0.917764
ENSMUSG00000006850	15	heavy polysomes	0.730388
ENSMUSG00000006850	16	heavy polysomes	0.656428
ENSMUSG00000002015	4	monosomes	0.0167837
ENSMUSG00000002015	5	monosomes	0.998742
ENSMUSG00000002015	6	monosomes	0.998742
ENSMUSG00000002015	7	monosomes	0.975547
ENSMUSG00000002015	8	light polysomes	0.975547
ENSMUSG00000002015	9	light polysomes	0.998742
ENSMUSG00000002015	10	light polysomes	0.9312
ENSMUSG00000002015	11	heavy polysomes	0.679212
ENSMUSG00000002015	12	heavy polysomes	0.985335
ENSMUSG00000002015	13	heavy polysomes	1.85e-05
ENSMUSG00000002015	14	heavy polysomes	0.277297
ENSMUSG00000002015	15	heavy polysomes	0.591029
ENSMUSG00000002015	16	heavy polysomes	0.947038
ENSMUSG00000039163	4	monosomes	0.602413
ENSMUSG00000039163	5	monosomes	0.891995
ENSMUSG00000039163	6	monosomes	0.366292
ENSMUSG00000039163	7	monosomes	0.744968
ENSMUSG00000039163	8	light polysomes	0.86754
ENSMUSG00000039163	9	light polysomes	0.816147
ENSMUSG00000039163	10	light polysomes	0.891995
ENSMUSG00000039163	11	heavy polysomes	0.560471
ENSMUSG00000039163	12	heavy polysomes	0.972349
ENSMUSG00000039163	13	heavy polysomes	0.981105
ENSMUSG00000039163	14	heavy polysomes	0.998928
ENSMUSG00000039163	15	heavy polysomes	0.985405
ENSMUSG00000039163	16	heavy polysomes	0.998928
ENSMUSG00000035139	4	monosomes	0.743546
ENSMUSG00000035139	5	monosomes	0.290809
ENSMUSG00000035139	6	monosomes	0.858469
ENSMUSG00000035139	7	monosomes	0.909478
ENSMUSG00000035139	8	light polysomes	0.92104
ENSMUSG00000035139	9	light polysomes	0.885461
ENSMUSG00000035139	10	light polysomes	0.653646
ENSMUSG00000035139	11	heavy polysomes	0.933084
ENSMUSG00000035139	12	heavy polysomes	0.663769
ENSMUSG00000035139	13	heavy polysomes	0.77623
ENSMUSG00000035139	14	heavy polysomes	0.593906
ENSMUSG00000035139	15	heavy polysomes	0.868878
ENSMUSG00000035139	16	heavy polysomes	0.868878
ENSMUSG00000021143	4	monosomes	0.225436
ENSMUSG00000021143	5	monosomes	0.978983
ENSMUSG00000021143	6	monosomes	0.636243
ENSMUSG00000021143	7	monosomes	0.892932
ENSMUSG00000021143	8	light polysomes	0.796115
ENSMUSG00000021143	9	light polysomes	0.623991
ENSMUSG00000021143	10	light polysomes	0.892932
ENSMUSG00000021143	11	heavy polysomes	0.784112
ENSMUSG00000021143	12	heavy polysomes	0.93352
ENSMUSG00000021143	13	heavy polysomes	0.978983
ENSMUSG00000021143	14	heavy polysomes	0.904177
ENSMUSG00000021143	15	heavy polysomes	0.858593
ENSMUSG00000021143	16	heavy polysomes	0.636243
ENSMUSG00000081344	4	monosomes	0.194942
ENSMUSG00000081344	5	monosomes	0.0506765
ENSMUSG00000081344	6	monosomes	0.401628
ENSMUSG00000081344	7	monosomes	0.76778
ENSMUSG00000081344	8	light polysomes	0.996454
ENSMUSG00000081344	9	light polysomes	0.996454
ENSMUSG00000081344	10	light polysomes	0.996454
ENSMUSG00000081344	11	heavy polysomes	0.996454
ENSMUSG00000081344	12	heavy polysomes	0.996454
ENSMUSG00000081344	13	heavy polysomes	0.996454
ENSMUSG00000081344	14	heavy polysomes	0.996454
ENSMUSG00000081344	15	heavy polysomes	0.996454
ENSMUSG00000081344	16	heavy polysomes	0.996454
ENSMUSG00000020755	4	monosomes	0.670957
ENSMUSG00000020755	5	monosomes	0.982312
ENSMUSG00000020755	6	monosomes	0.892067
ENSMUSG00000020755	7	monosomes	0.97229
ENSMUSG00000020755	8	light polysomes	0.892067
ENSMUSG00000020755	9	light polysomes	0.945798
ENSMUSG00000020755	10	light polysomes	0.821293
ENSMUSG00000020755	11	heavy polysomes	0.962306
ENSMUSG00000020755	12	heavy polysomes	0.935439
ENSMUSG00000020755	13	heavy polysomes	0.37006
ENSMUSG00000020755	14	heavy polysomes	0.471097
ENSMUSG00000020755	15	heavy polysomes	0.975512
ENSMUSG00000020755	16	heavy polysomes	0.82745
ENSMUSG00000071379	4	monosomes	0.875179
ENSMUSG00000071379	5	monosomes	0.125453
ENSMUSG00000071379	6	monosomes	0.335211
ENSMUSG00000071379	7	monosomes	0.120975
ENSMUSG00000071379	8	light polysomes	0.0775852
ENSMUSG00000071379	9	light polysomes	0.0424816
ENSMUSG00000071379	10	light polysomes	0.00303866
ENSMUSG00000071379	11	heavy polysomes	0.000127695
ENSMUSG00000071379	12	heavy polysomes	9.32e-08
ENSMUSG00000071379	13	heavy polysomes	9.62e-05
ENSMUSG00000071379	14	heavy polysomes	0.0775852
ENSMUSG00000071379	15	heavy polysomes	0.101914
ENSMUSG00000071379	16	heavy polysomes	0.094804
ENSMUSG00000042453	4	monosomes	0.0150536
ENSMUSG00000042453	5	monosomes	0.507979
ENSMUSG00000042453	6	monosomes	0.324332
ENSMUSG00000042453	7	monosomes	0.910966
ENSMUSG00000042453	8	light polysomes	0.905971
ENSMUSG00000042453	9	light polysomes	0.976478
ENSMUSG00000042453	10	light polysomes	0.691293
ENSMUSG00000042453	11	heavy polysomes	0.997592
ENSMUSG00000042453	12	heavy polysomes	0.942174
ENSMUSG00000042453	13	heavy polysomes	0.902473
ENSMUSG00000042453	14	heavy polysomes	0.902713
ENSMUSG00000042453	15	heavy polysomes	0.724578
ENSMUSG00000042453	16	heavy polysomes	0.00762355
ENSMUSG00000020752	4	monosomes	0.982731
ENSMUSG00000020752	5	monosomes	0.0471009
ENSMUSG00000020752	6	monosomes	0.721953
ENSMUSG00000020752	7	monosomes	0.839933
ENSMUSG00000020752	8	light polysomes	0.928088
ENSMUSG00000020752	9	light polysomes	0.903621
ENSMUSG00000020752	10	light polysomes	0.785858
ENSMUSG00000020752	11	heavy polysomes	0.928088
ENSMUSG00000020752	12	heavy polysomes	0.497068
ENSMUSG00000020752	13	heavy polysomes	0.198337
ENSMUSG00000020752	14	heavy polysomes	0.0115244
ENSMUSG00000020752	15	heavy polysomes	0.97651
ENSMUSG00000020752	16	heavy polysomes	0.84272
ENSMUSG00000037979	4	monosomes	0.00034604
ENSMUSG00000037979	5	monosomes	0.765091
ENSMUSG00000037979	6	monosomes	0.976533
ENSMUSG00000037979	7	monosomes	0.709321
ENSMUSG00000037979	8	light polysomes	0.528614
ENSMUSG00000037979	9	light polysomes	0.787304
ENSMUSG00000037979	10	light polysomes	0.000721353
ENSMUSG00000037979	11	heavy polysomes	0.934471
ENSMUSG00000037979	12	heavy polysomes	0.90897
ENSMUSG00000037979	13	heavy polysomes	0.907764
ENSMUSG00000037979	14	heavy polysomes	0.99251
ENSMUSG00000037979	15	heavy polysomes	0.494462
ENSMUSG00000037979	16	heavy polysomes	0.629127
ENSMUSG00000011008	4	monosomes	0.687243
ENSMUSG00000011008	5	monosomes	0.919126
ENSMUSG00000011008	6	monosomes	0.830003
ENSMUSG00000011008	7	monosomes	0.887012
ENSMUSG00000011008	8	light polysomes	0.901307
ENSMUSG00000011008	9	light polysomes	0.919126
ENSMUSG00000011008	10	light polysomes	0.827821
ENSMUSG00000011008	11	heavy polysomes	0.964949
ENSMUSG00000011008	12	heavy polysomes	0.975355
ENSMUSG00000011008	13	heavy polysomes	0.864401
ENSMUSG00000011008	14	heavy polysomes	0.890621
ENSMUSG00000011008	15	heavy polysomes	0.978926
ENSMUSG00000011008	16	heavy polysomes	0.975355
ENSMUSG00000020758	4	monosomes	1
ENSMUSG00000020758	5	monosomes	1
ENSMUSG00000020758	6	monosomes	1
ENSMUSG00000020758	7	monosomes	1
ENSMUSG00000020758	8	light polysomes	1
ENSMUSG00000020758	9	light polysomes	1
ENSMUSG00000020758	10	light polysomes	1
ENSMUSG00000020758	11	heavy polysomes	1
ENSMUSG00000020758	12	heavy polysomes	1
ENSMUSG00000020758	13	heavy polysomes	1
ENSMUSG00000020758	14	heavy polysomes	1
ENSMUSG00000020758	15	heavy polysomes	1
ENSMUSG00000020758	16	heavy polysomes	1
ENSMUSG00000022972	4	monosomes	0.646162
ENSMUSG00000022972	5	monosomes	0.445988
ENSMUSG00000022972	6	monosomes	0.733385
ENSMUSG00000022972	7	monosomes	0.613155
ENSMUSG00000022972	8	light polysomes	0.377888
ENSMUSG00000022972	9	light polysomes	0.0207866
ENSMUSG00000022972	10	light polysomes	0.0772933
ENSMUSG00000022972	11	heavy polysomes	0.000236231
ENSMUSG00000022972	12	heavy polysomes	0.0785966
ENSMUSG00000022972	13	heavy polysomes	0.319649
ENSMUSG00000022972	14	heavy polysomes	0.309729
ENSMUSG00000022972	15	heavy polysomes	0.231126
ENSMUSG00000022972	16	heavy polysomes	0.806995
ENSMUSG00000020300	4	monosomes	0.552906
ENSMUSG00000020300	5	monosomes	0.743143
ENSMUSG00000020300	6	monosomes	0.184123
ENSMUSG00000020300	7	monosomes	0.617098
ENSMUSG00000020300	8	light polysomes	0.581181
ENSMUSG00000020300	9	light polysomes	0.703395
ENSMUSG00000020300	10	light polysomes	0.715837
ENSMUSG00000020300	11	heavy polysomes	0.914694
ENSMUSG00000020300	12	heavy polysomes	0.33094
ENSMUSG00000020300	13	heavy polysomes	0.499925
ENSMUSG00000020300	14	heavy polysomes	0.552906
ENSMUSG00000020300	15	heavy polysomes	0.576076
ENSMUSG00000020300	16	heavy polysomes	0.914694
ENSMUSG00000032212	4	monosomes	0.933164
ENSMUSG00000032212	5	monosomes	0.933164
ENSMUSG00000032212	6	monosomes	0.870951
ENSMUSG00000032212	7	monosomes	0.997836
ENSMUSG00000032212	8	light polysomes	0.870951
ENSMUSG00000032212	9	light polysomes	0.779561
ENSMUSG00000032212	10	light polysomes	0.856211
ENSMUSG00000032212	11	heavy polysomes	0.870951
ENSMUSG00000032212	12	heavy polysomes	0.994877
ENSMUSG00000032212	13	heavy polysomes	0.632564
ENSMUSG00000032212	14	heavy polysomes	0.124261
ENSMUSG00000032212	15	heavy polysomes	0.13933
ENSMUSG00000032212	16	heavy polysomes	0.747239
ENSMUSG00000038762	4	monosomes	0.948393
ENSMUSG00000038762	5	monosomes	0.776922
ENSMUSG00000038762	6	monosomes	0.948393
ENSMUSG00000038762	7	monosomes	0.525961
ENSMUSG00000038762	8	light polysomes	0.921047
ENSMUSG00000038762	9	light polysomes	0.672791
ENSMUSG00000038762	10	light polysomes	0.974621
ENSMUSG00000038762	11	heavy polysomes	0.988133
ENSMUSG00000038762	12	heavy polysomes	0.521323
ENSMUSG00000038762	13	heavy polysomes	0.311275
ENSMUSG00000038762	14	heavy polysomes	0.45484
ENSMUSG00000038762	15	heavy polysomes	0.660944
ENSMUSG00000038762	16	heavy polysomes	0.990189
ENSMUSG00000096299	4	monosomes	1
ENSMUSG00000096299	5	monosomes	0.39508
ENSMUSG00000096299	6	monosomes	1
ENSMUSG00000096299	7	monosomes	1
ENSMUSG00000096299	8	light polysomes	1
ENSMUSG00000096299	9	light polysomes	1
ENSMUSG00000096299	10	light polysomes	1
ENSMUSG00000096299	11	heavy polysomes	1
ENSMUSG00000096299	12	heavy polysomes	1
ENSMUSG00000096299	13	heavy polysomes	1
ENSMUSG00000096299	14	heavy polysomes	1
ENSMUSG00000096299	15	heavy polysomes	1
ENSMUSG00000096299	16	heavy polysomes	1
ENSMUSG00000028233	4	monosomes	0.123188
ENSMUSG00000028233	5	monosomes	0.586091
ENSMUSG00000028233	6	monosomes	0.599564
ENSMUSG00000028233	7	monosomes	0.390323
ENSMUSG00000028233	8	light polysomes	0.958787
ENSMUSG00000028233	9	light polysomes	0.513062
ENSMUSG00000028233	10	light polysomes	0.996758
ENSMUSG00000028233	11	heavy polysomes	0.581168
ENSMUSG00000028233	12	heavy polysomes	0.996758
ENSMUSG00000028233	13	heavy polysomes	0.73071
ENSMUSG00000028233	14	heavy polysomes	0.00957127
ENSMUSG00000028233	15	heavy polysomes	0.258913
ENSMUSG00000028233	16	heavy polysomes	0.00970608
ENSMUSG00000028232	4	monosomes	0.00497449
ENSMUSG00000028232	5	monosomes	0.840196
ENSMUSG00000028232	6	monosomes	0.676087
ENSMUSG00000028232	7	monosomes	0.48285
ENSMUSG00000028232	8	light polysomes	0.512955
ENSMUSG00000028232	9	light polysomes	0.522069
ENSMUSG00000028232	10	light polysomes	0.428359
ENSMUSG00000028232	11	heavy polysomes	0.205067
ENSMUSG00000028232	12	heavy polysomes	0.0914993
ENSMUSG00000028232	13	heavy polysomes	0.228851
ENSMUSG00000028232	14	heavy polysomes	0.0605676
ENSMUSG00000028232	15	heavy polysomes	0.878312
ENSMUSG00000028232	16	heavy polysomes	0.840196
ENSMUSG00000057948	4	monosomes	0.0203442
ENSMUSG00000057948	5	monosomes	0.827824
ENSMUSG00000057948	6	monosomes	0.390763
ENSMUSG00000057948	7	monosomes	0.530651
ENSMUSG00000057948	8	light polysomes	0.475167
ENSMUSG00000057948	9	light polysomes	0.501304
ENSMUSG00000057948	10	light polysomes	0.791782
ENSMUSG00000057948	11	heavy polysomes	0.840544
ENSMUSG00000057948	12	heavy polysomes	0.428863
ENSMUSG00000057948	13	heavy polysomes	0.03325
ENSMUSG00000057948	14	heavy polysomes	0.0187284
ENSMUSG00000057948	15	heavy polysomes	0.389692
ENSMUSG00000057948	16	heavy polysomes	0.127061
ENSMUSG00000027671	4	monosomes	0.983745
ENSMUSG00000027671	5	monosomes	1
ENSMUSG00000027671	6	monosomes	1
ENSMUSG00000027671	7	monosomes	1
ENSMUSG00000027671	8	light polysomes	1
ENSMUSG00000027671	9	light polysomes	1
ENSMUSG00000027671	10	light polysomes	1
ENSMUSG00000027671	11	heavy polysomes	1
ENSMUSG00000027671	12	heavy polysomes	1
ENSMUSG00000027671	13	heavy polysomes	1
ENSMUSG00000027671	14	heavy polysomes	1
ENSMUSG00000027671	15	heavy polysomes	1
ENSMUSG00000027671	16	heavy polysomes	0.424869
ENSMUSG00000024925	4	monosomes	0.22878
ENSMUSG00000024925	5	monosomes	0.890712
ENSMUSG00000024925	6	monosomes	0.890712
ENSMUSG00000024925	7	monosomes	0.408412
ENSMUSG00000024925	8	light polysomes	0.0156386
ENSMUSG00000024925	9	light polysomes	0.968032
ENSMUSG00000024925	10	light polysomes	0.445014
ENSMUSG00000024925	11	heavy polysomes	0.0310096
ENSMUSG00000024925	12	heavy polysomes	0.238143
ENSMUSG00000024925	13	heavy polysomes	0.84313
ENSMUSG00000024925	14	heavy polysomes	0.351179
ENSMUSG00000024925	15	heavy polysomes	0.605022
ENSMUSG00000024925	16	heavy polysomes	0.781037
ENSMUSG00000036315	4	monosomes	0.9093
ENSMUSG00000036315	5	monosomes	0.606737
ENSMUSG00000036315	6	monosomes	0.320646
ENSMUSG00000036315	7	monosomes	0.672868
ENSMUSG00000036315	8	light polysomes	0.357766
ENSMUSG00000036315	9	light polysomes	3.36e-05
ENSMUSG00000036315	10	light polysomes	0.0303538
ENSMUSG00000036315	11	heavy polysomes	0.0157359
ENSMUSG00000036315	12	heavy polysomes	0.770092
ENSMUSG00000036315	13	heavy polysomes	0.804395
ENSMUSG00000036315	14	heavy polysomes	0.960499
ENSMUSG00000036315	15	heavy polysomes	0.962119
ENSMUSG00000036315	16	heavy polysomes	0.831633
ENSMUSG00000031878	4	monosomes	0.841814
ENSMUSG00000031878	5	monosomes	0.497317
ENSMUSG00000031878	6	monosomes	0.921202
ENSMUSG00000031878	7	monosomes	0.595921
ENSMUSG00000031878	8	light polysomes	0.264073
ENSMUSG00000031878	9	light polysomes	0.298555
ENSMUSG00000031878	10	light polysomes	0.422184
ENSMUSG00000031878	11	heavy polysomes	0.238419
ENSMUSG00000031878	12	heavy polysomes	0.448928
ENSMUSG00000031878	13	heavy polysomes	0.067708
ENSMUSG00000031878	14	heavy polysomes	0.261627
ENSMUSG00000031878	15	heavy polysomes	0.980024
ENSMUSG00000031878	16	heavy polysomes	0.916745
ENSMUSG00000032217	4	monosomes	0.996747
ENSMUSG00000032217	5	monosomes	0.996747
ENSMUSG00000032217	6	monosomes	0.996747
ENSMUSG00000032217	7	monosomes	0.996747
ENSMUSG00000032217	8	light polysomes	0.996747
ENSMUSG00000032217	9	light polysomes	0.996747
ENSMUSG00000032217	10	light polysomes	0.996747
ENSMUSG00000032217	11	heavy polysomes	0.996747
ENSMUSG00000032217	12	heavy polysomes	0.996747
ENSMUSG00000032217	13	heavy polysomes	0.996747
ENSMUSG00000032217	14	heavy polysomes	0.996747
ENSMUSG00000032217	15	heavy polysomes	0.996747
ENSMUSG00000032217	16	heavy polysomes	0.996747
ENSMUSG00000044534	4	monosomes	0.655662
ENSMUSG00000044534	5	monosomes	0.000203005
ENSMUSG00000044534	6	monosomes	0.286456
ENSMUSG00000044534	7	monosomes	0.756449
ENSMUSG00000044534	8	light polysomes	0.716235
ENSMUSG00000044534	9	light polysomes	0.899741
ENSMUSG00000044534	10	light polysomes	0.789983
ENSMUSG00000044534	11	heavy polysomes	0.788033
ENSMUSG00000044534	12	heavy polysomes	0.00137943
ENSMUSG00000044534	13	heavy polysomes	0.165124
ENSMUSG00000044534	14	heavy polysomes	0.031799
ENSMUSG00000044534	15	heavy polysomes	0.101634
ENSMUSG00000044534	16	heavy polysomes	0.789983
ENSMUSG00000066415	4	monosomes	0.998984
ENSMUSG00000066415	5	monosomes	0.000472651
ENSMUSG00000066415	6	monosomes	0.166054
ENSMUSG00000066415	7	monosomes	0.990305
ENSMUSG00000066415	8	light polysomes	0.990305
ENSMUSG00000066415	9	light polysomes	0.990305
ENSMUSG00000066415	10	light polysomes	0.981308
ENSMUSG00000066415	11	heavy polysomes	0.990305
ENSMUSG00000066415	12	heavy polysomes	0.999381
ENSMUSG00000066415	13	heavy polysomes	0.990305
ENSMUSG00000066415	14	heavy polysomes	0.990305
ENSMUSG00000066415	15	heavy polysomes	0.990305
ENSMUSG00000066415	16	heavy polysomes	0.990305
ENSMUSG00000037944	4	monosomes	0.0140021
ENSMUSG00000037944	5	monosomes	0.669587
ENSMUSG00000037944	6	monosomes	0.877435
ENSMUSG00000037944	7	monosomes	0.776661
ENSMUSG00000037944	8	light polysomes	0.865024
ENSMUSG00000037944	9	light polysomes	0.900293
ENSMUSG00000037944	10	light polysomes	0.939184
ENSMUSG00000037944	11	heavy polysomes	0.812389
ENSMUSG00000037944	12	heavy polysomes	0.799694
ENSMUSG00000037944	13	heavy polysomes	0.114546
ENSMUSG00000037944	14	heavy polysomes	0.799694
ENSMUSG00000037944	15	heavy polysomes	0.74835
ENSMUSG00000037944	16	heavy polysomes	0.869295
ENSMUSG00000068129	4	monosomes	1
ENSMUSG00000068129	5	monosomes	0.885856
ENSMUSG00000068129	6	monosomes	1
ENSMUSG00000068129	7	monosomes	0.885856
ENSMUSG00000068129	8	light polysomes	0.885856
ENSMUSG00000068129	9	light polysomes	0.127233
ENSMUSG00000068129	10	light polysomes	0.127233
ENSMUSG00000068129	11	heavy polysomes	0.945682
ENSMUSG00000068129	12	heavy polysomes	0.945682
ENSMUSG00000068129	13	heavy polysomes	0.945682
ENSMUSG00000068129	14	heavy polysomes	0.945682
ENSMUSG00000068129	15	heavy polysomes	0.121004
ENSMUSG00000068129	16	heavy polysomes	0.945682
ENSMUSG00000019916	4	monosomes	0.996565
ENSMUSG00000019916	5	monosomes	0.996565
ENSMUSG00000019916	6	monosomes	0.996565
ENSMUSG00000019916	7	monosomes	0.996565
ENSMUSG00000019916	8	light polysomes	0.996565
ENSMUSG00000019916	9	light polysomes	0.996565
ENSMUSG00000019916	10	light polysomes	0.996565
ENSMUSG00000019916	11	heavy polysomes	0.996565
ENSMUSG00000019916	12	heavy polysomes	0.0922598
ENSMUSG00000019916	13	heavy polysomes	0.996565
ENSMUSG00000019916	14	heavy polysomes	0.996565
ENSMUSG00000019916	15	heavy polysomes	0.996565
ENSMUSG00000019916	16	heavy polysomes	0.996565
ENSMUSG00000019917	4	monosomes	1
ENSMUSG00000019917	5	monosomes	0.497784
ENSMUSG00000019917	6	monosomes	0.867529
ENSMUSG00000019917	7	monosomes	0.71566
ENSMUSG00000019917	8	light polysomes	0.839709
ENSMUSG00000019917	9	light polysomes	0.660628
ENSMUSG00000019917	10	light polysomes	0.989079
ENSMUSG00000019917	11	heavy polysomes	1
ENSMUSG00000019917	12	heavy polysomes	0.9247
ENSMUSG00000019917	13	heavy polysomes	0.669127
ENSMUSG00000019917	14	heavy polysomes	0.71566
ENSMUSG00000019917	15	heavy polysomes	0.709463
ENSMUSG00000019917	16	heavy polysomes	0.172088
ENSMUSG00000078607	4	monosomes	1
ENSMUSG00000078607	5	monosomes	1
ENSMUSG00000078607	6	monosomes	1
ENSMUSG00000078607	7	monosomes	1
ENSMUSG00000078607	8	light polysomes	1
ENSMUSG00000078607	9	light polysomes	1
ENSMUSG00000078607	10	light polysomes	1
ENSMUSG00000078607	11	heavy polysomes	1
ENSMUSG00000078607	12	heavy polysomes	0.618987
ENSMUSG00000078607	13	heavy polysomes	1
ENSMUSG00000078607	14	heavy polysomes	1
ENSMUSG00000078607	15	heavy polysomes	1
ENSMUSG00000078607	16	heavy polysomes	1
ENSMUSG00000095334	4	monosomes	0.00114735
ENSMUSG00000095334	5	monosomes	0.235662
ENSMUSG00000095334	6	monosomes	0.267495
ENSMUSG00000095334	7	monosomes	0.397354
ENSMUSG00000095334	8	light polysomes	0.868946
ENSMUSG00000095334	9	light polysomes	0.955822
ENSMUSG00000095334	10	light polysomes	0.139678
ENSMUSG00000095334	11	heavy polysomes	0.530503
ENSMUSG00000095334	12	heavy polysomes	0.269924
ENSMUSG00000095334	13	heavy polysomes	0.788389
ENSMUSG00000095334	14	heavy polysomes	0.941383
ENSMUSG00000095334	15	heavy polysomes	0.784762
ENSMUSG00000095334	16	heavy polysomes	0.924504
ENSMUSG00000042942	4	monosomes	1
ENSMUSG00000042942	5	monosomes	1
ENSMUSG00000042942	6	monosomes	1
ENSMUSG00000042942	7	monosomes	1
ENSMUSG00000042942	8	light polysomes	1
ENSMUSG00000042942	9	light polysomes	1
ENSMUSG00000042942	10	light polysomes	1
ENSMUSG00000042942	11	heavy polysomes	1
ENSMUSG00000042942	12	heavy polysomes	1
ENSMUSG00000042942	13	heavy polysomes	1
ENSMUSG00000042942	14	heavy polysomes	1
ENSMUSG00000042942	15	heavy polysomes	1
ENSMUSG00000042942	16	heavy polysomes	1
ENSMUSG00000004947	4	monosomes	0.308113
ENSMUSG00000004947	5	monosomes	0.950736
ENSMUSG00000004947	6	monosomes	0.8353
ENSMUSG00000004947	7	monosomes	0.528702
ENSMUSG00000004947	8	light polysomes	0.519434
ENSMUSG00000004947	9	light polysomes	0.979852
ENSMUSG00000004947	10	light polysomes	0.906426
ENSMUSG00000004947	11	heavy polysomes	0.472742
ENSMUSG00000004947	12	heavy polysomes	0.0209554
ENSMUSG00000004947	13	heavy polysomes	0.00655663
ENSMUSG00000004947	14	heavy polysomes	0.178552
ENSMUSG00000004947	15	heavy polysomes	0.195005
ENSMUSG00000004947	16	heavy polysomes	0.220753
ENSMUSG00000004945	4	monosomes	0.945936
ENSMUSG00000004945	5	monosomes	0.00202818
ENSMUSG00000004945	6	monosomes	0.373617
ENSMUSG00000004945	7	monosomes	0.912955
ENSMUSG00000004945	8	light polysomes	0.625765
ENSMUSG00000004945	9	light polysomes	0.0246988
ENSMUSG00000004945	10	light polysomes	0.453939
ENSMUSG00000004945	11	heavy polysomes	0.682131
ENSMUSG00000004945	12	heavy polysomes	0.826597
ENSMUSG00000004945	13	heavy polysomes	0.804577
ENSMUSG00000004945	14	heavy polysomes	0.912275
ENSMUSG00000004945	15	heavy polysomes	0.377577
ENSMUSG00000004945	16	heavy polysomes	0.398067
ENSMUSG00000027405	4	monosomes	0.0737235
ENSMUSG00000027405	5	monosomes	0.0973585
ENSMUSG00000027405	6	monosomes	0.729974
ENSMUSG00000027405	7	monosomes	0.699669
ENSMUSG00000027405	8	light polysomes	0.729974
ENSMUSG00000027405	9	light polysomes	0.890812
ENSMUSG00000027405	10	light polysomes	0.919206
ENSMUSG00000027405	11	heavy polysomes	0.999978
ENSMUSG00000027405	12	heavy polysomes	0.919206
ENSMUSG00000027405	13	heavy polysomes	0.492079
ENSMUSG00000027405	14	heavy polysomes	0.857801
ENSMUSG00000027405	15	heavy polysomes	0.786406
ENSMUSG00000027405	16	heavy polysomes	0.972666
ENSMUSG00000027404	4	monosomes	0.545027
ENSMUSG00000027404	5	monosomes	0.999178
ENSMUSG00000027404	6	monosomes	0.898919
ENSMUSG00000027404	7	monosomes	0.999178
ENSMUSG00000027404	8	light polysomes	0.789557
ENSMUSG00000027404	9	light polysomes	0.956227
ENSMUSG00000027404	10	light polysomes	0.734937
ENSMUSG00000027404	11	heavy polysomes	0.235364
ENSMUSG00000027404	12	heavy polysomes	0.999178
ENSMUSG00000027404	13	heavy polysomes	0.898919
ENSMUSG00000027404	14	heavy polysomes	0.768711
ENSMUSG00000027404	15	heavy polysomes	0.997449
ENSMUSG00000027404	16	heavy polysomes	0.734937
ENSMUSG00000027406	4	monosomes	0.7067
ENSMUSG00000027406	5	monosomes	0.0576789
ENSMUSG00000027406	6	monosomes	0.00180332
ENSMUSG00000027406	7	monosomes	0.00816192
ENSMUSG00000027406	8	light polysomes	0.0295272
ENSMUSG00000027406	9	light polysomes	0.084819
ENSMUSG00000027406	10	light polysomes	0.0546956
ENSMUSG00000027406	11	heavy polysomes	0.130106
ENSMUSG00000027406	12	heavy polysomes	0.426152
ENSMUSG00000027406	13	heavy polysomes	0.331602
ENSMUSG00000027406	14	heavy polysomes	0.836693
ENSMUSG00000027406	15	heavy polysomes	0.645468
ENSMUSG00000027406	16	heavy polysomes	0.966618
ENSMUSG00000070443	4	monosomes	0.369007
ENSMUSG00000070443	5	monosomes	0.963695
ENSMUSG00000070443	6	monosomes	0.928622
ENSMUSG00000070443	7	monosomes	0.87014
ENSMUSG00000070443	8	light polysomes	0.702682
ENSMUSG00000070443	9	light polysomes	0.930941
ENSMUSG00000070443	10	light polysomes	0.824393
ENSMUSG00000070443	11	heavy polysomes	0.927154
ENSMUSG00000070443	12	heavy polysomes	0.795195
ENSMUSG00000070443	13	heavy polysomes	0.86317
ENSMUSG00000070443	14	heavy polysomes	0.87014
ENSMUSG00000070443	15	heavy polysomes	0.824393
ENSMUSG00000070443	16	heavy polysomes	0.804183
ENSMUSG00000020362	4	monosomes	0.761275
ENSMUSG00000020362	5	monosomes	0.657566
ENSMUSG00000020362	6	monosomes	0.456966
ENSMUSG00000020362	7	monosomes	0.509246
ENSMUSG00000020362	8	light polysomes	0.937977
ENSMUSG00000020362	9	light polysomes	0.153205
ENSMUSG00000020362	10	light polysomes	0.846324
ENSMUSG00000020362	11	heavy polysomes	0.0312424
ENSMUSG00000020362	12	heavy polysomes	0.781109
ENSMUSG00000020362	13	heavy polysomes	0.934595
ENSMUSG00000020362	14	heavy polysomes	0.117351
ENSMUSG00000020362	15	heavy polysomes	0.324234
ENSMUSG00000020362	16	heavy polysomes	0.0142665
ENSMUSG00000038895	4	monosomes	0.462871
ENSMUSG00000038895	5	monosomes	0.423157
ENSMUSG00000038895	6	monosomes	0.653214
ENSMUSG00000038895	7	monosomes	0.816806
ENSMUSG00000038895	8	light polysomes	0.378143
ENSMUSG00000038895	9	light polysomes	0.767298
ENSMUSG00000038895	10	light polysomes	0.920226
ENSMUSG00000038895	11	heavy polysomes	0.97907
ENSMUSG00000038895	12	heavy polysomes	0.81169
ENSMUSG00000038895	13	heavy polysomes	0.773678
ENSMUSG00000038895	14	heavy polysomes	0.984769
ENSMUSG00000038895	15	heavy polysomes	0.317312
ENSMUSG00000038895	16	heavy polysomes	0.653214
ENSMUSG00000064127	4	monosomes	0.27165
ENSMUSG00000064127	5	monosomes	0.919736
ENSMUSG00000064127	6	monosomes	0.967187
ENSMUSG00000064127	7	monosomes	0.969837
ENSMUSG00000064127	8	light polysomes	0.795586
ENSMUSG00000064127	9	light polysomes	0.888854
ENSMUSG00000064127	10	light polysomes	0.989323
ENSMUSG00000064127	11	heavy polysomes	0.500611
ENSMUSG00000064127	12	heavy polysomes	0.526489
ENSMUSG00000064127	13	heavy polysomes	0.871058
ENSMUSG00000064127	14	heavy polysomes	0.776896
ENSMUSG00000064127	15	heavy polysomes	0.379674
ENSMUSG00000064127	16	heavy polysomes	0.989323
ENSMUSG00000064125	4	monosomes	0.841083
ENSMUSG00000064125	5	monosomes	0.841083
ENSMUSG00000064125	6	monosomes	0.983139
ENSMUSG00000064125	7	monosomes	0.841083
ENSMUSG00000064125	8	light polysomes	0.841083
ENSMUSG00000064125	9	light polysomes	0.998354
ENSMUSG00000064125	10	light polysomes	0.998354
ENSMUSG00000064125	11	heavy polysomes	1
ENSMUSG00000064125	12	heavy polysomes	1
ENSMUSG00000064125	13	heavy polysomes	0.998354
ENSMUSG00000064125	14	heavy polysomes	0.993009
ENSMUSG00000064125	15	heavy polysomes	0.841083
ENSMUSG00000064125	16	heavy polysomes	0.998354
ENSMUSG00000097690	4	monosomes	2.28e-06
ENSMUSG00000097690	5	monosomes	1
ENSMUSG00000097690	6	monosomes	1
ENSMUSG00000097690	7	monosomes	1
ENSMUSG00000097690	8	light polysomes	1
ENSMUSG00000097690	9	light polysomes	1
ENSMUSG00000097690	10	light polysomes	1
ENSMUSG00000097690	11	heavy polysomes	1
ENSMUSG00000097690	12	heavy polysomes	1
ENSMUSG00000097690	13	heavy polysomes	1
ENSMUSG00000097690	14	heavy polysomes	1
ENSMUSG00000097690	15	heavy polysomes	1
ENSMUSG00000097690	16	heavy polysomes	1
ENSMUSG00000024294	4	monosomes	0.708058
ENSMUSG00000024294	5	monosomes	0.968972
ENSMUSG00000024294	6	monosomes	0.708058
ENSMUSG00000024294	7	monosomes	0.708058
ENSMUSG00000024294	8	light polysomes	0.718469
ENSMUSG00000024294	9	light polysomes	0.852373
ENSMUSG00000024294	10	light polysomes	0.83486
ENSMUSG00000024294	11	heavy polysomes	0.90076
ENSMUSG00000024294	12	heavy polysomes	0.968812
ENSMUSG00000024294	13	heavy polysomes	0.968812
ENSMUSG00000024294	14	heavy polysomes	0.998264
ENSMUSG00000024294	15	heavy polysomes	0.90076
ENSMUSG00000024294	16	heavy polysomes	0.998264
ENSMUSG00000018209	4	monosomes	0.105519
ENSMUSG00000018209	5	monosomes	0.647351
ENSMUSG00000018209	6	monosomes	0.832799
ENSMUSG00000018209	7	monosomes	0.80376
ENSMUSG00000018209	8	light polysomes	0.489767
ENSMUSG00000018209	9	light polysomes	0.880157
ENSMUSG00000018209	10	light polysomes	0.647457
ENSMUSG00000018209	11	heavy polysomes	0.2803
ENSMUSG00000018209	12	heavy polysomes	0.000293149
ENSMUSG00000018209	13	heavy polysomes	0.00207609
ENSMUSG00000018209	14	heavy polysomes	0.000782989
ENSMUSG00000018209	15	heavy polysomes	0.342516
ENSMUSG00000018209	16	heavy polysomes	0.0468376
ENSMUSG00000020305	4	monosomes	0.99397
ENSMUSG00000020305	5	monosomes	0.99397
ENSMUSG00000020305	6	monosomes	0.843057
ENSMUSG00000020305	7	monosomes	0.949225
ENSMUSG00000020305	8	light polysomes	0.870108
ENSMUSG00000020305	9	light polysomes	0.878432
ENSMUSG00000020305	10	light polysomes	0.712163
ENSMUSG00000020305	11	heavy polysomes	0.832482
ENSMUSG00000020305	12	heavy polysomes	0.467353
ENSMUSG00000020305	13	heavy polysomes	0.443029
ENSMUSG00000020305	14	heavy polysomes	0.318416
ENSMUSG00000020305	15	heavy polysomes	0.934443
ENSMUSG00000020305	16	heavy polysomes	0.387555
ENSMUSG00000042050	4	monosomes	1
ENSMUSG00000042050	5	monosomes	0.603459
ENSMUSG00000042050	6	monosomes	0.0565333
ENSMUSG00000042050	7	monosomes	0.00103859
ENSMUSG00000042050	8	light polysomes	0.63511
ENSMUSG00000042050	9	light polysomes	0.825485
ENSMUSG00000042050	10	light polysomes	0.766435
ENSMUSG00000042050	11	heavy polysomes	1
ENSMUSG00000042050	12	heavy polysomes	0.556093
ENSMUSG00000042050	13	heavy polysomes	0.650129
ENSMUSG00000042050	14	heavy polysomes	0.603459
ENSMUSG00000042050	15	heavy polysomes	0.766435
ENSMUSG00000042050	16	heavy polysomes	0.227784
ENSMUSG00000022960	4	monosomes	0.656338
ENSMUSG00000022960	5	monosomes	0.938787
ENSMUSG00000022960	6	monosomes	0.978768
ENSMUSG00000022960	7	monosomes	0.950409
ENSMUSG00000022960	8	light polysomes	0.882794
ENSMUSG00000022960	9	light polysomes	0.854642
ENSMUSG00000022960	10	light polysomes	0.938787
ENSMUSG00000022960	11	heavy polysomes	0.940697
ENSMUSG00000022960	12	heavy polysomes	0.712321
ENSMUSG00000022960	13	heavy polysomes	0.938787
ENSMUSG00000022960	14	heavy polysomes	0.943478
ENSMUSG00000022960	15	heavy polysomes	0.928126
ENSMUSG00000022960	16	heavy polysomes	0.865422
ENSMUSG00000054074	4	monosomes	1
ENSMUSG00000054074	5	monosomes	1
ENSMUSG00000054074	6	monosomes	1
ENSMUSG00000054074	7	monosomes	1
ENSMUSG00000054074	8	light polysomes	1
ENSMUSG00000054074	9	light polysomes	1
ENSMUSG00000054074	10	light polysomes	1
ENSMUSG00000054074	11	heavy polysomes	1
ENSMUSG00000054074	12	heavy polysomes	1
ENSMUSG00000054074	13	heavy polysomes	1
ENSMUSG00000054074	14	heavy polysomes	0.213098
ENSMUSG00000054074	15	heavy polysomes	1
ENSMUSG00000054074	16	heavy polysomes	1
ENSMUSG00000045007	4	monosomes	0.781335
ENSMUSG00000045007	5	monosomes	0.966687
ENSMUSG00000045007	6	monosomes	0.826846
ENSMUSG00000045007	7	monosomes	0.849759
ENSMUSG00000045007	8	light polysomes	0.962832
ENSMUSG00000045007	9	light polysomes	0.739057
ENSMUSG00000045007	10	light polysomes	0.964968
ENSMUSG00000045007	11	heavy polysomes	0.900543
ENSMUSG00000045007	12	heavy polysomes	0.966687
ENSMUSG00000045007	13	heavy polysomes	0.965072
ENSMUSG00000045007	14	heavy polysomes	0.959652
ENSMUSG00000045007	15	heavy polysomes	0.674324
ENSMUSG00000045007	16	heavy polysomes	0.981273
ENSMUSG00000001270	4	monosomes	0.368894
ENSMUSG00000001270	5	monosomes	0.999301
ENSMUSG00000001270	6	monosomes	0.999301
ENSMUSG00000001270	7	monosomes	0.999301
ENSMUSG00000001270	8	light polysomes	0.999301
ENSMUSG00000001270	9	light polysomes	0.999301
ENSMUSG00000001270	10	light polysomes	0.999301
ENSMUSG00000001270	11	heavy polysomes	0.999301
ENSMUSG00000001270	12	heavy polysomes	0.980361
ENSMUSG00000001270	13	heavy polysomes	0.279921
ENSMUSG00000001270	14	heavy polysomes	0.00146777
ENSMUSG00000001270	15	heavy polysomes	0.565874
ENSMUSG00000001270	16	heavy polysomes	0.701563
ENSMUSG00000041671	4	monosomes	0.089443
ENSMUSG00000041671	5	monosomes	0.926009
ENSMUSG00000041671	6	monosomes	0.976729
ENSMUSG00000041671	7	monosomes	0.991995
ENSMUSG00000041671	8	light polysomes	0.985726
ENSMUSG00000041671	9	light polysomes	0.926009
ENSMUSG00000041671	10	light polysomes	0.976729
ENSMUSG00000041671	11	heavy polysomes	0.991995
ENSMUSG00000041671	12	heavy polysomes	0.991995
ENSMUSG00000041671	13	heavy polysomes	0.900489
ENSMUSG00000041671	14	heavy polysomes	0.505384
ENSMUSG00000041671	15	heavy polysomes	0.991995
ENSMUSG00000041671	16	heavy polysomes	0.385711
ENSMUSG00000098178	4	monosomes	1.56e-07
ENSMUSG00000098178	5	monosomes	0.764516
ENSMUSG00000098178	6	monosomes	0.112824
ENSMUSG00000098178	7	monosomes	0.974004
ENSMUSG00000098178	8	light polysomes	0.996492
ENSMUSG00000098178	9	light polysomes	0.996492
ENSMUSG00000098178	10	light polysomes	0.996492
ENSMUSG00000098178	11	heavy polysomes	0.996492
ENSMUSG00000098178	12	heavy polysomes	0.764516
ENSMUSG00000098178	13	heavy polysomes	0.996492
ENSMUSG00000098178	14	heavy polysomes	0.996492
ENSMUSG00000098178	15	heavy polysomes	0.883262
ENSMUSG00000098178	16	heavy polysomes	0.996492
ENSMUSG00000010392	4	monosomes	0.746039
ENSMUSG00000010392	5	monosomes	0.901434
ENSMUSG00000010392	6	monosomes	0.768526
ENSMUSG00000010392	7	monosomes	0.814823
ENSMUSG00000010392	8	light polysomes	0.901434
ENSMUSG00000010392	9	light polysomes	0.268044
ENSMUSG00000010392	10	light polysomes	0.901434
ENSMUSG00000010392	11	heavy polysomes	0.526219
ENSMUSG00000010392	12	heavy polysomes	0.622437
ENSMUSG00000010392	13	heavy polysomes	0.263504
ENSMUSG00000010392	14	heavy polysomes	0.827162
ENSMUSG00000010392	15	heavy polysomes	0.92043
ENSMUSG00000010392	16	heavy polysomes	0.636832
ENSMUSG00000054079	4	monosomes	0.669962
ENSMUSG00000054079	5	monosomes	0.652539
ENSMUSG00000054079	6	monosomes	0.774063
ENSMUSG00000054079	7	monosomes	0.773607
ENSMUSG00000054079	8	light polysomes	0.561376
ENSMUSG00000054079	9	light polysomes	0.540863
ENSMUSG00000054079	10	light polysomes	0.548285
ENSMUSG00000054079	11	heavy polysomes	0.766744
ENSMUSG00000054079	12	heavy polysomes	0.753876
ENSMUSG00000054079	13	heavy polysomes	0.27514
ENSMUSG00000054079	14	heavy polysomes	0.143298
ENSMUSG00000054079	15	heavy polysomes	0.753876
ENSMUSG00000054079	16	heavy polysomes	0.0154011
ENSMUSG00000034957	4	monosomes	1
ENSMUSG00000034957	5	monosomes	0.315783
ENSMUSG00000034957	6	monosomes	0.446937
ENSMUSG00000034957	7	monosomes	0.138146
ENSMUSG00000034957	8	light polysomes	0.755606
ENSMUSG00000034957	9	light polysomes	0.201552
ENSMUSG00000034957	10	light polysomes	0.317404
ENSMUSG00000034957	11	heavy polysomes	0.806898
ENSMUSG00000034957	12	heavy polysomes	0.755606
ENSMUSG00000034957	13	heavy polysomes	0.781014
ENSMUSG00000034957	14	heavy polysomes	0.604422
ENSMUSG00000034957	15	heavy polysomes	1
ENSMUSG00000034957	16	heavy polysomes	0.901427
ENSMUSG00000087574	4	monosomes	6.11e-08
ENSMUSG00000087574	5	monosomes	0.999096
ENSMUSG00000087574	6	monosomes	0.999096
ENSMUSG00000087574	7	monosomes	0.999096
ENSMUSG00000087574	8	light polysomes	0.999096
ENSMUSG00000087574	9	light polysomes	0.999096
ENSMUSG00000087574	10	light polysomes	0.999096
ENSMUSG00000087574	11	heavy polysomes	0.999096
ENSMUSG00000087574	12	heavy polysomes	0.999096
ENSMUSG00000087574	13	heavy polysomes	0.999096
ENSMUSG00000087574	14	heavy polysomes	0.999096
ENSMUSG00000087574	15	heavy polysomes	0.999096
ENSMUSG00000087574	16	heavy polysomes	0.999096
ENSMUSG00000022967	4	monosomes	0.872251
ENSMUSG00000022967	5	monosomes	0.872251
ENSMUSG00000022967	6	monosomes	0.997936
ENSMUSG00000022967	7	monosomes	0.997936
ENSMUSG00000022967	8	light polysomes	0.999112
ENSMUSG00000022967	9	light polysomes	0.999112
ENSMUSG00000022967	10	light polysomes	0.997936
ENSMUSG00000022967	11	heavy polysomes	0.997936
ENSMUSG00000022967	12	heavy polysomes	0.997936
ENSMUSG00000022967	13	heavy polysomes	0.997936
ENSMUSG00000022967	14	heavy polysomes	0.997936
ENSMUSG00000022967	15	heavy polysomes	0.997936
ENSMUSG00000022967	16	heavy polysomes	0.997936
ENSMUSG00000037601	4	monosomes	0.482754
ENSMUSG00000037601	5	monosomes	0.926425
ENSMUSG00000037601	6	monosomes	0.702662
ENSMUSG00000037601	7	monosomes	0.909307
ENSMUSG00000037601	8	light polysomes	0.894823
ENSMUSG00000037601	9	light polysomes	0.655384
ENSMUSG00000037601	10	light polysomes	0.96809
ENSMUSG00000037601	11	heavy polysomes	0.389166
ENSMUSG00000037601	12	heavy polysomes	0.222561
ENSMUSG00000037601	13	heavy polysomes	0.909307
ENSMUSG00000037601	14	heavy polysomes	0.855585
ENSMUSG00000037601	15	heavy polysomes	0.920879
ENSMUSG00000037601	16	heavy polysomes	0.810923
ENSMUSG00000048281	4	monosomes	1
ENSMUSG00000048281	5	monosomes	1
ENSMUSG00000048281	6	monosomes	0.927737
ENSMUSG00000048281	7	monosomes	0.00221362
ENSMUSG00000048281	8	light polysomes	0.781002
ENSMUSG00000048281	9	light polysomes	0.169715
ENSMUSG00000048281	10	light polysomes	0.0262055
ENSMUSG00000048281	11	heavy polysomes	0.94058
ENSMUSG00000048281	12	heavy polysomes	1
ENSMUSG00000048281	13	heavy polysomes	1
ENSMUSG00000048281	14	heavy polysomes	1
ENSMUSG00000048281	15	heavy polysomes	1
ENSMUSG00000048281	16	heavy polysomes	0.442855
ENSMUSG00000058569	4	monosomes	0.178823
ENSMUSG00000058569	5	monosomes	0.875538
ENSMUSG00000058569	6	monosomes	0.977343
ENSMUSG00000058569	7	monosomes	0.939575
ENSMUSG00000058569	8	light polysomes	0.949919
ENSMUSG00000058569	9	light polysomes	0.910879
ENSMUSG00000058569	10	light polysomes	0.21783
ENSMUSG00000058569	11	heavy polysomes	0.0108028
ENSMUSG00000058569	12	heavy polysomes	0.0445959
ENSMUSG00000058569	13	heavy polysomes	0.605589
ENSMUSG00000058569	14	heavy polysomes	0.782961
ENSMUSG00000058569	15	heavy polysomes	0.977343
ENSMUSG00000058569	16	heavy polysomes	0.890289
ENSMUSG00000036764	4	monosomes	0.33802
ENSMUSG00000036764	5	monosomes	0.946936
ENSMUSG00000036764	6	monosomes	0.946936
ENSMUSG00000036764	7	monosomes	0.973686
ENSMUSG00000036764	8	light polysomes	0.724507
ENSMUSG00000036764	9	light polysomes	0.673434
ENSMUSG00000036764	10	light polysomes	0.211647
ENSMUSG00000036764	11	heavy polysomes	0.103463
ENSMUSG00000036764	12	heavy polysomes	0.000171051
ENSMUSG00000036764	13	heavy polysomes	0.566991
ENSMUSG00000036764	14	heavy polysomes	0.737127
ENSMUSG00000036764	15	heavy polysomes	0.100444
ENSMUSG00000036764	16	heavy polysomes	0.459141
ENSMUSG00000055805	4	monosomes	0.965959
ENSMUSG00000055805	5	monosomes	0.663895
ENSMUSG00000055805	6	monosomes	0.402963
ENSMUSG00000055805	7	monosomes	0.790018
ENSMUSG00000055805	8	light polysomes	0.293308
ENSMUSG00000055805	9	light polysomes	0.790018
ENSMUSG00000055805	10	light polysomes	0.47712
ENSMUSG00000055805	11	heavy polysomes	0.400084
ENSMUSG00000055805	12	heavy polysomes	0.000264464
ENSMUSG00000055805	13	heavy polysomes	0.098933
ENSMUSG00000055805	14	heavy polysomes	0.000430953
ENSMUSG00000055805	15	heavy polysomes	0.00563571
ENSMUSG00000055805	16	heavy polysomes	0.24015
ENSMUSG00000036768	4	monosomes	0.987276
ENSMUSG00000036768	5	monosomes	0.956519
ENSMUSG00000036768	6	monosomes	0.987276
ENSMUSG00000036768	7	monosomes	0.955416
ENSMUSG00000036768	8	light polysomes	0.986735
ENSMUSG00000036768	9	light polysomes	0.963789
ENSMUSG00000036768	10	light polysomes	0.953689
ENSMUSG00000036768	11	heavy polysomes	0.987276
ENSMUSG00000036768	12	heavy polysomes	0.910942
ENSMUSG00000036768	13	heavy polysomes	0.897048
ENSMUSG00000036768	14	heavy polysomes	0.0710244
ENSMUSG00000036768	15	heavy polysomes	0.0355472
ENSMUSG00000036768	16	heavy polysomes	0.775403
ENSMUSG00000036769	4	monosomes	0.720598
ENSMUSG00000036769	5	monosomes	0.922672
ENSMUSG00000036769	6	monosomes	0.972416
ENSMUSG00000036769	7	monosomes	0.922672
ENSMUSG00000036769	8	light polysomes	0.922672
ENSMUSG00000036769	9	light polysomes	0.966501
ENSMUSG00000036769	10	light polysomes	0.986912
ENSMUSG00000036769	11	heavy polysomes	0.959528
ENSMUSG00000036769	12	heavy polysomes	0.934372
ENSMUSG00000036769	13	heavy polysomes	0.930904
ENSMUSG00000036769	14	heavy polysomes	0.0601329
ENSMUSG00000036769	15	heavy polysomes	0.559653
ENSMUSG00000036769	16	heavy polysomes	0.751484
ENSMUSG00000074384	4	monosomes	0.00893392
ENSMUSG00000074384	5	monosomes	0.999801
ENSMUSG00000074384	6	monosomes	0.999801
ENSMUSG00000074384	7	monosomes	0.999801
ENSMUSG00000074384	8	light polysomes	0.999801
ENSMUSG00000074384	9	light polysomes	0.999801
ENSMUSG00000074384	10	light polysomes	0.999801
ENSMUSG00000074384	11	heavy polysomes	0.999801
ENSMUSG00000074384	12	heavy polysomes	0.999801
ENSMUSG00000074384	13	heavy polysomes	0.999801
ENSMUSG00000074384	14	heavy polysomes	0.999801
ENSMUSG00000074384	15	heavy polysomes	0.999801
ENSMUSG00000074384	16	heavy polysomes	0.999801
ENSMUSG00000021585	4	monosomes	0.924486
ENSMUSG00000021585	5	monosomes	0.881465
ENSMUSG00000021585	6	monosomes	0.727474
ENSMUSG00000021585	7	monosomes	0.193122
ENSMUSG00000021585	8	light polysomes	0.607514
ENSMUSG00000021585	9	light polysomes	0.443357
ENSMUSG00000021585	10	light polysomes	0.810761
ENSMUSG00000021585	11	heavy polysomes	0.912948
ENSMUSG00000021585	12	heavy polysomes	0.93428
ENSMUSG00000021585	13	heavy polysomes	0.0269105
ENSMUSG00000021585	14	heavy polysomes	0.000126582
ENSMUSG00000021585	15	heavy polysomes	0.396679
ENSMUSG00000021585	16	heavy polysomes	0.0101617
ENSMUSG00000086993	4	monosomes	0.276298
ENSMUSG00000086993	5	monosomes	1
ENSMUSG00000086993	6	monosomes	1
ENSMUSG00000086993	7	monosomes	1
ENSMUSG00000086993	8	light polysomes	1
ENSMUSG00000086993	9	light polysomes	1
ENSMUSG00000086993	10	light polysomes	1
ENSMUSG00000086993	11	heavy polysomes	1
ENSMUSG00000086993	12	heavy polysomes	1
ENSMUSG00000086993	13	heavy polysomes	1
ENSMUSG00000086993	14	heavy polysomes	1
ENSMUSG00000086993	15	heavy polysomes	1
ENSMUSG00000086993	16	heavy polysomes	0.38726
ENSMUSG00000074388	4	monosomes	1
ENSMUSG00000074388	5	monosomes	0.601388
ENSMUSG00000074388	6	monosomes	0.74257
ENSMUSG00000074388	7	monosomes	0.601388
ENSMUSG00000074388	8	light polysomes	1
ENSMUSG00000074388	9	light polysomes	0.74257
ENSMUSG00000074388	10	light polysomes	1
ENSMUSG00000074388	11	heavy polysomes	1
ENSMUSG00000074388	12	heavy polysomes	0.74257
ENSMUSG00000074388	13	heavy polysomes	1
ENSMUSG00000074388	14	heavy polysomes	1
ENSMUSG00000074388	15	heavy polysomes	1
ENSMUSG00000074388	16	heavy polysomes	0.74257
ENSMUSG00000001098	4	monosomes	0.828073
ENSMUSG00000001098	5	monosomes	0.639197
ENSMUSG00000001098	6	monosomes	0.933202
ENSMUSG00000001098	7	monosomes	0.863618
ENSMUSG00000001098	8	light polysomes	0.639197
ENSMUSG00000001098	9	light polysomes	0.555242
ENSMUSG00000001098	10	light polysomes	0.581553
ENSMUSG00000001098	11	heavy polysomes	0.0271809
ENSMUSG00000001098	12	heavy polysomes	0.00484042
ENSMUSG00000001098	13	heavy polysomes	1.99e-07
ENSMUSG00000001098	14	heavy polysomes	0.131105
ENSMUSG00000001098	15	heavy polysomes	0.639197
ENSMUSG00000001098	16	heavy polysomes	0.697647
ENSMUSG00000022974	4	monosomes	0.255772
ENSMUSG00000022974	5	monosomes	0.355297
ENSMUSG00000022974	6	monosomes	0.653997
ENSMUSG00000022974	7	monosomes	0.550373
ENSMUSG00000022974	8	light polysomes	0.178052
ENSMUSG00000022974	9	light polysomes	0.703901
ENSMUSG00000022974	10	light polysomes	0.817136
ENSMUSG00000022974	11	heavy polysomes	0.657118
ENSMUSG00000022974	12	heavy polysomes	0.945996
ENSMUSG00000022974	13	heavy polysomes	0.440798
ENSMUSG00000022974	14	heavy polysomes	0.346263
ENSMUSG00000022974	15	heavy polysomes	0.967801
ENSMUSG00000022974	16	heavy polysomes	0.927209
ENSMUSG00000084843	4	monosomes	2.99e-08
ENSMUSG00000084843	5	monosomes	1
ENSMUSG00000084843	6	monosomes	1
ENSMUSG00000084843	7	monosomes	1
ENSMUSG00000084843	8	light polysomes	1
ENSMUSG00000084843	9	light polysomes	1
ENSMUSG00000084843	10	light polysomes	1
ENSMUSG00000084843	11	heavy polysomes	1
ENSMUSG00000084843	12	heavy polysomes	1
ENSMUSG00000084843	13	heavy polysomes	1
ENSMUSG00000084843	14	heavy polysomes	1
ENSMUSG00000084843	15	heavy polysomes	1
ENSMUSG00000084843	16	heavy polysomes	1
ENSMUSG00000084846	4	monosomes	1
ENSMUSG00000084846	5	monosomes	0.602437
ENSMUSG00000084846	6	monosomes	0.00046433
ENSMUSG00000084846	7	monosomes	0.0248605
ENSMUSG00000084846	8	light polysomes	0.551951
ENSMUSG00000084846	9	light polysomes	0.0409641
ENSMUSG00000084846	10	light polysomes	0.849592
ENSMUSG00000084846	11	heavy polysomes	0.423234
ENSMUSG00000084846	12	heavy polysomes	0.786299
ENSMUSG00000084846	13	heavy polysomes	0.983946
ENSMUSG00000084846	14	heavy polysomes	0.983946
ENSMUSG00000084846	15	heavy polysomes	0.810757
ENSMUSG00000084846	16	heavy polysomes	0.395386
ENSMUSG00000037148	4	monosomes	0.811663
ENSMUSG00000037148	5	monosomes	0.40029
ENSMUSG00000037148	6	monosomes	0.975733
ENSMUSG00000037148	7	monosomes	0.811663
ENSMUSG00000037148	8	light polysomes	0.741833
ENSMUSG00000037148	9	light polysomes	0.880071
ENSMUSG00000037148	10	light polysomes	0.748099
ENSMUSG00000037148	11	heavy polysomes	0.871299
ENSMUSG00000037148	12	heavy polysomes	0.811663
ENSMUSG00000037148	13	heavy polysomes	0.0645468
ENSMUSG00000037148	14	heavy polysomes	0.748099
ENSMUSG00000037148	15	heavy polysomes	0.704154
ENSMUSG00000037148	16	heavy polysomes	0.438308
ENSMUSG00000084845	4	monosomes	0.0824704
ENSMUSG00000084845	5	monosomes	0.433255
ENSMUSG00000084845	6	monosomes	0.999863
ENSMUSG00000084845	7	monosomes	0.763726
ENSMUSG00000084845	8	light polysomes	0.999863
ENSMUSG00000084845	9	light polysomes	0.999863
ENSMUSG00000084845	10	light polysomes	0.999863
ENSMUSG00000084845	11	heavy polysomes	0.999863
ENSMUSG00000084845	12	heavy polysomes	0.999863
ENSMUSG00000084845	13	heavy polysomes	0.999863
ENSMUSG00000084845	14	heavy polysomes	0.999863
ENSMUSG00000084845	15	heavy polysomes	0.999863
ENSMUSG00000084845	16	heavy polysomes	0.999863
ENSMUSG00000038121	4	monosomes	0.213063
ENSMUSG00000038121	5	monosomes	0.991519
ENSMUSG00000038121	6	monosomes	0.780436
ENSMUSG00000038121	7	monosomes	0.941888
ENSMUSG00000038121	8	light polysomes	0.958426
ENSMUSG00000038121	9	light polysomes	0.952588
ENSMUSG00000038121	10	light polysomes	0.991519
ENSMUSG00000038121	11	heavy polysomes	0.759324
ENSMUSG00000038121	12	heavy polysomes	0.0620733
ENSMUSG00000038121	13	heavy polysomes	0.995484
ENSMUSG00000038121	14	heavy polysomes	0.8599
ENSMUSG00000038121	15	heavy polysomes	0.851425
ENSMUSG00000038121	16	heavy polysomes	0.929055
ENSMUSG00000019143	4	monosomes	0.353146
ENSMUSG00000019143	5	monosomes	0.508697
ENSMUSG00000019143	6	monosomes	0.4954
ENSMUSG00000019143	7	monosomes	0.41659
ENSMUSG00000019143	8	light polysomes	0.728676
ENSMUSG00000019143	9	light polysomes	0.970947
ENSMUSG00000019143	10	light polysomes	0.977941
ENSMUSG00000019143	11	heavy polysomes	0.836066
ENSMUSG00000019143	12	heavy polysomes	0.857015
ENSMUSG00000019143	13	heavy polysomes	0.478703
ENSMUSG00000019143	14	heavy polysomes	0.314792
ENSMUSG00000019143	15	heavy polysomes	0.763547
ENSMUSG00000019143	16	heavy polysomes	0.970947
ENSMUSG00000035133	4	monosomes	0.905745
ENSMUSG00000035133	5	monosomes	0.920814
ENSMUSG00000035133	6	monosomes	0.905745
ENSMUSG00000035133	7	monosomes	0.950009
ENSMUSG00000035133	8	light polysomes	0.997372
ENSMUSG00000035133	9	light polysomes	0.997372
ENSMUSG00000035133	10	light polysomes	0.905745
ENSMUSG00000035133	11	heavy polysomes	0.997372
ENSMUSG00000035133	12	heavy polysomes	0.905745
ENSMUSG00000035133	13	heavy polysomes	0.997372
ENSMUSG00000035133	14	heavy polysomes	0.997372
ENSMUSG00000035133	15	heavy polysomes	0.984237
ENSMUSG00000035133	16	heavy polysomes	0.997372
ENSMUSG00000033688	4	monosomes	1
ENSMUSG00000033688	5	monosomes	1
ENSMUSG00000033688	6	monosomes	1
ENSMUSG00000033688	7	monosomes	1.33e-05
ENSMUSG00000033688	8	light polysomes	1
ENSMUSG00000033688	9	light polysomes	1
ENSMUSG00000033688	10	light polysomes	1
ENSMUSG00000033688	11	heavy polysomes	2.53e-13
ENSMUSG00000033688	12	heavy polysomes	1
ENSMUSG00000033688	13	heavy polysomes	1
ENSMUSG00000033688	14	heavy polysomes	1
ENSMUSG00000033688	15	heavy polysomes	1
ENSMUSG00000033688	16	heavy polysomes	1
ENSMUSG00000020982	4	monosomes	0.795723
ENSMUSG00000020982	5	monosomes	0.94113
ENSMUSG00000020982	6	monosomes	0.94113
ENSMUSG00000020982	7	monosomes	0.971499
ENSMUSG00000020982	8	light polysomes	0.795723
ENSMUSG00000020982	9	light polysomes	0.94113
ENSMUSG00000020982	10	light polysomes	0.980447
ENSMUSG00000020982	11	heavy polysomes	0.94655
ENSMUSG00000020982	12	heavy polysomes	0.795723
ENSMUSG00000020982	13	heavy polysomes	0.311169
ENSMUSG00000020982	14	heavy polysomes	0.0218353
ENSMUSG00000020982	15	heavy polysomes	0.220818
ENSMUSG00000020982	16	heavy polysomes	0.996996
ENSMUSG00000034959	4	monosomes	0.000175107
ENSMUSG00000034959	5	monosomes	0.997841
ENSMUSG00000034959	6	monosomes	0.997841
ENSMUSG00000034959	7	monosomes	0.997841
ENSMUSG00000034959	8	light polysomes	0.997841
ENSMUSG00000034959	9	light polysomes	0.997841
ENSMUSG00000034959	10	light polysomes	0.997841
ENSMUSG00000034959	11	heavy polysomes	0.997841
ENSMUSG00000034959	12	heavy polysomes	0.997841
ENSMUSG00000034959	13	heavy polysomes	0.997841
ENSMUSG00000034959	14	heavy polysomes	0.997841
ENSMUSG00000034959	15	heavy polysomes	0.997841
ENSMUSG00000034959	16	heavy polysomes	0.686909
ENSMUSG00000020986	4	monosomes	0.941865
ENSMUSG00000020986	5	monosomes	0.997388
ENSMUSG00000020986	6	monosomes	0.889204
ENSMUSG00000020986	7	monosomes	0.96746
ENSMUSG00000020986	8	light polysomes	0.96746
ENSMUSG00000020986	9	light polysomes	0.841419
ENSMUSG00000020986	10	light polysomes	0.893617
ENSMUSG00000020986	11	heavy polysomes	0.888827
ENSMUSG00000020986	12	heavy polysomes	0.889204
ENSMUSG00000020986	13	heavy polysomes	0.164997
ENSMUSG00000020986	14	heavy polysomes	0.000424301
ENSMUSG00000020986	15	heavy polysomes	0.00334413
ENSMUSG00000020986	16	heavy polysomes	0.838246
ENSMUSG00000020988	4	monosomes	0.998214
ENSMUSG00000020988	5	monosomes	0.998214
ENSMUSG00000020988	6	monosomes	0.992903
ENSMUSG00000020988	7	monosomes	0.989631
ENSMUSG00000020988	8	light polysomes	0.998214
ENSMUSG00000020988	9	light polysomes	0.98046
ENSMUSG00000020988	10	light polysomes	0.998214
ENSMUSG00000020988	11	heavy polysomes	0.671262
ENSMUSG00000020988	12	heavy polysomes	0.998214
ENSMUSG00000020988	13	heavy polysomes	0.98046
ENSMUSG00000020988	14	heavy polysomes	0.98046
ENSMUSG00000020988	15	heavy polysomes	0.424022
ENSMUSG00000020988	16	heavy polysomes	0.913375
ENSMUSG00000033684	4	monosomes	0.000921565
ENSMUSG00000033684	5	monosomes	0.988099
ENSMUSG00000033684	6	monosomes	0.988099
ENSMUSG00000033684	7	monosomes	0.814527
ENSMUSG00000033684	8	light polysomes	0.988099
ENSMUSG00000033684	9	light polysomes	0.988099
ENSMUSG00000033684	10	light polysomes	0.988099
ENSMUSG00000033684	11	heavy polysomes	0.988607
ENSMUSG00000033684	12	heavy polysomes	0.922511
ENSMUSG00000033684	13	heavy polysomes	0.00505882
ENSMUSG00000033684	14	heavy polysomes	0.00779983
ENSMUSG00000033684	15	heavy polysomes	0.814527
ENSMUSG00000033684	16	heavy polysomes	0.930132
ENSMUSG00000033685	4	monosomes	0.746323
ENSMUSG00000033685	5	monosomes	0.485637
ENSMUSG00000033685	6	monosomes	0.458313
ENSMUSG00000033685	7	monosomes	0.0787228
ENSMUSG00000033685	8	light polysomes	0.0118801
ENSMUSG00000033685	9	light polysomes	0.0269993
ENSMUSG00000033685	10	light polysomes	0.457581
ENSMUSG00000033685	11	heavy polysomes	0.876372
ENSMUSG00000033685	12	heavy polysomes	0.963579
ENSMUSG00000033685	13	heavy polysomes	0.942758
ENSMUSG00000033685	14	heavy polysomes	0.953518
ENSMUSG00000033685	15	heavy polysomes	0.649026
ENSMUSG00000033685	16	heavy polysomes	0.895834
ENSMUSG00000065999	4	monosomes	4.36e-13
ENSMUSG00000065999	5	monosomes	1
ENSMUSG00000065999	6	monosomes	1
ENSMUSG00000065999	7	monosomes	1
ENSMUSG00000065999	8	light polysomes	1
ENSMUSG00000065999	9	light polysomes	1
ENSMUSG00000065999	10	light polysomes	1
ENSMUSG00000065999	11	heavy polysomes	1
ENSMUSG00000065999	12	heavy polysomes	1
ENSMUSG00000065999	13	heavy polysomes	1
ENSMUSG00000065999	14	heavy polysomes	1
ENSMUSG00000065999	15	heavy polysomes	1
ENSMUSG00000065999	16	heavy polysomes	1
ENSMUSG00000055210	4	monosomes	0.979286
ENSMUSG00000055210	5	monosomes	1
ENSMUSG00000055210	6	monosomes	1
ENSMUSG00000055210	7	monosomes	1
ENSMUSG00000055210	8	light polysomes	1
ENSMUSG00000055210	9	light polysomes	1
ENSMUSG00000055210	10	light polysomes	1
ENSMUSG00000055210	11	heavy polysomes	1
ENSMUSG00000055210	12	heavy polysomes	1
ENSMUSG00000055210	13	heavy polysomes	1
ENSMUSG00000055210	14	heavy polysomes	1
ENSMUSG00000055210	15	heavy polysomes	1
ENSMUSG00000055210	16	heavy polysomes	1
ENSMUSG00000024538	4	monosomes	1
ENSMUSG00000024538	5	monosomes	1
ENSMUSG00000024538	6	monosomes	1
ENSMUSG00000024538	7	monosomes	1
ENSMUSG00000024538	8	light polysomes	1
ENSMUSG00000024538	9	light polysomes	1
ENSMUSG00000024538	10	light polysomes	1
ENSMUSG00000024538	11	heavy polysomes	1
ENSMUSG00000024538	12	heavy polysomes	1
ENSMUSG00000024538	13	heavy polysomes	1
ENSMUSG00000024538	14	heavy polysomes	1
ENSMUSG00000024538	15	heavy polysomes	1
ENSMUSG00000024538	16	heavy polysomes	0.0565128
ENSMUSG00000065990	4	monosomes	0.664283
ENSMUSG00000065990	5	monosomes	0.395692
ENSMUSG00000065990	6	monosomes	0.192748
ENSMUSG00000065990	7	monosomes	0.14613
ENSMUSG00000065990	8	light polysomes	0.58377
ENSMUSG00000065990	9	light polysomes	0.954393
ENSMUSG00000065990	10	light polysomes	0.395692
ENSMUSG00000065990	11	heavy polysomes	0.139109
ENSMUSG00000065990	12	heavy polysomes	0.913647
ENSMUSG00000065990	13	heavy polysomes	0.915246
ENSMUSG00000065990	14	heavy polysomes	0.753975
ENSMUSG00000065990	15	heavy polysomes	0.555906
ENSMUSG00000065990	16	heavy polysomes	0.347629
ENSMUSG00000026209	4	monosomes	0.415441
ENSMUSG00000026209	5	monosomes	0.877963
ENSMUSG00000026209	6	monosomes	0.997409
ENSMUSG00000026209	7	monosomes	0.984992
ENSMUSG00000026209	8	light polysomes	0.934273
ENSMUSG00000026209	9	light polysomes	0.881393
ENSMUSG00000026209	10	light polysomes	0.629313
ENSMUSG00000026209	11	heavy polysomes	0.658649
ENSMUSG00000026209	12	heavy polysomes	0.451748
ENSMUSG00000026209	13	heavy polysomes	0.855822
ENSMUSG00000026209	14	heavy polysomes	0.951584
ENSMUSG00000026209	15	heavy polysomes	0.617442
ENSMUSG00000026209	16	heavy polysomes	0.798082
ENSMUSG00000079033	4	monosomes	0.609198
ENSMUSG00000079033	5	monosomes	0.265896
ENSMUSG00000079033	6	monosomes	0.100771
ENSMUSG00000079033	7	monosomes	0.147041
ENSMUSG00000079033	8	light polysomes	0.577161
ENSMUSG00000079033	9	light polysomes	0.232226
ENSMUSG00000079033	10	light polysomes	0.346959
ENSMUSG00000079033	11	heavy polysomes	0.28634
ENSMUSG00000079033	12	heavy polysomes	0.102971
ENSMUSG00000079033	13	heavy polysomes	0.00034512
ENSMUSG00000079033	14	heavy polysomes	0.0144508
ENSMUSG00000079033	15	heavy polysomes	0.919545
ENSMUSG00000079033	16	heavy polysomes	0.107861
ENSMUSG00000026200	4	monosomes	1
ENSMUSG00000026200	5	monosomes	1
ENSMUSG00000026200	6	monosomes	0.699496
ENSMUSG00000026200	7	monosomes	1
ENSMUSG00000026200	8	light polysomes	1
ENSMUSG00000026200	9	light polysomes	1
ENSMUSG00000026200	10	light polysomes	1
ENSMUSG00000026200	11	heavy polysomes	1
ENSMUSG00000026200	12	heavy polysomes	1
ENSMUSG00000026200	13	heavy polysomes	1
ENSMUSG00000026200	14	heavy polysomes	1
ENSMUSG00000026200	15	heavy polysomes	0.699496
ENSMUSG00000026200	16	heavy polysomes	0.969914
ENSMUSG00000026201	4	monosomes	0.560812
ENSMUSG00000026201	5	monosomes	0.00266513
ENSMUSG00000026201	6	monosomes	0.371517
ENSMUSG00000026201	7	monosomes	0.790152
ENSMUSG00000026201	8	light polysomes	0.333339
ENSMUSG00000026201	9	light polysomes	0.33429
ENSMUSG00000026201	10	light polysomes	0.89787
ENSMUSG00000026201	11	heavy polysomes	0.984249
ENSMUSG00000026201	12	heavy polysomes	0.604908
ENSMUSG00000026201	13	heavy polysomes	0.991131
ENSMUSG00000026201	14	heavy polysomes	0.729937
ENSMUSG00000026201	15	heavy polysomes	0.679148
ENSMUSG00000026201	16	heavy polysomes	0.614006
ENSMUSG00000026202	4	monosomes	0.343318
ENSMUSG00000026202	5	monosomes	0.206683
ENSMUSG00000026202	6	monosomes	0.484756
ENSMUSG00000026202	7	monosomes	0.453715
ENSMUSG00000026202	8	light polysomes	0.761743
ENSMUSG00000026202	9	light polysomes	0.670554
ENSMUSG00000026202	10	light polysomes	0.763181
ENSMUSG00000026202	11	heavy polysomes	0.660997
ENSMUSG00000026202	12	heavy polysomes	0.889313
ENSMUSG00000026202	13	heavy polysomes	0.206122
ENSMUSG00000026202	14	heavy polysomes	0.265396
ENSMUSG00000026202	15	heavy polysomes	0.738862
ENSMUSG00000026202	16	heavy polysomes	0.431461
ENSMUSG00000026203	4	monosomes	0.998043
ENSMUSG00000026203	5	monosomes	0.998043
ENSMUSG00000026203	6	monosomes	0.998043
ENSMUSG00000026203	7	monosomes	0.998043
ENSMUSG00000026203	8	light polysomes	0.998043
ENSMUSG00000026203	9	light polysomes	0.998043
ENSMUSG00000026203	10	light polysomes	0.998043
ENSMUSG00000026203	11	heavy polysomes	0.998043
ENSMUSG00000026203	12	heavy polysomes	0.998043
ENSMUSG00000026203	13	heavy polysomes	0.998043
ENSMUSG00000026203	14	heavy polysomes	0.998043
ENSMUSG00000026203	15	heavy polysomes	0.998043
ENSMUSG00000026203	16	heavy polysomes	0.998043
ENSMUSG00000026204	4	monosomes	1
ENSMUSG00000026204	5	monosomes	1
ENSMUSG00000026204	6	monosomes	1
ENSMUSG00000026204	7	monosomes	1
ENSMUSG00000026204	8	light polysomes	1
ENSMUSG00000026204	9	light polysomes	1
ENSMUSG00000026204	10	light polysomes	1
ENSMUSG00000026204	11	heavy polysomes	1
ENSMUSG00000026204	12	heavy polysomes	1
ENSMUSG00000026204	13	heavy polysomes	1
ENSMUSG00000026204	14	heavy polysomes	1
ENSMUSG00000026204	15	heavy polysomes	1
ENSMUSG00000026204	16	heavy polysomes	1
ENSMUSG00000026754	4	monosomes	0.639678
ENSMUSG00000026754	5	monosomes	0.947494
ENSMUSG00000026754	6	monosomes	0.958022
ENSMUSG00000026754	7	monosomes	0.979121
ENSMUSG00000026754	8	light polysomes	0.967751
ENSMUSG00000026754	9	light polysomes	0.979121
ENSMUSG00000026754	10	light polysomes	0.958022
ENSMUSG00000026754	11	heavy polysomes	0.967751
ENSMUSG00000026754	12	heavy polysomes	0.981204
ENSMUSG00000026754	13	heavy polysomes	0.990606
ENSMUSG00000026754	14	heavy polysomes	0.958022
ENSMUSG00000026754	15	heavy polysomes	0.979121
ENSMUSG00000026754	16	heavy polysomes	0.967751
ENSMUSG00000026207	4	monosomes	0.00134477
ENSMUSG00000026207	5	monosomes	1
ENSMUSG00000026207	6	monosomes	1
ENSMUSG00000026207	7	monosomes	1
ENSMUSG00000026207	8	light polysomes	1
ENSMUSG00000026207	9	light polysomes	1
ENSMUSG00000026207	10	light polysomes	1
ENSMUSG00000026207	11	heavy polysomes	1
ENSMUSG00000026207	12	heavy polysomes	1
ENSMUSG00000026207	13	heavy polysomes	1
ENSMUSG00000026207	14	heavy polysomes	1
ENSMUSG00000026207	15	heavy polysomes	1
ENSMUSG00000026207	16	heavy polysomes	1
ENSMUSG00000022313	4	monosomes	0.543871
ENSMUSG00000022313	5	monosomes	0.964727
ENSMUSG00000022313	6	monosomes	0.964727
ENSMUSG00000022313	7	monosomes	0.941048
ENSMUSG00000022313	8	light polysomes	0.965956
ENSMUSG00000022313	9	light polysomes	0.965956
ENSMUSG00000022313	10	light polysomes	0.964727
ENSMUSG00000022313	11	heavy polysomes	0.965956
ENSMUSG00000022313	12	heavy polysomes	0.964727
ENSMUSG00000022313	13	heavy polysomes	0.990988
ENSMUSG00000022313	14	heavy polysomes	0.964727
ENSMUSG00000022313	15	heavy polysomes	0.965956
ENSMUSG00000022313	16	heavy polysomes	0.644479
ENSMUSG00000030083	4	monosomes	0.00100794
ENSMUSG00000030083	5	monosomes	0.0468481
ENSMUSG00000030083	6	monosomes	0.761286
ENSMUSG00000030083	7	monosomes	0.0231811
ENSMUSG00000030083	8	light polysomes	0.277224
ENSMUSG00000030083	9	light polysomes	0.270698
ENSMUSG00000030083	10	light polysomes	0.194674
ENSMUSG00000030083	11	heavy polysomes	0.724296
ENSMUSG00000030083	12	heavy polysomes	0.0791532
ENSMUSG00000030083	13	heavy polysomes	0.000535165
ENSMUSG00000030083	14	heavy polysomes	0.00842288
ENSMUSG00000030083	15	heavy polysomes	0.118301
ENSMUSG00000030083	16	heavy polysomes	0.900556
ENSMUSG00000030082	4	monosomes	0.350104
ENSMUSG00000030082	5	monosomes	0.354309
ENSMUSG00000030082	6	monosomes	0.6047
ENSMUSG00000030082	7	monosomes	0.636737
ENSMUSG00000030082	8	light polysomes	0.724255
ENSMUSG00000030082	9	light polysomes	0.529495
ENSMUSG00000030082	10	light polysomes	0.989258
ENSMUSG00000030082	11	heavy polysomes	0.941765
ENSMUSG00000030082	12	heavy polysomes	0.935204
ENSMUSG00000030082	13	heavy polysomes	0.194453
ENSMUSG00000030082	14	heavy polysomes	0.02139
ENSMUSG00000030082	15	heavy polysomes	0.953374
ENSMUSG00000030082	16	heavy polysomes	0.93023
ENSMUSG00000054920	4	monosomes	0.993828
ENSMUSG00000054920	5	monosomes	0.373618
ENSMUSG00000054920	6	monosomes	0.797782
ENSMUSG00000054920	7	monosomes	0.5588
ENSMUSG00000054920	8	light polysomes	0.673685
ENSMUSG00000054920	9	light polysomes	0.229194
ENSMUSG00000054920	10	light polysomes	0.792615
ENSMUSG00000054920	11	heavy polysomes	0.725455
ENSMUSG00000054920	12	heavy polysomes	0.696508
ENSMUSG00000054920	13	heavy polysomes	0.978964
ENSMUSG00000054920	14	heavy polysomes	0.977486
ENSMUSG00000054920	15	heavy polysomes	0.683009
ENSMUSG00000054920	16	heavy polysomes	0.738524
ENSMUSG00000067220	4	monosomes	1
ENSMUSG00000067220	5	monosomes	0.955887
ENSMUSG00000067220	6	monosomes	0.72132
ENSMUSG00000067220	7	monosomes	0.951304
ENSMUSG00000067220	8	light polysomes	0.920443
ENSMUSG00000067220	9	light polysomes	1
ENSMUSG00000067220	10	light polysomes	1
ENSMUSG00000067220	11	heavy polysomes	0.72132
ENSMUSG00000067220	12	heavy polysomes	0.889018
ENSMUSG00000067220	13	heavy polysomes	0.107936
ENSMUSG00000067220	14	heavy polysomes	1
ENSMUSG00000067220	15	heavy polysomes	0.66467
ENSMUSG00000067220	16	heavy polysomes	0.698138
ENSMUSG00000097174	4	monosomes	0.493869
ENSMUSG00000097174	5	monosomes	0.868617
ENSMUSG00000097174	6	monosomes	0.984698
ENSMUSG00000097174	7	monosomes	0.98852
ENSMUSG00000097174	8	light polysomes	0.733294
ENSMUSG00000097174	9	light polysomes	0.994416
ENSMUSG00000097174	10	light polysomes	0.862108
ENSMUSG00000097174	11	heavy polysomes	0.943673
ENSMUSG00000097174	12	heavy polysomes	0.499199
ENSMUSG00000097174	13	heavy polysomes	0.994416
ENSMUSG00000097174	14	heavy polysomes	0.98852
ENSMUSG00000097174	15	heavy polysomes	0.868617
ENSMUSG00000097174	16	heavy polysomes	0.868617
ENSMUSG00000030086	4	monosomes	0.568765
ENSMUSG00000030086	5	monosomes	0.840302
ENSMUSG00000030086	6	monosomes	0.778844
ENSMUSG00000030086	7	monosomes	0.993496
ENSMUSG00000030086	8	light polysomes	0.991877
ENSMUSG00000030086	9	light polysomes	0.842244
ENSMUSG00000030086	10	light polysomes	0.971049
ENSMUSG00000030086	11	heavy polysomes	0.840302
ENSMUSG00000030086	12	heavy polysomes	0.720041
ENSMUSG00000030086	13	heavy polysomes	0.905711
ENSMUSG00000030086	14	heavy polysomes	0.972469
ENSMUSG00000030086	15	heavy polysomes	0.840302
ENSMUSG00000030086	16	heavy polysomes	0.702783
ENSMUSG00000059743	4	monosomes	0.235972
ENSMUSG00000059743	5	monosomes	0.929675
ENSMUSG00000059743	6	monosomes	0.432084
ENSMUSG00000059743	7	monosomes	0.950211
ENSMUSG00000059743	8	light polysomes	0.659916
ENSMUSG00000059743	9	light polysomes	0.882417
ENSMUSG00000059743	10	light polysomes	0.267253
ENSMUSG00000059743	11	heavy polysomes	0.0612613
ENSMUSG00000059743	12	heavy polysomes	0.0277738
ENSMUSG00000059743	13	heavy polysomes	4.64e-12
ENSMUSG00000059743	14	heavy polysomes	0.0132955
ENSMUSG00000059743	15	heavy polysomes	0.441159
ENSMUSG00000059743	16	heavy polysomes	0.00763958
ENSMUSG00000045482	4	monosomes	0.795275
ENSMUSG00000045482	5	monosomes	0.995296
ENSMUSG00000045482	6	monosomes	0.999004
ENSMUSG00000045482	7	monosomes	0.830547
ENSMUSG00000045482	8	light polysomes	0.444775
ENSMUSG00000045482	9	light polysomes	0.986525
ENSMUSG00000045482	10	light polysomes	0.999004
ENSMUSG00000045482	11	heavy polysomes	0.999004
ENSMUSG00000045482	12	heavy polysomes	0.991844
ENSMUSG00000045482	13	heavy polysomes	0.999004
ENSMUSG00000045482	14	heavy polysomes	0.802689
ENSMUSG00000045482	15	heavy polysomes	0.854069
ENSMUSG00000045482	16	heavy polysomes	0.213005
ENSMUSG00000056749	4	monosomes	0.0848086
ENSMUSG00000056749	5	monosomes	0.489395
ENSMUSG00000056749	6	monosomes	0.843422
ENSMUSG00000056749	7	monosomes	0.963915
ENSMUSG00000056749	8	light polysomes	0.96883
ENSMUSG00000056749	9	light polysomes	0.804159
ENSMUSG00000056749	10	light polysomes	0.902255
ENSMUSG00000056749	11	heavy polysomes	0.662319
ENSMUSG00000056749	12	heavy polysomes	0.0214013
ENSMUSG00000056749	13	heavy polysomes	0.657919
ENSMUSG00000056749	14	heavy polysomes	0.272198
ENSMUSG00000056749	15	heavy polysomes	0.902255
ENSMUSG00000056749	16	heavy polysomes	0.897997
ENSMUSG00000073409	4	monosomes	0.996032
ENSMUSG00000073409	5	monosomes	0.996032
ENSMUSG00000073409	6	monosomes	0.996032
ENSMUSG00000073409	7	monosomes	0.996032
ENSMUSG00000073409	8	light polysomes	0.996032
ENSMUSG00000073409	9	light polysomes	0.996032
ENSMUSG00000073409	10	light polysomes	0.996032
ENSMUSG00000073409	11	heavy polysomes	0.996032
ENSMUSG00000073409	12	heavy polysomes	0.996032
ENSMUSG00000073409	13	heavy polysomes	0.996032
ENSMUSG00000073409	14	heavy polysomes	0.996032
ENSMUSG00000073409	15	heavy polysomes	0.996032
ENSMUSG00000073409	16	heavy polysomes	0.996032
ENSMUSG00000073405	4	monosomes	0.0812899
ENSMUSG00000073405	5	monosomes	0.0626231
ENSMUSG00000073405	6	monosomes	0.015853
ENSMUSG00000073405	7	monosomes	0.00245677
ENSMUSG00000073405	8	light polysomes	0.0376433
ENSMUSG00000073405	9	light polysomes	0.0323063
ENSMUSG00000073405	10	light polysomes	0.0112055
ENSMUSG00000073405	11	heavy polysomes	0.00309979
ENSMUSG00000073405	12	heavy polysomes	1.39e-06
ENSMUSG00000073405	13	heavy polysomes	2.37e-06
ENSMUSG00000073405	14	heavy polysomes	0.0184491
ENSMUSG00000073405	15	heavy polysomes	0.15125
ENSMUSG00000073405	16	heavy polysomes	0.0172857
ENSMUSG00000069539	4	monosomes	0.685511
ENSMUSG00000069539	5	monosomes	0.9742
ENSMUSG00000069539	6	monosomes	0.883453
ENSMUSG00000069539	7	monosomes	0.97606
ENSMUSG00000069539	8	light polysomes	0.948945
ENSMUSG00000069539	9	light polysomes	0.969719
ENSMUSG00000069539	10	light polysomes	0.883453
ENSMUSG00000069539	11	heavy polysomes	0.9742
ENSMUSG00000069539	12	heavy polysomes	0.288057
ENSMUSG00000069539	13	heavy polysomes	0.2314
ENSMUSG00000069539	14	heavy polysomes	0.0860243
ENSMUSG00000069539	15	heavy polysomes	0.0466838
ENSMUSG00000069539	16	heavy polysomes	0.966761
ENSMUSG00000031428	4	monosomes	0.704181
ENSMUSG00000031428	5	monosomes	0.144394
ENSMUSG00000031428	6	monosomes	0.777585
ENSMUSG00000031428	7	monosomes	0.964414
ENSMUSG00000031428	8	light polysomes	0.896194
ENSMUSG00000031428	9	light polysomes	0.964414
ENSMUSG00000031428	10	light polysomes	0.964414
ENSMUSG00000031428	11	heavy polysomes	0.956595
ENSMUSG00000031428	12	heavy polysomes	0.231489
ENSMUSG00000031428	13	heavy polysomes	0.390436
ENSMUSG00000031428	14	heavy polysomes	0.118411
ENSMUSG00000031428	15	heavy polysomes	0.964414
ENSMUSG00000031428	16	heavy polysomes	0.0651156
ENSMUSG00000031938	4	monosomes	5.48e-05
ENSMUSG00000031938	5	monosomes	0.998372
ENSMUSG00000031938	6	monosomes	0.998372
ENSMUSG00000031938	7	monosomes	0.998372
ENSMUSG00000031938	8	light polysomes	0.998372
ENSMUSG00000031938	9	light polysomes	0.998372
ENSMUSG00000031938	10	light polysomes	0.998372
ENSMUSG00000031938	11	heavy polysomes	0.998372
ENSMUSG00000031938	12	heavy polysomes	0.998372
ENSMUSG00000031938	13	heavy polysomes	0.998372
ENSMUSG00000031938	14	heavy polysomes	0.998372
ENSMUSG00000031938	15	heavy polysomes	0.998372
ENSMUSG00000031938	16	heavy polysomes	0.998372
ENSMUSG00000031939	4	monosomes	0.00459106
ENSMUSG00000031939	5	monosomes	0.951995
ENSMUSG00000031939	6	monosomes	0.621534
ENSMUSG00000031939	7	monosomes	0.646252
ENSMUSG00000031939	8	light polysomes	0.951995
ENSMUSG00000031939	9	light polysomes	0.946896
ENSMUSG00000031939	10	light polysomes	0.947437
ENSMUSG00000031939	11	heavy polysomes	0.910536
ENSMUSG00000031939	12	heavy polysomes	0.9578
ENSMUSG00000031939	13	heavy polysomes	0.951995
ENSMUSG00000031939	14	heavy polysomes	0.985928
ENSMUSG00000031939	15	heavy polysomes	0.9578
ENSMUSG00000031939	16	heavy polysomes	0.92127
ENSMUSG00000041346	4	monosomes	0.019638
ENSMUSG00000041346	5	monosomes	0.307776
ENSMUSG00000041346	6	monosomes	0.00537899
ENSMUSG00000041346	7	monosomes	0.0262335
ENSMUSG00000041346	8	light polysomes	0.0578361
ENSMUSG00000041346	9	light polysomes	0.0666033
ENSMUSG00000041346	10	light polysomes	0.0228786
ENSMUSG00000041346	11	heavy polysomes	0.229303
ENSMUSG00000041346	12	heavy polysomes	0.00451488
ENSMUSG00000041346	13	heavy polysomes	0.00117153
ENSMUSG00000041346	14	heavy polysomes	0.0529539
ENSMUSG00000041346	15	heavy polysomes	0.239438
ENSMUSG00000041346	16	heavy polysomes	0.251726
ENSMUSG00000041836	4	monosomes	1
ENSMUSG00000041836	5	monosomes	0.679419
ENSMUSG00000041836	6	monosomes	0.548227
ENSMUSG00000041836	7	monosomes	0.489371
ENSMUSG00000041836	8	light polysomes	0.548227
ENSMUSG00000041836	9	light polysomes	0.324228
ENSMUSG00000041836	10	light polysomes	0.729843
ENSMUSG00000041836	11	heavy polysomes	0.843094
ENSMUSG00000041836	12	heavy polysomes	0.63753
ENSMUSG00000041836	13	heavy polysomes	0.298014
ENSMUSG00000041836	14	heavy polysomes	1.29e-05
ENSMUSG00000041836	15	heavy polysomes	0.0625466
ENSMUSG00000041836	16	heavy polysomes	0.778323
ENSMUSG00000041837	4	monosomes	0.757246
ENSMUSG00000041837	5	monosomes	0.692347
ENSMUSG00000041837	6	monosomes	0.537216
ENSMUSG00000041837	7	monosomes	0.537216
ENSMUSG00000041837	8	light polysomes	0.826992
ENSMUSG00000041837	9	light polysomes	0.955666
ENSMUSG00000041837	10	light polysomes	0.95273
ENSMUSG00000041837	11	heavy polysomes	0.904244
ENSMUSG00000041837	12	heavy polysomes	0.31893
ENSMUSG00000041837	13	heavy polysomes	0.388413
ENSMUSG00000041837	14	heavy polysomes	0.936461
ENSMUSG00000041837	15	heavy polysomes	0.705214
ENSMUSG00000041837	16	heavy polysomes	0.821903
ENSMUSG00000031930	4	monosomes	0.00696805
ENSMUSG00000031930	5	monosomes	0.945559
ENSMUSG00000031930	6	monosomes	0.925204
ENSMUSG00000031930	7	monosomes	0.988301
ENSMUSG00000031930	8	light polysomes	0.840349
ENSMUSG00000031930	9	light polysomes	0.991049
ENSMUSG00000031930	10	light polysomes	0.944471
ENSMUSG00000031930	11	heavy polysomes	0.851148
ENSMUSG00000031930	12	heavy polysomes	0.451065
ENSMUSG00000031930	13	heavy polysomes	0.945559
ENSMUSG00000031930	14	heavy polysomes	0.63159
ENSMUSG00000031930	15	heavy polysomes	0.945559
ENSMUSG00000031930	16	heavy polysomes	0.991049
ENSMUSG00000050592	4	monosomes	0.792679
ENSMUSG00000050592	5	monosomes	0.814573
ENSMUSG00000050592	6	monosomes	0.664007
ENSMUSG00000050592	7	monosomes	0.401905
ENSMUSG00000050592	8	light polysomes	0.852217
ENSMUSG00000050592	9	light polysomes	0.820448
ENSMUSG00000050592	10	light polysomes	0.763749
ENSMUSG00000050592	11	heavy polysomes	0.852217
ENSMUSG00000050592	12	heavy polysomes	0.852217
ENSMUSG00000050592	13	heavy polysomes	0.852217
ENSMUSG00000050592	14	heavy polysomes	0.498904
ENSMUSG00000050592	15	heavy polysomes	0.759602
ENSMUSG00000050592	16	heavy polysomes	0.236024
ENSMUSG00000031934	4	monosomes	0.57562
ENSMUSG00000031934	5	monosomes	0.943551
ENSMUSG00000031934	6	monosomes	0.803949
ENSMUSG00000031934	7	monosomes	0.723022
ENSMUSG00000031934	8	light polysomes	0.551982
ENSMUSG00000031934	9	light polysomes	0.447801
ENSMUSG00000031934	10	light polysomes	0.12109
ENSMUSG00000031934	11	heavy polysomes	5.86e-07
ENSMUSG00000031934	12	heavy polysomes	0.00578396
ENSMUSG00000031934	13	heavy polysomes	0.0569757
ENSMUSG00000031934	14	heavy polysomes	0.105625
ENSMUSG00000031934	15	heavy polysomes	0.492407
ENSMUSG00000031934	16	heavy polysomes	0.244509
ENSMUSG00000031935	4	monosomes	0.910838
ENSMUSG00000031935	5	monosomes	0.817078
ENSMUSG00000031935	6	monosomes	0.951181
ENSMUSG00000031935	7	monosomes	0.910946
ENSMUSG00000031935	8	light polysomes	0.891315
ENSMUSG00000031935	9	light polysomes	0.951181
ENSMUSG00000031935	10	light polysomes	0.962196
ENSMUSG00000031935	11	heavy polysomes	0.813754
ENSMUSG00000031935	12	heavy polysomes	0.88558
ENSMUSG00000031935	13	heavy polysomes	0.0102491
ENSMUSG00000031935	14	heavy polysomes	0.000304474
ENSMUSG00000031935	15	heavy polysomes	0.839981
ENSMUSG00000031935	16	heavy polysomes	0.82243
ENSMUSG00000060924	4	monosomes	0.0452867
ENSMUSG00000060924	5	monosomes	0.999152
ENSMUSG00000060924	6	monosomes	0.999152
ENSMUSG00000060924	7	monosomes	0.999152
ENSMUSG00000060924	8	light polysomes	0.999152
ENSMUSG00000060924	9	light polysomes	0.999152
ENSMUSG00000060924	10	light polysomes	0.999152
ENSMUSG00000060924	11	heavy polysomes	0.999152
ENSMUSG00000060924	12	heavy polysomes	0.345199
ENSMUSG00000060924	13	heavy polysomes	0.999152
ENSMUSG00000060924	14	heavy polysomes	0.999152
ENSMUSG00000060924	15	heavy polysomes	0.999152
ENSMUSG00000060924	16	heavy polysomes	0.344204
ENSMUSG00000023186	4	monosomes	0.997694
ENSMUSG00000023186	5	monosomes	0.997694
ENSMUSG00000023186	6	monosomes	0.937995
ENSMUSG00000023186	7	monosomes	0.997694
ENSMUSG00000023186	8	light polysomes	0.997694
ENSMUSG00000023186	9	light polysomes	0.997694
ENSMUSG00000023186	10	light polysomes	0.997694
ENSMUSG00000023186	11	heavy polysomes	0.997694
ENSMUSG00000023186	12	heavy polysomes	0.997694
ENSMUSG00000023186	13	heavy polysomes	0.856712
ENSMUSG00000023186	14	heavy polysomes	0.997694
ENSMUSG00000023186	15	heavy polysomes	0.997694
ENSMUSG00000023186	16	heavy polysomes	0.934367
ENSMUSG00000003531	4	monosomes	0.00117637
ENSMUSG00000003531	5	monosomes	0.374721
ENSMUSG00000003531	6	monosomes	0.0801896
ENSMUSG00000003531	7	monosomes	0.0943252
ENSMUSG00000003531	8	light polysomes	0.89553
ENSMUSG00000003531	9	light polysomes	0.904719
ENSMUSG00000003531	10	light polysomes	0.795463
ENSMUSG00000003531	11	heavy polysomes	0.891082
ENSMUSG00000003531	12	heavy polysomes	0.892947
ENSMUSG00000003531	13	heavy polysomes	0.949744
ENSMUSG00000003531	14	heavy polysomes	0.885676
ENSMUSG00000003531	15	heavy polysomes	0.587652
ENSMUSG00000003531	16	heavy polysomes	0.989369
ENSMUSG00000061544	4	monosomes	1
ENSMUSG00000061544	5	monosomes	0.947391
ENSMUSG00000061544	6	monosomes	0.947391
ENSMUSG00000061544	7	monosomes	0.947391
ENSMUSG00000061544	8	light polysomes	0.9904
ENSMUSG00000061544	9	light polysomes	0.947391
ENSMUSG00000061544	10	light polysomes	0.947391
ENSMUSG00000061544	11	heavy polysomes	0.0942837
ENSMUSG00000061544	12	heavy polysomes	0.947391
ENSMUSG00000061544	13	heavy polysomes	0.947391
ENSMUSG00000061544	14	heavy polysomes	0.9904
ENSMUSG00000061544	15	heavy polysomes	0.9904
ENSMUSG00000061544	16	heavy polysomes	0.947391
ENSMUSG00000081647	4	monosomes	0.371404
ENSMUSG00000081647	5	monosomes	0.487207
ENSMUSG00000081647	6	monosomes	0.6622
ENSMUSG00000081647	7	monosomes	0.790995
ENSMUSG00000081647	8	light polysomes	0.95454
ENSMUSG00000081647	9	light polysomes	0.288534
ENSMUSG00000081647	10	light polysomes	0.826824
ENSMUSG00000081647	11	heavy polysomes	0.969946
ENSMUSG00000081647	12	heavy polysomes	0.850636
ENSMUSG00000081647	13	heavy polysomes	0.897392
ENSMUSG00000081647	14	heavy polysomes	0.938729
ENSMUSG00000081647	15	heavy polysomes	0.640146
ENSMUSG00000081647	16	heavy polysomes	0.95454
ENSMUSG00000062078	4	monosomes	2.45e-06
ENSMUSG00000062078	5	monosomes	0.998367
ENSMUSG00000062078	6	monosomes	0.998367
ENSMUSG00000062078	7	monosomes	0.998367
ENSMUSG00000062078	8	light polysomes	0.998367
ENSMUSG00000062078	9	light polysomes	0.998367
ENSMUSG00000062078	10	light polysomes	0.998367
ENSMUSG00000062078	11	heavy polysomes	0.998367
ENSMUSG00000062078	12	heavy polysomes	0.424848
ENSMUSG00000062078	13	heavy polysomes	0.998367
ENSMUSG00000062078	14	heavy polysomes	0.998367
ENSMUSG00000062078	15	heavy polysomes	0.998367
ENSMUSG00000062078	16	heavy polysomes	0.930313
ENSMUSG00000030337	4	monosomes	0.241474
ENSMUSG00000030337	5	monosomes	0.905873
ENSMUSG00000030337	6	monosomes	0.953167
ENSMUSG00000030337	7	monosomes	0.995651
ENSMUSG00000030337	8	light polysomes	0.995651
ENSMUSG00000030337	9	light polysomes	0.995651
ENSMUSG00000030337	10	light polysomes	0.995651
ENSMUSG00000030337	11	heavy polysomes	0.995651
ENSMUSG00000030337	12	heavy polysomes	0.995651
ENSMUSG00000030337	13	heavy polysomes	0.995651
ENSMUSG00000030337	14	heavy polysomes	0.995651
ENSMUSG00000030337	15	heavy polysomes	0.995651
ENSMUSG00000030337	16	heavy polysomes	0.995651
ENSMUSG00000030335	4	monosomes	0.851185
ENSMUSG00000030335	5	monosomes	0.772866
ENSMUSG00000030335	6	monosomes	0.160432
ENSMUSG00000030335	7	monosomes	0.807026
ENSMUSG00000030335	8	light polysomes	0.315412
ENSMUSG00000030335	9	light polysomes	0.548369
ENSMUSG00000030335	10	light polysomes	0.851185
ENSMUSG00000030335	11	heavy polysomes	0.0702623
ENSMUSG00000030335	12	heavy polysomes	0.346004
ENSMUSG00000030335	13	heavy polysomes	0.689186
ENSMUSG00000030335	14	heavy polysomes	0.390824
ENSMUSG00000030335	15	heavy polysomes	0.922926
ENSMUSG00000030335	16	heavy polysomes	0.736097
ENSMUSG00000002781	4	monosomes	0.593204
ENSMUSG00000002781	5	monosomes	0.989687
ENSMUSG00000002781	6	monosomes	0.979323
ENSMUSG00000002781	7	monosomes	0.979323
ENSMUSG00000002781	8	light polysomes	0.999472
ENSMUSG00000002781	9	light polysomes	0.979323
ENSMUSG00000002781	10	light polysomes	0.957777
ENSMUSG00000002781	11	heavy polysomes	0.989687
ENSMUSG00000002781	12	heavy polysomes	0.536847
ENSMUSG00000002781	13	heavy polysomes	0.989687
ENSMUSG00000002781	14	heavy polysomes	0.989687
ENSMUSG00000002781	15	heavy polysomes	0.989687
ENSMUSG00000002781	16	heavy polysomes	0.998787
ENSMUSG00000022707	4	monosomes	0.749804
ENSMUSG00000022707	5	monosomes	0.971741
ENSMUSG00000022707	6	monosomes	0.965614
ENSMUSG00000022707	7	monosomes	0.750905
ENSMUSG00000022707	8	light polysomes	0.971741
ENSMUSG00000022707	9	light polysomes	0.965614
ENSMUSG00000022707	10	light polysomes	0.314571
ENSMUSG00000022707	11	heavy polysomes	0.98497
ENSMUSG00000022707	12	heavy polysomes	0.16533
ENSMUSG00000022707	13	heavy polysomes	0.000414872
ENSMUSG00000022707	14	heavy polysomes	0.847303
ENSMUSG00000022707	15	heavy polysomes	0.506366
ENSMUSG00000022707	16	heavy polysomes	0.516831
ENSMUSG00000094852	4	monosomes	0.873953
ENSMUSG00000094852	5	monosomes	0.995594
ENSMUSG00000094852	6	monosomes	0.996698
ENSMUSG00000094852	7	monosomes	0.996698
ENSMUSG00000094852	8	light polysomes	0.996698
ENSMUSG00000094852	9	light polysomes	0.996698
ENSMUSG00000094852	10	light polysomes	0.996698
ENSMUSG00000094852	11	heavy polysomes	0.996698
ENSMUSG00000094852	12	heavy polysomes	0.996698
ENSMUSG00000094852	13	heavy polysomes	0.996698
ENSMUSG00000094852	14	heavy polysomes	0.996698
ENSMUSG00000094852	15	heavy polysomes	0.996698
ENSMUSG00000094852	16	heavy polysomes	0.704114
ENSMUSG00000051246	4	monosomes	1
ENSMUSG00000051246	5	monosomes	0.386407
ENSMUSG00000051246	6	monosomes	0.410547
ENSMUSG00000051246	7	monosomes	0.116786
ENSMUSG00000051246	8	light polysomes	0.00882567
ENSMUSG00000051246	9	light polysomes	0.00898577
ENSMUSG00000051246	10	light polysomes	0.410547
ENSMUSG00000051246	11	heavy polysomes	1
ENSMUSG00000051246	12	heavy polysomes	1
ENSMUSG00000051246	13	heavy polysomes	0.7621
ENSMUSG00000051246	14	heavy polysomes	0.870685
ENSMUSG00000051246	15	heavy polysomes	0.55418
ENSMUSG00000051246	16	heavy polysomes	0.000204919
ENSMUSG00000056290	4	monosomes	1
ENSMUSG00000056290	5	monosomes	1
ENSMUSG00000056290	6	monosomes	1
ENSMUSG00000056290	7	monosomes	1
ENSMUSG00000056290	8	light polysomes	1
ENSMUSG00000056290	9	light polysomes	1
ENSMUSG00000056290	10	light polysomes	1
ENSMUSG00000056290	11	heavy polysomes	1
ENSMUSG00000056290	12	heavy polysomes	1
ENSMUSG00000056290	13	heavy polysomes	1
ENSMUSG00000056290	14	heavy polysomes	1
ENSMUSG00000056290	15	heavy polysomes	1
ENSMUSG00000056290	16	heavy polysomes	1
ENSMUSG00000029009	4	monosomes	0.00371136
ENSMUSG00000029009	5	monosomes	0.54134
ENSMUSG00000029009	6	monosomes	0.895867
ENSMUSG00000029009	7	monosomes	0.868318
ENSMUSG00000029009	8	light polysomes	0.762753
ENSMUSG00000029009	9	light polysomes	0.727036
ENSMUSG00000029009	10	light polysomes	0.762753
ENSMUSG00000029009	11	heavy polysomes	0.530279
ENSMUSG00000029009	12	heavy polysomes	0.826189
ENSMUSG00000029009	13	heavy polysomes	0.727036
ENSMUSG00000029009	14	heavy polysomes	0.530279
ENSMUSG00000029009	15	heavy polysomes	0.722833
ENSMUSG00000029009	16	heavy polysomes	0.98641
ENSMUSG00000034509	4	monosomes	2.52e-06
ENSMUSG00000034509	5	monosomes	0.79319
ENSMUSG00000034509	6	monosomes	0.384208
ENSMUSG00000034509	7	monosomes	0.943469
ENSMUSG00000034509	8	light polysomes	0.762936
ENSMUSG00000034509	9	light polysomes	0.572078
ENSMUSG00000034509	10	light polysomes	0.38434
ENSMUSG00000034509	11	heavy polysomes	0.000783744
ENSMUSG00000034509	12	heavy polysomes	5.18e-06
ENSMUSG00000034509	13	heavy polysomes	0.00329335
ENSMUSG00000034509	14	heavy polysomes	0.280475
ENSMUSG00000034509	15	heavy polysomes	0.250819
ENSMUSG00000034509	16	heavy polysomes	0.354926
ENSMUSG00000029007	4	monosomes	0.0324824
ENSMUSG00000029007	5	monosomes	0.918453
ENSMUSG00000029007	6	monosomes	0.712791
ENSMUSG00000029007	7	monosomes	0.696188
ENSMUSG00000029007	8	light polysomes	0.543351
ENSMUSG00000029007	9	light polysomes	0.265044
ENSMUSG00000029007	10	light polysomes	0.285511
ENSMUSG00000029007	11	heavy polysomes	0.457554
ENSMUSG00000029007	12	heavy polysomes	0.604736
ENSMUSG00000029007	13	heavy polysomes	0.828648
ENSMUSG00000029007	14	heavy polysomes	0.975507
ENSMUSG00000029007	15	heavy polysomes	0.799319
[truncated: 160,278 more rows]
