# Supplementary material for: Tia1 dependent regulation of mRNA subcellular location and translation controls p53 expression in B cells
Source: Nat Commun. 2017 Sep 13;8:530. doi: 10.1038/s41467-017-00454-2 (PMC5597594; doi:10.1038/s41467-017-00454-2)
Supplement: Supplementary file 6 — Supplementary Data 5 [file 41467_2017_454_MOESM6_ESM.xlsx]

## Sheet: Sheet1
Supplementary Data 5. GO terms associated to differentially translated Tia1 mRNA targets in B cells (GOrilla and REVIGO analysis, related to figure 2H).
Cells: Primary splenic B cells
Activation: LPS for 48h
DNA damage induced with etoposide for 4 h
mRNA fractionation: 10-50% sucrose gradient, 13 fractions collected
3' RNAseq analysis done with Tophat , HTseq-count, data fraction merging and DESeq2
Conditions compared: LPS+Etoposide versus LPS
Biological replicates = 4
GO terms associated to Tia1 mRNA targets (n=142) with increased translation upon DNA damage induction
term_ID	semantic space	plot_size	log10 p-value	description
GO:1902263	-4.656	2.049	-5.6968	apoptotic process involved in embryonic digit morphogenesis
GO:0038034	3.412	3.403	-5.0625	signal transduction in absence of ligand
GO:0032459	0.977	2.88	-5.0625	regulation of protein oligomerization
GO:0008219	-4.816	5.141	-5.0035	cell death
GO:0061419	6.179	2.124	-4.7033	positive regulation of transcription from RNA polymerase II promoter in response to hypoxia
GO:0046782	5.858	3.205	-4.3947	regulation of viral transcription
GO:0046651	-4.468	3.835	-4.3206	lymphocyte proliferation
GO:0071495	3.922	4.656	-3.7645	cellular response to endogenous stimulus
GO:0072331	4.234	3.564	-3.7352	signal transduction by p53 class mediator
GO:0035794	1.643	2.94	-3.6459	positive regulation of mitochondrial membrane permeability
GO:0002260	-0.084	3.307	-3.6003	lymphocyte homeostasis
GO:0043902	6.036	3.276	-3.5045	positive regulation of multi-organism process
GO:0080090	3.857	6.679	-3.4342	regulation of primary metabolic process
GO:0043903	5.197	3.704	-3.4101	regulation of symbiosis, encompassing mutualism through parasitism
GO:0060828	4.095	3.735	-3.4023	regulation of canonical Wnt signaling pathway
GO:0070887	5.58	5.392	-3.3851	cellular response to chemical stimulus
GO:0065009	3.121	5.619	-3.3215	regulation of molecular function
GO:0048872	2.298	4.543	-3.3054	homeostasis of number of cells
GO:0034976	5.055	3.742	-3.1891	response to endoplasmic reticulum stress
GO:0072422	5.431	2.768	-3.1798	signal transduction involved in DNA damage checkpoint
GO:0065007	-2.1	6.87	-3.172	biological regulation
GO:0045637	-0.429	3.759	-3.1226	regulation of myeloid cell differentiation
GO:0051173	5.004	5.015	-3.1175	positive regulation of nitrogen compound metabolic process
GO:0045912	7.269	3.027	-3.1135	negative regulation of carbohydrate metabolic process
GO terms associated to Tia1 mRNA targets (n=591) with decreased translation upon DNA damage induction
term_ID	semantic space	plot_size	log10 p-value	description
GO:0048518	-4.102	5.532	-22.1118	positive regulation of biological process
GO:0048522	-3.652	5.329	-19.475	positive regulation of cellular process
GO:0050794	-3.706	6.832	-17.5817	regulation of cellular process
GO:0065007	0.271	6.87	-16.0516	biological regulation
GO:0048519	-4.064	5.791	-15.9469	negative regulation of biological process
GO:0048523	-4.341	5.671	-11.4145	negative regulation of cellular process
GO:0051246	-6.375	5.639	-11.1707	regulation of protein metabolic process
GO:0009987	-0.12	7.516	-9.8268	cellular process
GO:0048583	-0.767	5.535	-9.4342	regulation of response to stimulus
GO:0042113	1.683	3.778	-8.8268	B cell activation
GO:0002376	-0.21	5.493	-8.8268	immune system process
GO:0009966	-0.863	5.257	-8.7235	regulation of signal transduction
GO:0032268	-6.373	5.536	-8.6556	regulation of cellular protein metabolic process
GO:0023051	-3.588	5.275	-8.2487	regulation of signaling
GO:0010646	-3.406	5.276	-8.1831	regulation of cell communication
GO:0051726	-3.356	4.864	-8.1135	regulation of cell cycle
GO:0051128	-1.531	5.705	-7.9281	regulation of cellular component organization
GO:0048869	3.696	5.724	-7.8633	cellular developmental process
GO:0044699	1.596	7.429	-7.4881	single-organism process
GO:0032879	-3.466	5.081	-7.4855	regulation of localization
GO:0051493	-0.916	4.294	-7.4698	regulation of cytoskeleton organization
GO:0044763	-0.433	7.32	-6.7167	single-organism cellular process
GO:0002682	-2.781	5.293	-6.699	regulation of immune system process
GO:0010033	5.946	5.155	-6.699	response to organic substance
GO:0001775	0.173	4.377	-6.6536	cell activation
GO:0033043	-1.121	4.685	-6.5498	regulation of organelle organization
GO:0006351	-7.107	6.652	-6.4067	transcription, DNA-templated
GO:0051049	-3.299	5	-6.2226	regulation of transport
GO:0050853	0.476	3.096	-6.1158	B cell receptor signaling pathway
GO:0042221	5.888	5.902	-6.1146	response to chemical
GO:0050896	1.389	6.642	-6.0931	response to stimulus
GO:0051239	-4.087	5.105	-6.0269	regulation of multicellular organismal process
GO:0044260	-7.004	7.153	-5.6882	cellular macromolecule metabolic process
GO:0043170	-4.318	7.213	-5.6383	macromolecule metabolic process
GO:0010564	-3.329	4.515	-5.4622	regulation of cell cycle process
GO:0065009	-3.646	5.619	-5.4112	regulation of molecular function
GO:0006476	-6.063	4.303	-5.3706	protein deacetylation
GO:1901362	-5.157	6.916	-5.3391	organic cyclic compound biosynthetic process
GO:0071840	1.443	6.431	-5.3197	cellular component organization or biogenesis
GO:0043412	-7.136	6.404	-5.1439	macromolecule modification
GO:0014070	5.158	4.48	-4.983	response to organic cyclic compound
GO:0006325	4.722	4.733	-4.9666	chromatin organization
GO:0009059	-7.178	6.944	-4.9666	macromolecule biosynthetic process
GO:0006897	-1.491	4.998	-4.9101	endocytosis
GO:0014888	5.578	2.867	-4.8601	striated muscle adaptation
GO:0034645	-6.651	6.932	-4.8539	cellular macromolecule biosynthetic process
GO:0006915	0.104	5.089	-4.8268	apoptotic process
GO:0044093	-3.806	5.058	-4.7905	positive regulation of molecular function
GO:0098732	-5.258	4.326	-4.7645	macromolecule deacylation
GO:0002664	-0.578	2.367	-4.7305	regulation of T cell tolerance induction
GO:0018130	-4.925	6.905	-4.7258	heterocycle biosynthetic process
GO:0019438	-5.011	6.889	-4.7258	aromatic compound biosynthetic process
GO:0044770	-0.698	4.174	-4.6615	cell cycle phase transition
GO:0016070	-7.088	6.834	-4.644	RNA metabolic process
GO:0006464	-7.166	6.158	-4.5171	cellular protein modification process
GO:0071322	5.926	3.516	-4.3655	cellular response to carbohydrate stimulus
GO:0090304	-6.802	7.001	-4.3279	nucleic acid metabolic process
GO:0032535	-1.144	4.178	-4.2652	regulation of cellular component size
GO:0032502	0.34	5.839	-4.091	developmental process
GO:0072673	4.678	2.417	-3.9957	lamellipodium morphogenesis
GO:0002768	-0.112	3.682	-3.9914	immune response-regulating cell surface receptor signaling pathway
GO:0044271	-4.961	6.895	-3.8962	cellular nitrogen compound biosynthetic process
GO:0051241	-2.944	4.04	-3.8794	negative regulation of multicellular organismal process
GO:0006996	4.162	5.666	-3.8601	organelle organization
GO:1902309	-6.047	1.531	-3.8508	negative regulation of peptidyl-serine dephosphorylation
GO:1901360	-3.878	7.227	-3.8153	organic cyclic compound metabolic process
GO:0040029	-5.96	5.049	-3.8097	regulation of gene expression, epigenetic
GO:0060968	-6.193	3.49	-3.7696	regulation of gene silencing
GO:0044238	0.862	7.412	-3.7305	primary metabolic process
GO:0065008	-3.566	6.13	-3.7258	regulation of biological quality
GO:0032271	-0.655	4.06	-3.6799	regulation of protein polymerization
GO:0010608	-6.218	5.427	-3.6498	posttranscriptional regulation of gene expression
GO:0007010	4.192	4.876	-3.6198	cytoskeleton organization
GO:0071704	0.291	7.446	-3.5918	organic substance metabolic process
GO:0030029	0.027	4.582	-3.5528	actin filament-based process
GO:0032469	-3.519	2.761	-3.5287	endoplasmic reticulum calcium ion homeostasis
GO:1901576	-5.467	7.157	-3.5003	organic substance biosynthetic process
GO:0016337	3.032	3.989	-3.475	single organismal cell-cell adhesion
GO:0098602	2.079	4.052	-3.4056	single organism cell adhesion
GO:0006725	-3.299	7.216	-3.3458	cellular aromatic compound metabolic process
GO:0051301	2.688	5.829	-3.3354	cell division
GO:0019538	-7.423	6.788	-3.3325	protein metabolic process
GO:0007059	1.308	5.269	-3.2765	chromosome segregation
GO:0006139	-5.199	7.173	-3.27	nucleobase-containing compound metabolic process
GO:0010606	0.224	2.322	-3.266	positive regulation of cytoplasmic mRNA processing body assembly
GO:0048589	4.767	4.208	-3.2534	developmental growth
GO:0048511	1.152	3.995	-3.2518	rhythmic process
GO:0044267	-7.654	6.64	-3.2168	cellular protein metabolic process
GO:0040007	0.279	4.615	-3.2097	growth
GO:0090066	-4.302	4.324	-3.2007	regulation of anatomical structure size
GO:0009058	0.674	7.179	-3.1904	biosynthetic process
GO:0007265	-0.456	4.703	-3.1752	Ras protein signal transduction
GO:0042127	-3.871	4.603	-3.1481	regulation of cell proliferation
GO:0031623	-3.279	3.281	-3.1439	receptor internalization
GO:0000288	-3.838	3.207	-3.1273	nuclear-transcribed mRNA catabolic process, deadenylation-dependent decay
GO:0044249	-4.751	7.147	-3.1244	cellular biosynthetic process
GO:0048285	4.421	4.548	-3.1029	organelle fission
GO:1901698	6.459	4.319	-3.1029	response to nitrogen compound
GO:0042752	-3.255	3.398	-3.0904	regulation of circadian rhythm
GO:0046483	-3.308	7.22	-3.0883	heterocycle metabolic process
GO:0030155	-2.686	4.016	-3.0615	regulation of cell adhesion
GO:0032845	-4.455	2.93	-3.0362	negative regulation of homeostatic process
GO:0044237	-1.353	7.428	-3.0218	cellular metabolic process
GO:0007049	2.256	5.846	-3.0209	cell cycle
GO:0051174	-3.647	5.29	-3.0146	regulation of phosphorus metabolic process
List of Tia1 mRNA targets with changes in mRNA translation (10+ unique crosslinks mapped to the 3'UTR)
ensembl_gene_id	baseMean	log2FoldChange	lfcSE	stat	pvalue	padj	external_gene_name
ENSMUSG00000023067	5615.48	4.50879	0.135178	33.3545	6.25999e-244	9.81567e-240	Cdkn1a
ENSMUSG00000022385	480.197	2.56967	0.214243	11.9942	3.81195e-33	4.20925e-31	Gtse1
ENSMUSG00000021891	604.652	2.14999	0.218922	9.82077	9.16435e-23	5.042e-21	Mettl6
ENSMUSG00000002083	603.419	2.10564	0.168683	12.4828	9.26634e-36	1.19095e-33	Bbc3
ENSMUSG00000023034	2660.33	2.0361	0.156518	13.0087	1.09188e-38	1.72936e-36	Nr4a1
ENSMUSG00000069114	495.303	1.90182	0.208073	9.14018	6.23494e-20	2.80126e-18	Zbtb10
ENSMUSG00000017670	153.995	1.71735	0.200034	8.5853	9.05997e-18	3.31917e-16	Elmo2
ENSMUSG00000009030	3052.94	1.71711	0.183808	9.34187	9.4648e-21	4.52464e-19	Pdcl
ENSMUSG00000020108	4125.78	1.6367	0.207999	7.86878	3.58103e-15	1.01927e-13	Ddit4
ENSMUSG00000037706	4362.8	1.54184	0.180632	8.53585	1.39132e-17	4.9922e-16	Cd81
ENSMUSG00000019979	171.583	1.51897	0.230411	6.59244	4.32645e-11	7.54603e-10	Apaf1
ENSMUSG00000003062	524.613	1.51844	0.162985	9.31645	1.20298e-20	5.71598e-19	Stard3nl
ENSMUSG00000050106	75.9253	1.4609	0.22271	6.55963	5.39403e-11	9.22339e-10	Tmc8
ENSMUSG00000052684	896.421	1.44758	0.169097	8.56063	1.12256e-17	4.07446e-16	Jun
ENSMUSG00000020455	535.513	1.3426	0.152321	8.8143	1.20438e-18	4.81507e-17	Trim11
ENSMUSG00000020423	1208.91	1.30122	0.185445	7.01674	2.27112e-12	4.82535e-11	Btg2
ENSMUSG00000027286	231.147	1.29718	0.212492	6.10461	1.03054e-09	1.48519e-08	Lrrc57
ENSMUSG00000040128	498.337	1.26334	0.172436	7.3264	2.36423e-13	5.5579e-12	Pnrc1
ENSMUSG00000042487	256.927	1.1908	0.179446	6.63599	3.22334e-11	5.7045e-10	Leo1
ENSMUSG00000022876	265.359	1.18398	0.212648	5.56777	2.58017e-08	3.02823e-07	Samsn1
ENSMUSG00000028551	638.473	1.17521	0.179113	6.56124	5.33605e-11	9.1342e-10	Cdkn2c
ENSMUSG00000020328	1261.19	1.16365	0.211014	5.51459	3.49584e-08	3.98074e-07	Nudcd2
ENSMUSG00000031578	575.849	1.16204	0.191949	6.05391	1.41374e-09	2.00611e-08	Mak16
ENSMUSG00000047945	20384.2	1.15695	0.248785	4.65042	3.3126e-06	2.69127e-05	Marcksl1
ENSMUSG00000037253	326.479	1.15251	0.184068	6.26131	3.81748e-10	5.81147e-09	Mex3c
ENSMUSG00000003873	4740.34	1.15113	0.14873	7.73972	9.96393e-15	2.72661e-13	Bax
ENSMUSG00000026923	55.2864	1.13187	0.24847	4.55535	5.22974e-06	4.07567e-05	Notch1
ENSMUSG00000025742	1032.89	1.12649	0.146337	7.69792	1.38298e-14	3.69423e-13	Prps2
ENSMUSG00000032504	843.893	1.09817	0.113601	9.66693	4.16697e-22	2.17794e-20	Pdcd6ip
ENSMUSG00000009035	1012.51	1.05369	0.174036	6.05442	1.40924e-09	2.00153e-08	Tmem184b
ENSMUSG00000048756	445.497	1.03021	0.156931	6.56473	5.21279e-11	8.95252e-10	Foxo3
ENSMUSG00000035437	332.305	0.994701	0.162265	6.13009	8.783e-10	1.27398e-08	Rabgap1
ENSMUSG00000048047	3143.67	0.989951	0.142058	6.96865	3.19986e-12	6.60181e-11	Zbtb33
ENSMUSG00000027162	2114.62	0.978158	0.134009	7.29921	2.89468e-13	6.72424e-12	Lin7c
ENSMUSG00000025220	564.633	0.963328	0.178565	5.39483	6.85868e-08	7.47353e-07	Mgea5
ENSMUSG00000021585	145.456	0.961863	0.167252	5.75097	8.87322e-09	1.12385e-07	Cast
ENSMUSG00000026426	1573.99	0.952437	0.186173	5.11587	3.12303e-07	3.06248e-06	Arl8a
ENSMUSG00000019877	842.258	0.944945	0.1673	5.64821	1.62129e-08	1.97989e-07	Serinc1
ENSMUSG00000035696	339.746	0.940263	0.142921	6.5789	4.73951e-11	8.2026e-10	Rnf38
ENSMUSG00000027381	1301.56	0.925967	0.146185	6.3342	2.38579e-10	3.7787e-09	Bcl2l11
ENSMUSG00000008429	1249.88	0.921397	0.182807	5.04026	4.64888e-07	4.41785e-06	Herpud2
ENSMUSG00000032777	416.076	0.899895	0.158706	5.67019	1.42638e-08	1.75679e-07	Gtf3c1
ENSMUSG00000045205	544.864	0.893298	0.138509	6.44939	1.12304e-10	1.85556e-09	Dpy19l4
ENSMUSG00000024597	221.21	0.884863	0.180801	4.89412	9.87466e-07	8.85275e-06	Slc12a2
ENSMUSG00000027361	978.068	0.879965	0.129055	6.81853	9.19774e-12	1.79156e-10	Gabpb1
ENSMUSG00000031148	1466.2	0.874644	0.193783	4.51353	6.3757e-06	4.87663e-05	Gpkow
ENSMUSG00000034563	299.035	0.854355	0.135748	6.29369	3.1e-10	4.79591e-09	Ccpg1
ENSMUSG00000022034	265.431	0.831214	0.191412	4.34254	1.40848e-05	9.95561e-05	Esco2
ENSMUSG00000039879	927.983	0.827714	0.130304	6.35218	2.12281e-10	3.38957e-09	Heca
ENSMUSG00000003458	497.408	0.824821	0.138727	5.94564	2.7538e-09	3.75801e-08	Ncstn
ENSMUSG00000043252	435.09	0.813173	0.160105	5.07898	3.79458e-07	3.66147e-06	Tmem64
ENSMUSG00000046982	218.691	0.812467	0.169129	4.80383	1.5566e-06	1.34329e-05	Tshz1
ENSMUSG00000028383	646.905	0.808866	0.135223	5.98174	2.20772e-09	3.04192e-08	Hsdl2
ENSMUSG00000036712	989.346	0.806221	0.147494	5.46613	4.59979e-08	5.14809e-07	Cyld
ENSMUSG00000026484	1192.65	0.806019	0.17435	4.623	3.78235e-06	3.02433e-05	Rnf2
ENSMUSG00000045382	1006.9	0.792609	0.226137	3.505	0.000456612	0.002243	Cxcr4
ENSMUSG00000006373	274.499	0.790109	0.248258	3.18261	0.00145952	0.00625577	Pgrmc1
ENSMUSG00000041483	459.188	0.78456	0.218171	3.59609	0.000323041	0.0016602	Zfp281
ENSMUSG00000006998	1564.77	0.751459	0.139212	5.39795	6.74072e-08	7.36034e-07	Psmd2
ENSMUSG00000032515	58.3559	0.741573	0.243645	3.04366	0.00233717	0.00942562	Csrnp1
ENSMUSG00000038633	756.978	0.739053	0.214122	3.45155	0.000557385	0.00268504	Degs1
ENSMUSG00000002733	254.07	0.736624	0.205766	3.57991	0.000343718	0.00175041	Plekha3
ENSMUSG00000022914	329.054	0.735346	0.171667	4.28356	1.83928e-05	0.000126602	Brwd1
ENSMUSG00000021939	277.586	0.732459	0.22048	3.32212	0.000893378	0.00407807	Ctsb
ENSMUSG00000027323	601.328	0.728786	0.164686	4.4253	9.63069e-06	7.08298e-05	Rad51
ENSMUSG00000028214	106.322	0.726336	0.232173	3.12843	0.00175742	0.00735818	Gem
ENSMUSG00000022828	96.0289	0.723388	0.231484	3.12501	0.00177801	0.00743484	Gtf2e1
ENSMUSG00000036275	452.743	0.723196	0.222056	3.25683	0.00112666	0.00500028	9530068E07Rik
ENSMUSG00000005233	1174.25	0.714841	0.234959	3.0424	0.00234697	0.00945784	Spc25
ENSMUSG00000022433	214.121	0.714761	0.16918	4.22485	2.391e-05	0.000160286	Csnk1e
ENSMUSG00000020115	224.723	0.711062	0.1438	4.94479	7.62247e-07	6.93273e-06	Tbk1
ENSMUSG00000022016	914.254	0.697138	0.134576	5.18027	2.21569e-07	2.23135e-06	Akap11
ENSMUSG00000062075	374.665	0.692942	0.159712	4.33869	1.43335e-05	0.000100875	Lmnb2
ENSMUSG00000063362	136.772	0.688302	0.204028	3.37356	0.000742017	0.0034535	Alg11
ENSMUSG00000031508	222.771	0.685841	0.160749	4.26655	1.9852e-05	0.000135221	Ankrd10
ENSMUSG00000029249	125.984	0.682999	0.179268	3.80993	0.000139006	0.000785728	Rest
ENSMUSG00000031822	287.724	0.681905	0.153698	4.43665	9.13684e-06	6.75463e-05	Gse1
ENSMUSG00000022744	217.068	0.681823	0.142118	4.79757	1.60605e-06	1.38513e-05	Cldnd1
ENSMUSG00000024235	65.4194	0.675341	0.216785	3.11526	0.00183783	0.00766823	Map3k8
ENSMUSG00000028293	1081.18	0.672823	0.129796	5.18368	2.1755e-07	2.19793e-06	Slc35a1
ENSMUSG00000038538	283.765	0.671759	0.155869	4.30977	1.63422e-05	0.000113417	Ubn2
ENSMUSG00000048874	706.526	0.66976	0.122152	5.483	4.18178e-08	4.71051e-07	Phf3
ENSMUSG00000024811	3201.31	0.664694	0.180118	3.69032	0.000223971	0.00120807	Tnks2
ENSMUSG00000021018	335.689	0.657255	0.207983	3.16014	0.00157695	0.0067028	Polr2h
ENSMUSG00000024507	68.8304	0.649803	0.212898	3.05218	0.00227185	0.00919531	Hsd17b4
ENSMUSG00000046862	323.628	0.640464	0.178525	3.58753	0.000333821	0.00170777	Pramef8
ENSMUSG00000039671	1007.98	0.640313	0.156835	4.08272	4.45115e-05	0.000283485	Zmynd8
ENSMUSG00000008193	2858.05	0.63562	0.1475	4.30928	1.6379e-05	0.000113588	Spib
ENSMUSG00000028879	704.474	0.625501	0.161739	3.86735	0.000110026	0.000637786	Stx12
ENSMUSG00000024603	691.317	0.625335	0.127825	4.89211	9.97611e-07	8.93859e-06	Dctn4
ENSMUSG00000031935	434.72	0.623972	0.144837	4.30808	1.64676e-05	0.000114152	Med17
ENSMUSG00000022108	6578.7	0.621461	0.191118	3.25172	0.00114709	0.0050766	Itm2b
ENSMUSG00000019087	3746.92	0.615428	0.107941	5.70153	1.18735e-08	1.48112e-07	Atp6ap1
ENSMUSG00000025575	104.148	0.615291	0.180492	3.40895	0.000652124	0.00308269	Cant1
ENSMUSG00000015837	4094.12	0.615094	0.142682	4.31094	1.62564e-05	0.000113038	Sqstm1
ENSMUSG00000041815	1128.61	0.614835	0.166027	3.70323	0.000212874	0.00115257	Poldip3
ENSMUSG00000019528	554.033	0.611294	0.145556	4.19972	2.67242e-05	0.000177708	Gyg
ENSMUSG00000040423	251.618	0.610517	0.159701	3.82287	0.000131909	0.000750483	Rc3h1
ENSMUSG00000027660	1142.91	0.610428	0.157407	3.87803	0.000105305	0.000613368	Skil
ENSMUSG00000020649	3228.77	0.603873	0.148617	4.06329	4.83852e-05	0.000305058	Rrm2
ENSMUSG00000042978	364.445	0.601153	0.167784	3.58289	0.000339811	0.00173502	Sbk1
ENSMUSG00000021109	3010.32	0.597546	0.110611	5.40221	6.58262e-08	7.20913e-07	Hif1a
ENSMUSG00000048546	367.649	0.59494	0.163103	3.64763	0.000264672	0.00139217	Tob2
ENSMUSG00000012296	367.238	0.592032	0.135	4.38542	1.15761e-05	8.34126e-05	Tjap1
ENSMUSG00000048661	143.584	0.586569	0.176848	3.31679	0.00091058	0.00414339	Lemd3
ENSMUSG00000021794	2243.63	0.582672	0.130241	4.47379	7.68463e-06	5.77636e-05	Glud1
ENSMUSG00000030934	1365.93	0.582132	0.135962	4.28159	1.85562e-05	0.000127503	Oat
ENSMUSG00000005483	491.01	0.574081	0.18507	3.10196	0.00192245	0.0079767	Dnajb1
ENSMUSG00000049354	2762.12	0.560537	0.150078	3.73497	0.000187734	0.00102997	Dcaf7
ENSMUSG00000047213	755.839	0.556411	0.123878	4.4916	7.06908e-06	5.35474e-05	Ythdf3
ENSMUSG00000043207	2405.85	0.553293	0.151509	3.65187	0.000260337	0.00137371	Zmpste24
ENSMUSG00000025025	1031.28	0.549716	0.156283	3.51743	0.000435747	0.00215364	Mxi1
ENSMUSG00000024072	1964.23	0.548062	0.176426	3.10647	0.00189334	0.00786426	Yipf4
ENSMUSG00000036990	1454.44	0.545649	0.160758	3.39423	0.00068821	0.00323378	Otud4
ENSMUSG00000037643	326.414	0.545305	0.159549	3.41779	0.000631326	0.00299341	Prkci
ENSMUSG00000029432	1902.95	0.544543	0.173844	3.13237	0.00173403	0.00727385	Gbas
ENSMUSG00000005198	2439.66	0.543904	0.155699	3.49331	0.000477079	0.00233331	Polr2a
ENSMUSG00000001016	446.517	0.53961	0.17488	3.08559	0.00203147	0.0083561	Ilf2
ENSMUSG00000020894	5898.73	0.52923	0.131826	4.0146	5.95468e-05	0.000367162	Vamp2
ENSMUSG00000028126	213.238	0.526913	0.163636	3.22004	0.00128173	0.00559818	Pip5k1a
ENSMUSG00000001687	965.041	0.525528	0.15345	3.42476	0.000615354	0.00292639	Ubl3
ENSMUSG00000061232	31860.3	0.523429	0.156848	3.33718	0.000846325	0.00388477	H2-K1
ENSMUSG00000020300	202.181	0.520007	0.145557	3.57252	0.000353561	0.0017947	Cpeb4
ENSMUSG00000025903	1297.58	0.516527	0.154159	3.35062	0.000806318	0.00372621	Lypla1
ENSMUSG00000024712	1753.07	0.515726	0.148217	3.47953	0.000502293	0.00244595	Rfk
ENSMUSG00000025130	1566.14	0.50453	0.150236	3.35825	0.000784388	0.0036313	P4hb
ENSMUSG00000006134	1007.02	0.502464	0.126723	3.96504	7.33831e-05	0.000443238	Crkl
ENSMUSG00000025437	195.353	0.500259	0.163248	3.06442	0.00218094	0.00889159	Usp33
ENSMUSG00000013629	7162.09	0.497289	0.150438	3.3056	0.000947721	0.00429612	Cad
ENSMUSG00000078348	2058.91	0.486643	0.135933	3.58001	0.000343584	0.00175041	Sf3b5
ENSMUSG00000020612	2655.19	0.485025	0.133017	3.64635	0.000265992	0.00139818	Prkar1a
ENSMUSG00000020585	2188.07	0.483344	0.158072	3.05774	0.00223014	0.00905687	Laptm4a
ENSMUSG00000058638	268.52	0.482743	0.139308	3.46529	0.00052966	0.00256603	Zfp110
ENSMUSG00000059552	4144.8	0.464311	0.136802	3.39404	0.000688686	0.00323505	Trp53
ENSMUSG00000029992	940.416	0.441799	0.144053	3.06692	0.00216274	0.00883349	Gfpt1
ENSMUSG00000038893	327.871	0.441593	0.143702	3.07299	0.00211927	0.00867628	Fam117a
ENSMUSG00000035093	642.965	0.437389	0.139225	3.14159	0.00168035	0.00707894	Secisbp2l
ENSMUSG00000021468	1025.18	0.425093	0.129038	3.29432	0.000986584	0.00444657	Sptlc1
ENSMUSG00000024735	1490.16	0.424927	0.139982	3.03559	0.00240065	0.00962469	Prpf19
ENSMUSG00000020190	3917.9	0.424739	0.13159	3.22775	0.00124768	0.00546776	Mknk2
ENSMUSG00000001280	1699.98	0.423234	0.112371	3.76639	0.000165623	0.00092091	Sp1
ENSMUSG00000031835	1303.19	0.421374	0.128594	3.27678	0.00105	0.00470265	Mbtps1
ENSMUSG00000036180	3208.45	-0.36063	0.117856	-3.05991	0.00221402	0.00900075	Gatad2a
ENSMUSG00000030745	1833.91	-0.378477	0.124611	-3.03727	0.00238729	0.00957877	Il21r
ENSMUSG00000019804	9588.23	-0.381546	0.123786	-3.08229	0.00205412	0.00843376	Snx3
ENSMUSG00000017485	1126.44	-0.391833	0.115814	-3.3833	0.000716198	0.00334325	Top2b
ENSMUSG00000020211	1130.93	-0.399329	0.1302	-3.06705	0.00216185	0.00883215	Sf3a2
ENSMUSG00000035278	1347.23	-0.400273	0.130912	-3.05757	0.00223138	0.00905724	Plekhj1
ENSMUSG00000021771	4230.36	-0.407059	0.129439	-3.14479	0.00166206	0.00701132	Vdac2
ENSMUSG00000059208	3784.94	-0.409673	0.12306	-3.32905	0.000871418	0.0039941	Hnrnpm
ENSMUSG00000025231	1460.06	-0.412042	0.121492	-3.39152	0.000695067	0.00326307	Sufu
ENSMUSG00000031954	2732.09	-0.418705	0.131268	-3.18969	0.00142425	0.00612344	Cfdp1
ENSMUSG00000024045	814.775	-0.423	0.113434	-3.72904	0.000192212	0.00105197	Akap8
ENSMUSG00000041203	10764	-0.426346	0.126772	-3.36308	0.000770768	0.00357564	2310036O22Rik
ENSMUSG00000006412	1662.88	-0.427777	0.136225	-3.14022	0.00168818	0.00710724	Pfdn2
ENSMUSG00000078578	1644.2	-0.428058	0.108468	-3.94642	7.93285e-05	0.000473856	Ube2d3
ENSMUSG00000023068	480.749	-0.429288	0.141311	-3.03789	0.00238243	0.00956636	Nus1
ENSMUSG00000024986	355.264	-0.431814	0.137655	-3.13694	0.00170724	0.00717488	Hhex
ENSMUSG00000034297	1481.09	-0.445934	0.137889	-3.23399	0.00122073	0.00536163	Med13
ENSMUSG00000020570	467.558	-0.446151	0.133721	-3.33642	0.000848649	0.00389316	Sypl
ENSMUSG00000021111	828.891	-0.449471	0.126021	-3.56663	0.000361607	0.00182904	Papola
ENSMUSG00000037926	2161.9	-0.454684	0.125223	-3.631	0.000282329	0.00147074	Ssh2
ENSMUSG00000029147	4290.46	-0.456328	0.112843	-4.04391	5.25672e-05	0.000328692	Ppm1g
ENSMUSG00000024969	723.864	-0.462531	0.127221	-3.63564	0.000277288	0.00145074	Mark2
ENSMUSG00000056493	890.98	-0.465989	0.148782	-3.13202	0.00173608	0.0072805	Foxk1
ENSMUSG00000020687	1256.93	-0.466603	0.13075	-3.56865	0.000358826	0.00181848	Cdc27
ENSMUSG00000039367	694.489	-0.466824	0.1289	-3.6216	0.000292782	0.00151863	Sec24c
ENSMUSG00000032288	1924.81	-0.468528	0.111387	-4.20632	2.5956e-05	0.00017304	Imp3
ENSMUSG00000060586	202532	-0.47193	0.115385	-4.09005	4.31275e-05	0.000275454	H2-Eb1
ENSMUSG00000040940	1544.91	-0.473597	0.110016	-4.30478	1.67149e-05	0.000115662	Arhgef1
ENSMUSG00000056216	951.179	-0.475094	0.146807	-3.23618	0.00121141	0.00532667	Cebpg
ENSMUSG00000022300	1154.97	-0.475638	0.140757	-3.37913	0.000727144	0.0033893	Dcaf13
ENSMUSG00000019471	1123.32	-0.476197	0.130166	-3.65838	0.000253814	0.00134317	Cdc37
ENSMUSG00000047888	176.607	-0.478844	0.149829	-3.19594	0.00139376	0.00600882	Tnrc6b
ENSMUSG00000074513	420.036	-0.479681	0.147382	-3.25468	0.00113519	0.00503532	Arfip1
ENSMUSG00000022498	648.163	-0.480816	0.153386	-3.13467	0.00172045	0.00722462	Txndc11
ENSMUSG00000021276	569.382	-0.48308	0.151079	-3.19754	0.00138603	0.00598374	Cinp
ENSMUSG00000042699	793.932	-0.486275	0.152048	-3.19818	0.00138298	0.0059722	Dhx9
ENSMUSG00000032000	470.518	-0.489351	0.143286	-3.4152	0.000637348	0.00301831	Birc3
ENSMUSG00000026029	1950	-0.49306	0.128814	-3.82769	0.000129353	0.00073701	Casp8
ENSMUSG00000026662	388.242	-0.493153	0.152595	-3.23179	0.00123019	0.00539866	Sephs1
ENSMUSG00000021484	5006.95	-0.493487	0.144844	-3.40701	0.000656786	0.003101	Lman2
ENSMUSG00000039219	259.815	-0.49383	0.162242	-3.04379	0.0023362	0.00942415	Arid4b
ENSMUSG00000004070	2141.26	-0.494574	0.150019	-3.29674	0.000978136	0.0044139	Hmox2
ENSMUSG00000061244	563.149	-0.496806	0.136024	-3.65235	0.000259851	0.00137189	Exoc5
ENSMUSG00000024002	608.416	-0.49684	0.142832	-3.47848	0.000504271	0.00245482	Brd4
ENSMUSG00000030105	1067.43	-0.49775	0.163057	-3.05261	0.0022686	0.00918683	Arl8b
ENSMUSG00000040592	8958.23	-0.497925	0.132584	-3.75553	0.000172973	0.00095838	Cd79b
ENSMUSG00000032525	228.459	-0.499992	0.155156	-3.22252	0.00127069	0.00555618	Nktr
ENSMUSG00000005698	2981.95	-0.505056	0.13609	-3.7112	0.000206281	0.00112269	Ctcf
ENSMUSG00000066568	1027.32	-0.505633	0.139624	-3.62138	0.000293034	0.0015192	Lsm14a
ENSMUSG00000008035	877.779	-0.506314	0.16097	-3.14539	0.00165866	0.00700077	Mid1ip1
ENSMUSG00000029229	387.966	-0.507284	0.138893	-3.65235	0.000259855	0.00137189	Chic2
ENSMUSG00000006169	2698.32	-0.507619	0.107759	-4.7107	2.46871e-06	2.04812e-05	Clint1
ENSMUSG00000034422	344.242	-0.50884	0.144664	-3.51739	0.00043581	0.00215364	Parp14
ENSMUSG00000001467	3362.62	-0.509176	0.158049	-3.22163	0.00127462	0.00557026	Cyp51
ENSMUSG00000037242	2655.67	-0.509455	0.16621	-3.06513	0.00217576	0.00887279	Clic4
ENSMUSG00000044098	262.47	-0.51044	0.136099	-3.7505	0.000176482	0.000975753	Rsbn1
ENSMUSG00000027109	369.404	-0.512469	0.16151	-3.17298	0.00150883	0.00644294	Sp3
ENSMUSG00000053838	696.909	-0.513898	0.122849	-4.18316	2.87483e-05	0.000189879	Nudcd3
ENSMUSG00000046179	596.371	-0.516138	0.168667	-3.06011	0.00221256	0.00899715	E2f8
ENSMUSG00000044786	4451.1	-0.518382	0.153004	-3.38804	0.000703933	0.00329877	Zfp36
ENSMUSG00000026356	290.828	-0.519918	0.169394	-3.06928	0.00214572	0.00877542	Dars
ENSMUSG00000071646	4939.63	-0.520537	0.114369	-4.55139	5.32915e-06	4.13428e-05	Mta2
ENSMUSG00000024948	345.619	-0.522822	0.14847	-3.52139	0.000429289	0.00212611	Map4k2
ENSMUSG00000030220	8662.59	-0.524738	0.154866	-3.38832	0.000703209	0.00329639	Arhgdib
ENSMUSG00000041763	338.901	-0.524996	0.139302	-3.76876	0.000164059	0.000913185	Tpp2
ENSMUSG00000054808	463.914	-0.525135	0.169635	-3.09568	0.00196361	0.00810461	Actn4
ENSMUSG00000052681	1444.56	-0.526966	0.165422	-3.18559	0.00144461	0.00620588	Rap1b
ENSMUSG00000034247	552.417	-0.528311	0.168651	-3.13258	0.00173279	0.00727057	Plekhm1
ENSMUSG00000041408	338.533	-0.529329	0.154209	-3.43254	0.000597961	0.00285333	Wapal
ENSMUSG00000018501	1337.05	-0.529696	0.123003	-4.30635	1.65967e-05	0.000114996	Ncor1
ENSMUSG00000006736	412.084	-0.530657	0.155723	-3.4077	0.000655132	0.00309505	Tspan31
ENSMUSG00000021068	343.531	-0.532626	0.1591	-3.34775	0.000814707	0.003759	Nin
ENSMUSG00000007041	11233.1	-0.533616	0.157842	-3.38069	0.000723043	0.00337219	Clic1
ENSMUSG00000028955	385.075	-0.535645	0.141009	-3.79865	0.000145486	0.000817348	Vamp3
ENSMUSG00000029253	394.446	-0.536076	0.149535	-3.58496	0.000337133	0.00172359	Cenpc1
ENSMUSG00000024085	169.865	-0.536565	0.169352	-3.16834	0.00153313	0.00653069	Man2a1
ENSMUSG00000025240	1584.91	-0.536818	0.10824	-4.95953	7.06633e-07	6.48712e-06	Sacm1l
ENSMUSG00000028790	521.765	-0.538672	0.156453	-3.44304	0.000575224	0.00275995	Khdrbs1
ENSMUSG00000037808	283.019	-0.539034	0.163839	-3.29002	0.00100181	0.00451003	Fam76b
ENSMUSG00000007050	3389.58	-0.540377	0.147012	-3.67573	0.000237171	0.00126836	Lsm2
ENSMUSG00000026436	1123.94	-0.541207	0.177958	-3.0412	0.00235634	0.00948616	Elk4
ENSMUSG00000006699	19406.4	-0.542103	0.171849	-3.15453	0.00160756	0.00681442	Cdc42
ENSMUSG00000022757	549.116	-0.54421	0.134129	-4.05735	4.96316e-05	0.000312289	Tfg
ENSMUSG00000037416	378.594	-0.544548	0.145157	-3.75145	0.000175815	0.000973096	Dmxl1
ENSMUSG00000021814	1099.29	-0.545348	0.138438	-3.9393	8.17197e-05	0.000487397	Anxa7
ENSMUSG00000003779	201.571	-0.545369	0.176511	-3.08971	0.0020035	0.00825803	Kif20a
ENSMUSG00000062397	817.796	-0.546028	0.162014	-3.37025	0.000751008	0.00348706	Zfp706
ENSMUSG00000003161	5111.05	-0.546769	0.133191	-4.10515	4.04046e-05	0.0002588	Sri
ENSMUSG00000023940	562.131	-0.54713	0.178478	-3.06554	0.00217279	0.00886531	Sgol1
ENSMUSG00000041538	2151.45	-0.547277	0.157554	-3.47359	0.000513538	0.00249606	H2-Ob
ENSMUSG00000024400	550.751	-0.548004	0.134428	-4.07655	4.5709e-05	0.00029017	Wdr33
ENSMUSG00000000184	3810.18	-0.54881	0.153132	-3.5839	0.000338504	0.00172891	Ccnd2
ENSMUSG00000016257	2997.21	-0.549654	0.120996	-4.54276	5.55233e-06	4.28448e-05	Slmo2
ENSMUSG00000039682	251.624	-0.553022	0.172858	-3.19928	0.00137772	0.00595441	Lap3
ENSMUSG00000073725	242.79	-0.553366	0.156329	-3.53975	0.000400511	0.00200319	Lmbrd1
ENSMUSG00000022752	676.54	-0.553976	0.140772	-3.93528	8.30993e-05	0.00049506	Tomm70a
ENSMUSG00000001627	2172.98	-0.555699	0.146066	-3.80444	0.000142126	0.000801652	Ifrd1
ENSMUSG00000024513	308.904	-0.556307	0.152036	-3.65904	0.00025316	0.00134061	Mbd2
ENSMUSG00000040725	4782.54	-0.556395	0.12261	-4.53794	5.68068e-06	4.3749e-05	Hnrnpul1
ENSMUSG00000026196	266.302	-0.559042	0.176495	-3.16747	0.00153772	0.00654847	Bard1
ENSMUSG00000030560	1099.85	-0.560072	0.161139	-3.4757	0.000509524	0.00247731	Ctsc
ENSMUSG00000022360	307.789	-0.562772	0.159219	-3.53458	0.000408427	0.00203888	Atad2
ENSMUSG00000052752	1752.59	-0.563928	0.1231	-4.58105	4.62641e-06	3.64534e-05	Traf7
ENSMUSG00000031403	1365.12	-0.564486	0.138425	-4.07792	4.54411e-05	0.000288702	Dkc1
ENSMUSG00000025326	1356.23	-0.565421	0.125406	-4.50872	6.522e-06	4.97156e-05	Ube3a
ENSMUSG00000001440	3413.16	-0.565663	0.125988	-4.48981	7.12853e-06	5.39456e-05	Kpnb1
ENSMUSG00000025026	1035.99	-0.566862	0.1499	-3.78159	0.000155827	0.000871696	Add3
ENSMUSG00000018287	1531.67	-0.568242	0.154013	-3.68956	0.00022464	0.00121085	Spag7
ENSMUSG00000029920	256.654	-0.569822	0.141269	-4.0336	5.49296e-05	0.000341378	Smarcad1
ENSMUSG00000020189	302.966	-0.572257	0.186824	-3.06309	0.00219065	0.00892193	Osbpl8
ENSMUSG00000024286	457.404	-0.572366	0.121848	-4.69737	2.63532e-06	2.17597e-05	Ccny
ENSMUSG00000037458	1010.79	-0.573718	0.166989	-3.43567	0.000591091	0.00282484	Azin1
ENSMUSG00000031924	937.183	-0.574328	0.13996	-4.10352	4.06916e-05	0.000260426	Cyb5b
ENSMUSG00000054766	968.589	-0.574377	0.140958	-4.07482	4.60495e-05	0.000291976	Set
ENSMUSG00000031154	433.142	-0.578108	0.131311	-4.40257	1.06975e-05	7.79262e-05	Otud5
ENSMUSG00000027620	1002.67	-0.578621	0.188947	-3.06235	0.00219607	0.00893935	Rbm39
ENSMUSG00000002718	688.686	-0.578925	0.138629	-4.17608	2.96573e-05	0.000195307	Cse1l
ENSMUSG00000042557	486.541	-0.581269	0.132221	-4.39619	1.10168e-05	8.00111e-05	Sin3a
ENSMUSG00000026656	909.121	-0.582768	0.176099	-3.30932	0.000935235	0.00424565	Fcgr2b
ENSMUSG00000033732	863.134	-0.583374	0.183416	-3.18061	0.00146965	0.00629275	Sf3b3
ENSMUSG00000005034	151.406	-0.584554	0.179746	-3.25212	0.00114549	0.00507095	Prkacb
ENSMUSG00000006304	3407.68	-0.585097	0.176713	-3.31101	0.000929609	0.00422256	Arpc2
ENSMUSG00000024844	7301.17	-0.586939	0.179715	-3.26594	0.00109101	0.00486823	Banf1
ENSMUSG00000013663	256.954	-0.588959	0.167747	-3.51099	0.000446433	0.00219852	Pten
ENSMUSG00000042121	797.241	-0.589432	0.166598	-3.53805	0.0004031	0.00201422	Ssh1
ENSMUSG00000037533	404.661	-0.590591	0.159822	-3.6953	0.000219626	0.00118749	Rapgef6
ENSMUSG00000028426	3941.89	-0.593979	0.162023	-3.66601	0.000246363	0.0013117	Rad23b
ENSMUSG00000026914	3243.23	-0.595131	0.0993065	-5.99287	2.0617e-09	2.85578e-08	Psmd14
ENSMUSG00000028270	1665.56	-0.59617	0.164206	-3.63061	0.00028275	0.00147195	Gbp2
ENSMUSG00000024858	2167.87	-0.596373	0.14293	-4.17248	3.01307e-05	0.000197843	Adrbk1
ENSMUSG00000024949	4011.42	-0.596729	0.115346	-5.17336	2.29918e-07	2.30654e-06	Sf1
ENSMUSG00000006456	323.161	-0.597695	0.189545	-3.15331	0.00161431	0.00684118	Rbm14
ENSMUSG00000038095	371.439	-0.597822	0.170027	-3.51603	0.000438044	0.00216196	Sbno1
ENSMUSG00000040521	378.092	-0.598211	0.180266	-3.31849	0.000905041	0.00412291	Tsfm
ENSMUSG00000002307	537.705	-0.598969	0.190254	-3.14826	0.00164247	0.00694174	Daxx
ENSMUSG00000026222	5274.63	-0.599535	0.121658	-4.92805	8.30563e-07	7.51485e-06	Sp100
ENSMUSG00000021877	579.182	-0.600831	0.190379	-3.15597	0.00159966	0.00678826	Arf4
ENSMUSG00000042133	206.947	-0.602774	0.191644	-3.14529	0.00165925	0.00700135	Ppig
ENSMUSG00000068457	214.706	-0.603801	0.163412	-3.69495	0.000219926	0.00118851	Uty
ENSMUSG00000047248	421.029	-0.604388	0.142061	-4.25444	2.09574e-05	0.000142072	C2cd3
ENSMUSG00000026970	137.614	-0.605759	0.189502	-3.19658	0.00139067	0.00600047	Rbms1
ENSMUSG00000028788	1006.79	-0.608458	0.114741	-5.30287	1.13996e-07	1.19562e-06	Ptp4a2
ENSMUSG00000026832	4899.27	-0.609567	0.17443	-3.49462	0.000474734	0.00232402	Cytip
ENSMUSG00000022897	1869.34	-0.610547	0.108788	-5.61225	1.99708e-08	2.39955e-07	Dyrk1a
ENSMUSG00000053604	840.438	-0.611434	0.16781	-3.6436	0.000268851	0.00141084	Rpia
ENSMUSG00000027808	28514.2	-0.611926	0.179853	-3.40236	0.000668058	0.00314853	Serp1
ENSMUSG00000005886	310.128	-0.61193	0.134276	-4.55726	5.18251e-06	4.04142e-05	Ncoa2
ENSMUSG00000038773	445.786	-0.61452	0.17813	-3.44984	0.000560924	0.00270125	Kdm3b
ENSMUSG00000032349	2603.2	-0.616904	0.166291	-3.70978	0.000207437	0.00112742	Elovl5
ENSMUSG00000021576	307.777	-0.618291	0.148516	-4.16312	3.13923e-05	0.00020561	Pdcd6
ENSMUSG00000017843	718.171	-0.618302	0.122415	-5.05086	4.39832e-07	4.19755e-06	Ppp2r5c
ENSMUSG00000044783	3173.9	-0.61845	0.185919	-3.32646	0.000879581	0.00402211	Hjurp
ENSMUSG00000004897	7158.35	-0.618529	0.151814	-4.07425	4.61639e-05	0.000292583	Hdgf
ENSMUSG00000047832	1711.43	-0.620237	0.158167	-3.9214	8.80378e-05	0.000521902	Cdca4
ENSMUSG00000022021	183.529	-0.620341	0.198153	-3.13061	0.00174444	0.00730967	Diap3
ENSMUSG00000020580	559.465	-0.621578	0.142179	-4.3718	1.23227e-05	8.82283e-05	Rock2
ENSMUSG00000029246	127.199	-0.621716	0.177954	-3.49368	0.000476408	0.00233149	Ppat
ENSMUSG00000026960	547.703	-0.622317	0.149621	-4.15929	3.19238e-05	0.000208656	Arl6ip6
ENSMUSG00000066406	975.859	-0.622558	0.14056	-4.42914	9.46116e-06	6.97138e-05	Akap13
ENSMUSG00000008200	559.264	-0.623104	0.140209	-4.4441	8.82604e-06	6.54647e-05	Fnbp4
ENSMUSG00000003868	3120.28	-0.623502	0.100113	-6.22799	4.72467e-10	7.08927e-09	Ruvbl2
ENSMUSG00000020594	518.096	-0.625173	0.12731	-4.91064	9.07774e-07	8.16632e-06	Pum2
ENSMUSG00000022100	1298.23	-0.626745	0.15753	-3.97858	6.93283e-05	0.000420529	Xpo7
ENSMUSG00000028820	3754.48	-0.628378	0.177618	-3.5378	0.000403468	0.00201541	Sfpq
ENSMUSG00000017009	1673.9	-0.629182	0.17109	-3.67749	0.000235537	0.00126006	Sdc4
ENSMUSG00000020290	861.514	-0.629676	0.137272	-4.58707	4.49508e-06	3.55615e-05	Xpo1
ENSMUSG00000032382	2680.09	-0.629779	0.152855	-4.1201	3.78705e-05	0.000243764	Snx1
ENSMUSG00000038615	1407.36	-0.630492	0.156509	-4.02847	5.61411e-05	0.000347804	Nfe2l1
ENSMUSG00000058006	85.0436	-0.63112	0.199374	-3.16551	0.00154813	0.00658923	Mdn1
ENSMUSG00000025017	2080.43	-0.633969	0.142172	-4.45919	8.2271e-06	6.14582e-05	Pik3ap1
ENSMUSG00000022462	3299.84	-0.635722	0.156954	-4.05036	5.11381e-05	0.000321252	Slc38a2
ENSMUSG00000020038	892.237	-0.636261	0.135393	-4.69936	2.60984e-06	2.15721e-05	Cry1
ENSMUSG00000031229	1316.53	-0.639247	0.208545	-3.06527	0.00217476	0.00887105	Atrx
ENSMUSG00000063273	1274.17	-0.640941	0.165646	-3.86935	0.000109126	0.000633507	Naa15
ENSMUSG00000037369	165.28	-0.641719	0.164158	-3.90916	9.26194e-05	0.000546995	Kdm6a
ENSMUSG00000038582	377.711	-0.643674	0.152248	-4.22781	2.35977e-05	0.000158599	Pptc7
ENSMUSG00000022092	462.84	-0.644332	0.1723	-3.73959	0.000184321	0.00101445	Ppp3cc
ENSMUSG00000029840	1180.24	-0.649897	0.15014	-4.32861	1.50053e-05	0.000105084	Mtpn
ENSMUSG00000029863	871.297	-0.651175	0.137063	-4.75092	2.02493e-06	1.70692e-05	Casp2
ENSMUSG00000036737	767.547	-0.651356	0.155103	-4.1995	2.67506e-05	0.000177808	Oxsr1
ENSMUSG00000025862	3327.63	-0.651958	0.188576	-3.45727	0.000545685	0.00263515	Stag2
ENSMUSG00000050017	258.423	-0.652999	0.19419	-3.36268	0.00077189	0.00357971	Pitpnb
ENSMUSG00000038759	2688.22	-0.654141	0.184711	-3.54143	0.000397959	0.00199361	Nup205
ENSMUSG00000024277	624.619	-0.655501	0.197729	-3.31515	0.000915943	0.00416531	Mapre2
ENSMUSG00000003418	321.277	-0.655809	0.14971	-4.38054	1.18387e-05	8.51906e-05	St8sia6
ENSMUSG00000021816	954.509	-0.657205	0.137018	-4.79649	1.61469e-06	1.39112e-05	Ppp3cb
ENSMUSG00000020056	1505.92	-0.658252	0.150529	-4.37291	1.226e-05	8.78996e-05	Ccdc53
ENSMUSG00000029826	2753.54	-0.658699	0.123986	-5.31269	1.08016e-07	1.13977e-06	Zc3hav1
ENSMUSG00000028322	402.679	-0.661617	0.146724	-4.50924	6.50589e-06	4.9641e-05	Exosc3
ENSMUSG00000029174	243.745	-0.66237	0.163614	-4.04837	5.15762e-05	0.000323227	Tbc1d1
ENSMUSG00000032002	305.807	-0.662415	0.195652	-3.38569	0.000710004	0.00332027	Dcun1d5
ENSMUSG00000025959	256.347	-0.663409	0.16287	-4.07324	4.63629e-05	0.000293725	Klf7
ENSMUSG00000044147	7785.81	-0.664358	0.144496	-4.59777	4.27046e-06	3.38528e-05	Arf6
ENSMUSG00000028465	1468.74	-0.66488	0.180613	-3.68125	0.000232094	0.00124461	Tln1
ENSMUSG00000067851	954.509	-0.666051	0.110628	-6.02063	1.7374e-09	2.42586e-08	Arfgef1
ENSMUSG00000035900	766.151	-0.66722	0.135119	-4.938	7.89262e-07	7.16182e-06	Gramd4
ENSMUSG00000022241	3614.38	-0.668205	0.152307	-4.38722	1.14808e-05	8.28437e-05	Tars
ENSMUSG00000030505	2122.21	-0.668311	0.142343	-4.69508	2.66499e-06	2.19931e-05	Prmt3
ENSMUSG00000006673	1546.9	-0.668809	0.137159	-4.87615	1.08176e-06	9.62114e-06	Qrich1
ENSMUSG00000021693	194.166	-0.669349	0.149556	-4.47558	7.62054e-06	5.73369e-05	Kif2a
ENSMUSG00000031386	1763.71	-0.669631	0.131539	-5.09073	3.56682e-07	3.46088e-06	Hcfc1
ENSMUSG00000029687	263.506	-0.669763	0.172391	-3.88513	0.000102276	0.000597947	Ezh2
ENSMUSG00000046722	1229.45	-0.670519	0.157555	-4.25578	2.08321e-05	0.000141284	Cdc42se1
ENSMUSG00000021537	426.418	-0.671183	0.170632	-3.93352	8.3711e-05	0.000498136	Cetn3
ENSMUSG00000002748	1279.39	-0.671412	0.15702	-4.27597	1.90311e-05	0.000130366	Baz1b
ENSMUSG00000021365	495.304	-0.674521	0.126432	-5.33506	9.55129e-08	1.01535e-06	Nedd9
ENSMUSG00000019998	693.85	-0.677495	0.173964	-3.89445	9.84234e-05	0.000577561	Stx7
ENSMUSG00000056498	282.864	-0.677941	0.173844	-3.89972	9.63058e-05	0.000567058	Tmem154
ENSMUSG00000031592	345.595	-0.678362	0.203208	-3.33826	0.000843059	0.00387303	Pcm1
ENSMUSG00000035199	4719.12	-0.678382	0.162846	-4.1658	3.10263e-05	0.000203553	Arl6ip5
ENSMUSG00000022142	301.094	-0.681984	0.16249	-4.19709	2.70365e-05	0.00017948	Nup155
ENSMUSG00000020340	5436.13	-0.682409	0.163902	-4.16351	3.13391e-05	0.000205347	Cyfip2
ENSMUSG00000028333	3440.12	-0.682709	0.129779	-5.26056	1.43617e-07	1.48543e-06	Anp32b
ENSMUSG00000028381	444.124	-0.68281	0.124205	-5.49743	3.85357e-08	4.35959e-07	Ugcg
ENSMUSG00000007880	543.158	-0.686531	0.193349	-3.55074	0.000384151	0.00192999	Arid1a
ENSMUSG00000030759	794.849	-0.69134	0.122684	-5.63515	1.74905e-08	2.11777e-07	Far1
ENSMUSG00000039987	239.777	-0.692599	0.14511	-4.77293	1.81561e-06	1.54638e-05	Phtf2
ENSMUSG00000023977	556.127	-0.693042	0.212774	-3.25718	0.00112526	0.0049969	Ubr2
ENSMUSG00000031902	117.413	-0.693867	0.177842	-3.9016	9.55597e-05	0.000563088	Nfatc3
ENSMUSG00000029823	1825.67	-0.695117	0.140139	-4.9602	7.04205e-07	6.46862e-06	Luc7l2
ENSMUSG00000021000	858.01	-0.697871	0.122768	-5.68445	1.31235e-08	1.62797e-07	Ctage5
ENSMUSG00000025758	178.71	-0.698228	0.163979	-4.25805	2.06222e-05	0.00013992	Plk4
ENSMUSG00000048327	156.728	-0.703538	0.220925	-3.18451	0.00144998	0.00622556	Ckap2l
ENSMUSG00000018293	6425.88	-0.70376	0.159059	-4.42452	9.66555e-06	7.10529e-05	Pfn1
ENSMUSG00000022867	703.845	-0.704456	0.167581	-4.20367	2.62622e-05	0.000174858	Usp25
ENSMUSG00000033004	254.718	-0.707287	0.231109	-3.0604	0.00221041	0.00899072	Mycbp2
ENSMUSG00000046139	646.944	-0.712732	0.128553	-5.54428	2.95158e-08	3.41303e-07	Patl1
ENSMUSG00000034959	223.24	-0.712744	0.15241	-4.67648	2.91837e-06	2.39205e-05	5031414D18Rik
ENSMUSG00000014907	528.691	-0.7139	0.160341	-4.45239	8.49181e-06	6.32249e-05	Naf1
ENSMUSG00000015745	718.203	-0.714591	0.18702	-3.82094	0.000132941	0.000755262	Plekho1
ENSMUSG00000022378	3612.34	-0.715676	0.158237	-4.52282	6.10215e-06	4.67881e-05	Fam49b
ENSMUSG00000025915	247.847	-0.721655	0.157665	-4.57713	4.71403e-06	3.7032e-05	Sgk3
ENSMUSG00000050912	2696.46	-0.721879	0.171713	-4.20399	2.6225e-05	0.000174685	Tmem123
ENSMUSG00000005732	1081.69	-0.721905	0.176238	-4.0962	4.19993e-05	0.000268467	Ranbp1
ENSMUSG00000061665	165.77	-0.72476	0.17534	-4.13344	3.57367e-05	0.000230883	Cd2ap
ENSMUSG00000002458	751.606	-0.725539	0.122032	-5.94549	2.75638e-09	3.75826e-08	Rgs19
ENSMUSG00000023845	213.769	-0.725691	0.180088	-4.02965	5.58595e-05	0.000346607	Lnpep
ENSMUSG00000015165	2397.64	-0.726749	0.163398	-4.44771	8.67901e-06	6.45267e-05	Hnrnpl
ENSMUSG00000078812	10871.3	-0.730002	0.165813	-4.40255	1.06985e-05	7.79262e-05	Eif5a
ENSMUSG00000032463	93.0509	-0.73071	0.20517	-3.56149	0.000368762	0.00186102	Faim
ENSMUSG00000001424	8837.23	-0.731962	0.214059	-3.41943	0.000627521	0.00297806	Snd1
ENSMUSG00000017561	3105.83	-0.732409	0.183655	-3.98796	6.66435e-05	0.000406287	Crlf3
ENSMUSG00000021548	228.937	-0.734571	0.189149	-3.88356	0.000102936	0.000601133	Ccnh
ENSMUSG00000030557	388.887	-0.73833	0.147135	-5.01804	5.22026e-07	4.91613e-06	Mef2a
ENSMUSG00000071660	792.359	-0.739249	0.130337	-5.67184	1.41274e-08	1.74149e-07	Ttc9c
ENSMUSG00000026915	210.459	-0.73947	0.188229	-3.92856	8.54562e-05	0.000508328	Strbp
ENSMUSG00000034269	307.7	-0.741915	0.170963	-4.33961	1.42736e-05	0.000100542	Setd5
ENSMUSG00000014498	1455.55	-0.744521	0.193158	-3.85447	0.000115981	0.000667125	Ankrd52
ENSMUSG00000048118	70.1562	-0.745565	0.238974	-3.11986	0.00180938	0.00755956	Arid4a
ENSMUSG00000046434	54.6568	-0.747496	0.229263	-3.26043	0.00111242	0.00494831	Hnrnpa1
ENSMUSG00000027639	2594.83	-0.748883	0.130044	-5.7587	8.47618e-09	1.07704e-07	Samhd1
ENSMUSG00000037071	7229.63	-0.751966	0.156121	-4.81656	1.46055e-06	1.2723e-05	Scd1
ENSMUSG00000037487	343.406	-0.752543	0.194789	-3.86337	0.000111831	0.000647532	Ubr5
ENSMUSG00000024349	3490.09	-0.756936	0.102028	-7.41891	1.18084e-13	2.85734e-12	Tmem173
ENSMUSG00000020849	12086.8	-0.757618	0.197218	-3.84153	0.00012227	0.000700985	Ywhae
ENSMUSG00000028080	224.995	-0.757707	0.191753	-3.95148	7.76692e-05	0.000465896	Lrba
ENSMUSG00000020923	383.373	-0.762369	0.161361	-4.72461	2.30554e-06	1.92702e-05	Ubtf
ENSMUSG00000068105	5269.66	-0.762441	0.204928	-3.72054	0.000198799	0.00108499	Tnfrsf13c
ENSMUSG00000022710	705.293	-0.763417	0.114446	-6.67056	2.54825e-11	4.58218e-10	Usp7
ENSMUSG00000028931	2135.75	-0.765161	0.118863	-6.43732	1.21605e-10	1.99244e-09	Kcnab2
ENSMUSG00000027715	1085.24	-0.769312	0.245887	-3.12873	0.00175566	0.00735275	Ccna2
ENSMUSG00000026683	494.887	-0.769667	0.194558	-3.95598	7.62224e-05	0.000458094	Nuf2
ENSMUSG00000037896	109.313	-0.769898	0.175129	-4.39619	1.10168e-05	8.00111e-05	Rcor1
ENSMUSG00000023150	990.155	-0.770892	0.11971	-6.43968	1.19723e-10	1.96777e-09	Ivns1abp
ENSMUSG00000040459	736.881	-0.773561	0.170388	-4.54	5.62549e-06	4.33879e-05	Arglu1
ENSMUSG00000030019	44.0325	-0.774639	0.238999	-3.24118	0.00119035	0.0052429	Fbxl14
ENSMUSG00000035898	1868.21	-0.774803	0.208536	-3.71544	0.00020285	0.00110594	Uba6
ENSMUSG00000020143	4696.11	-0.775258	0.250071	-3.10016	0.00193419	0.00801272	Dock2
ENSMUSG00000026663	1388.96	-0.776248	0.129399	-5.99885	1.98721e-09	2.75747e-08	Atf6
ENSMUSG00000024283	73.4718	-0.776466	0.210713	-3.68495	0.000228744	0.00122874	Wac
ENSMUSG00000022587	59979.5	-0.776841	0.139585	-5.56537	2.61592e-08	3.06559e-07	Ly6e
ENSMUSG00000017428	711.772	-0.77725	0.218565	-3.55616	0.000376321	0.0018949	Psmd11
ENSMUSG00000058704	40.9384	-0.777718	0.246253	-3.1582	0.00158744	0.00674189	Memo1
ENSMUSG00000029401	7386.68	-0.777738	0.155875	-4.98951	6.05335e-07	5.63303e-06	Rilpl2
ENSMUSG00000044167	854.446	-0.781877	0.12537	-6.23656	4.47298e-10	6.74388e-09	Foxo1
ENSMUSG00000037905	1429.69	-0.783216	0.13536	-5.78615	7.20181e-09	9.2561e-08	Bri3bp
ENSMUSG00000028868	4157.8	-0.791194	0.125079	-6.32556	2.52313e-10	3.95626e-09	Wasf2
ENSMUSG00000027303	267.632	-0.794821	0.164733	-4.82489	1.40078e-06	1.22431e-05	Ptpra
ENSMUSG00000021895	1218.51	-0.79902	0.147271	-5.42552	5.7787e-08	6.3586e-07	Arhgef3
ENSMUSG00000024493	473.714	-0.799418	0.215784	-3.70471	0.000211635	0.00114706	Lars
ENSMUSG00000015355	463.518	-0.800534	0.218186	-3.66904	0.000243465	0.00129716	Cd48
ENSMUSG00000038291	242.211	-0.800833	0.15523	-5.159	2.48277e-07	2.48912e-06	Snx25
ENSMUSG00000030697	265.718	-0.801169	0.203544	-3.93609	8.28184e-05	0.000493761	Ppp4c
ENSMUSG00000032640	194.662	-0.801614	0.180676	-4.43676	9.13237e-06	6.75463e-05	Chsy1
ENSMUSG00000027665	130.206	-0.802947	0.185143	-4.33691	1.44502e-05	0.000101651	Pik3ca
ENSMUSG00000057561	646.485	-0.803051	0.194976	-4.11871	3.80993e-05	0.000245036	Eif1a
ENSMUSG00000018209	3821.81	-0.803055	0.128029	-6.27245	3.55418e-10	5.42644e-09	Stk4
ENSMUSG00000029657	488.081	-0.804044	0.218825	-3.67438	0.000238431	0.00127423	Hsph1
ENSMUSG00000026031	799.97	-0.805424	0.134543	-5.98638	2.14557e-09	2.9641e-08	Cflar
ENSMUSG00000019854	185.534	-0.809085	0.169252	-4.78034	1.74996e-06	1.49696e-05	Reps1
ENSMUSG00000052917	79.7277	-0.809203	0.228562	-3.54041	0.000399505	0.00200007	Senp7
ENSMUSG00000075254	2292.31	-0.810296	0.108509	-7.46758	8.16817e-14	2.01063e-12	Heg1
ENSMUSG00000034663	143.278	-0.811949	0.174551	-4.65165	3.29284e-06	2.67661e-05	Bmp2k
ENSMUSG00000039197	2404.82	-0.812002	0.163925	-4.9535	7.28899e-07	6.66422e-06	Adk
ENSMUSG00000027678	549.487	-0.812414	0.151626	-5.35801	8.41414e-08	9.05517e-07	Ncoa3
ENSMUSG00000069272	110.292	-0.815668	0.25996	-3.13766	0.001703	0.00716475	Hist1h2ae
ENSMUSG00000040033	3011.57	-0.818355	0.180522	-4.53328	5.80759e-06	4.46388e-05	Stat2
ENSMUSG00000023927	1549.15	-0.819064	0.140867	-5.81444	6.08373e-09	7.91643e-08	Satb1
ENSMUSG00000010142	4913.45	-0.819916	0.113581	-7.21879	5.2451e-13	1.17658e-11	Tnfrsf13b
ENSMUSG00000038421	4822.42	-0.821459	0.177084	-4.63881	3.50417e-06	2.83078e-05	Fcrla
ENSMUSG00000059436	2050.41	-0.823987	0.122129	-6.74688	1.51062e-11	2.84693e-10	Max
ENSMUSG00000020994	363.951	-0.824534	0.192681	-4.27927	1.87508e-05	0.000128558	Pnn
ENSMUSG00000042719	309.486	-0.826081	0.138222	-5.97647	2.2802e-09	3.13078e-08	Naa25
ENSMUSG00000032440	490.625	-0.82688	0.154257	-5.36042	8.30297e-08	8.95396e-07	Tgfbr2
ENSMUSG00000025939	228.034	-0.828171	0.165886	-4.99241	5.96303e-07	5.56218e-06	Ube2w
ENSMUSG00000027452	280.798	-0.828247	0.221528	-3.73879	0.000184906	0.00101695	Acss1
ENSMUSG00000020167	849.808	-0.828468	0.169784	-4.87955	1.06331e-06	9.46773e-06	Tcf3
ENSMUSG00000038664	977.105	-0.829129	0.162921	-5.08914	3.59694e-07	3.48579e-06	Herc1
ENSMUSG00000022463	2434.95	-0.829629	0.200346	-4.14099	3.45807e-05	0.000223726	Srebf2
ENSMUSG00000028163	543.629	-0.83061	0.141011	-5.89041	3.85239e-09	5.13215e-08	Nfkb1
ENSMUSG00000045294	1540.96	-0.831557	0.199241	-4.17363	2.99789e-05	0.000197011	Insig1
ENSMUSG00000003031	1446.15	-0.831821	0.18512	-4.4934	7.00933e-06	5.31462e-05	Cdkn1b
ENSMUSG00000040204	7679.01	-0.833139	0.241244	-3.45351	0.000553342	0.0026672	2810417H13Rik
ENSMUSG00000032883	421.603	-0.833328	0.155735	-5.35094	8.74996e-08	9.36514e-07	Acsl3
ENSMUSG00000024073	184.727	-0.835832	0.215271	-3.8827	0.000103302	0.000603046	Birc6
ENSMUSG00000023286	2405.32	-0.836217	0.142193	-5.88087	4.0812e-09	5.41856e-08	Ube2j2
ENSMUSG00000028156	695.448	-0.837212	0.145143	-5.76818	8.01322e-09	1.02152e-07	Eif4e
ENSMUSG00000026430	1356.55	-0.837291	0.150629	-5.55863	2.719e-08	3.17217e-07	Rassf5
ENSMUSG00000021754	1056.63	-0.837814	0.181485	-4.61643	3.90398e-06	3.11207e-05	Map3k1
ENSMUSG00000034330	2763	-0.83791	0.222608	-3.76406	0.000167174	0.000928546	Plcg2
ENSMUSG00000005103	1590.77	-0.842519	0.13376	-6.29875	3.00047e-10	4.65355e-09	Wdr1
ENSMUSG00000021460	3671.98	-0.845287	0.121107	-6.97969	2.95838e-12	6.12778e-11	Auh
ENSMUSG00000022637	368.389	-0.847555	0.142986	-5.92752	3.07544e-09	4.16432e-08	Cblb
ENSMUSG00000050965	289.498	-0.848331	0.186307	-4.55339	5.27874e-06	4.10569e-05	Prkca
ENSMUSG00000031770	6903.16	-0.85255	0.166404	-5.12337	3.0013e-07	2.95606e-06	Herpud1
ENSMUSG00000020794	332.146	-0.852739	0.179474	-4.75132	2.02095e-06	1.7046e-05	Ube2g1
ENSMUSG00000004665	647.022	-0.852773	0.141223	-6.03849	1.55562e-09	2.19551e-08	Cnn2
ENSMUSG00000024673	466.03	-0.853494	0.231463	-3.68739	0.000226567	0.00121956	Ms4a1
ENSMUSG00000021374	210.636	-0.856818	0.175549	-4.88081	1.05654e-06	9.41277e-06	Nup153
ENSMUSG00000047139	6724.03	-0.856993	0.126769	-6.76027	1.37738e-11	2.61153e-10	Cd24a
ENSMUSG00000070327	1977.28	-0.861942	0.188301	-4.57747	4.70622e-06	3.70044e-05	Rnf213
ENSMUSG00000022769	1984.02	-0.862132	0.197252	-4.37072	1.23838e-05	8.86255e-05	Sdf2l1
ENSMUSG00000053907	2037.19	-0.862273	0.149181	-5.78007	7.46712e-09	9.55791e-08	Mat2a
ENSMUSG00000027339	564.931	-0.86331	0.169625	-5.08951	3.58985e-07	3.48107e-06	Rassf2
ENSMUSG00000028136	179.631	-0.866921	0.166355	-5.21127	1.87556e-07	1.9109e-06	Snx27
ENSMUSG00000031799	2293.51	-0.86761	0.160759	-5.39698	6.77725e-08	7.38994e-07	Tpm4
ENSMUSG00000057522	861.18	-0.872469	0.129068	-6.75975	1.38234e-11	2.61777e-10	Spop
ENSMUSG00000024691	503.043	-0.873575	0.141859	-6.15805	7.36441e-10	1.07819e-08	Fam111a
ENSMUSG00000007817	395.866	-0.874105	0.176545	-4.95118	7.37657e-07	6.73644e-06	Zmiz1
ENSMUSG00000053819	802.18	-0.875943	0.186065	-4.70772	2.50501e-06	2.07384e-05	Camk2d
ENSMUSG00000028337	346.978	-0.876962	0.127815	-6.86117	6.82994e-12	1.35048e-10	Coro2a
ENSMUSG00000029322	1754.25	-0.87836	0.186939	-4.69865	2.61884e-06	2.16351e-05	Plac8
ENSMUSG00000014859	154.697	-0.879162	0.162149	-5.42193	5.89601e-08	6.47859e-07	E2f4
ENSMUSG00000033075	1406.36	-0.880232	0.14578	-6.03807	1.55966e-09	2.19923e-08	Senp1
ENSMUSG00000029467	857.472	-0.883458	0.167093	-5.28723	1.24185e-07	1.29555e-06	Atp2a2
ENSMUSG00000026675	270.718	-0.884425	0.188825	-4.68384	2.8155e-06	2.31621e-05	Hsd17b7
ENSMUSG00000026655	1702	-0.885134	0.139853	-6.32902	2.46726e-10	3.88031e-09	Fam107b
ENSMUSG00000028580	557.86	-0.885309	0.143676	-6.16184	7.19065e-10	1.05472e-08	Pum1
ENSMUSG00000037791	4167.1	-0.886159	0.134625	-6.58243	4.62824e-11	8.02774e-10	Phf12
ENSMUSG00000035960	3052.33	-0.886499	0.196799	-4.5046	6.64986e-06	5.05673e-05	Apex1
ENSMUSG00000026020	671.792	-0.894925	0.15589	-5.74074	9.42637e-09	1.19102e-07	Nop58
ENSMUSG00000027763	636.784	-0.89543	0.156391	-5.7256	1.03069e-08	1.29497e-07	Mbnl1
ENSMUSG00000025647	8336.16	-0.895888	0.115902	-7.72968	1.07813e-14	2.94002e-13	Shisa5
ENSMUSG00000021423	3744.85	-0.89823	0.113534	-7.91156	2.54176e-15	7.40796e-14	Ly86
ENSMUSG00000000903	1765.53	-0.898276	0.140973	-6.37198	1.86601e-10	2.99785e-09	Vpreb3
ENSMUSG00000021947	621.125	-0.899287	0.12901	-6.97068	3.15404e-12	6.52445e-11	Cryl1
ENSMUSG00000029647	478.956	-0.899635	0.178139	-5.05019	4.41371e-07	4.20967e-06	Pan3
ENSMUSG00000028693	1730.08	-0.901347	0.125853	-7.16188	7.95773e-13	1.75249e-11	Nasp
ENSMUSG00000042682	1812.65	-0.904234	0.171617	-5.26892	1.3723e-07	1.42407e-06	Selk
ENSMUSG00000028889	1007.16	-0.90783	0.179394	-5.06052	4.18107e-07	4.00483e-06	Yrdc
ENSMUSG00000044477	220.5	-0.908721	0.17362	-5.23395	1.65924e-07	1.70156e-06	Zfand3
ENSMUSG00000029771	1407.21	-0.909789	0.110479	-8.23493	1.7967e-16	5.78486e-15	Irf5
ENSMUSG00000070691	230.896	-0.911438	0.265274	-3.43583	0.000590735	0.002824	Runx3
ENSMUSG00000018983	278.432	-0.912896	0.169517	-5.38528	7.23317e-08	7.84344e-07	E2f2
ENSMUSG00000039218	198.186	-0.914752	0.225001	-4.06555	4.79193e-05	0.000302364	Srrm2
ENSMUSG00000021998	6186.88	-0.917721	0.181388	-5.05944	4.20483e-07	4.02268e-06	Lcp1
ENSMUSG00000068015	348.458	-0.920573	0.182542	-5.04308	4.58101e-07	4.35598e-06	Lrch1
ENSMUSG00000057191	720.7	-0.921164	0.139525	-6.60216	4.05198e-11	7.085e-10	AB124611
ENSMUSG00000026341	1125.51	-0.932013	0.14826	-6.28633	3.25049e-10	4.99193e-09	Actr3
ENSMUSG00000025239	151.726	-0.934898	0.168788	-5.5389	3.04374e-08	3.5041e-07	Limd1
ENSMUSG00000078920	38.8928	-0.938441	0.293094	-3.20184	0.00136552	0.00590985	Ifi47
ENSMUSG00000020134	1501.02	-0.941535	0.13056	-7.21149	5.5342e-13	1.23437e-11	Peli1
ENSMUSG00000041313	2846.19	-0.945721	0.234826	-4.02733	5.64138e-05	0.00034908	Slc7a1
ENSMUSG00000024590	1738.57	-0.946925	0.125987	-7.51605	5.64545e-14	1.42316e-12	Lmnb1
ENSMUSG00000019189	996.647	-0.947154	0.120282	-7.87446	3.42211e-15	9.79174e-14	Rnf145
ENSMUSG00000031557	1327.11	-0.949084	0.146288	-6.48776	8.71196e-11	1.45633e-09	Plekha2
ENSMUSG00000030793	723.333	-0.952793	0.163628	-5.82291	5.78325e-09	7.54421e-08	Pycard
ENSMUSG00000038025	438.634	-0.955643	0.137143	-6.96825	3.20907e-12	6.61211e-11	Phf2
ENSMUSG00000028530	8041.29	-0.956275	0.207758	-4.60283	4.16794e-06	3.30903e-05	Jak1
ENSMUSG00000043858	3129.82	-0.957655	0.139317	-6.87392	6.24609e-12	1.24922e-10	Nup62
ENSMUSG00000023169	1909.5	-0.957843	0.10822	-8.85087	8.68392e-19	3.52756e-17	Slc38a1
ENSMUSG00000019773	192.824	-0.958095	0.223829	-4.28047	1.86495e-05	0.000128032	Fbxo5
ENSMUSG00000031349	721.377	-0.961929	0.151918	-6.33188	2.42187e-10	3.83198e-09	Nsdhl
ENSMUSG00000052889	3270.12	-0.962864	0.180279	-5.34097	9.24491e-08	9.84115e-07	Prkcb
ENSMUSG00000035171	374.996	-0.963613	0.144621	-6.66303	2.68242e-11	4.8179e-10	1110059E24Rik
ENSMUSG00000045826	9328.96	-0.966037	0.155742	-6.20279	5.54719e-10	8.23673e-09	Ptprcap
ENSMUSG00000017132	564.304	-0.96769	0.128333	-7.54047	4.68297e-14	1.19397e-12	Cyth1
ENSMUSG00000024007	1064.69	-0.97034	0.187292	-5.18089	2.20825e-07	2.22671e-06	Ppil1
ENSMUSG00000004980	10085.2	-0.971442	0.204353	-4.75375	1.99677e-06	1.68511e-05	Hnrnpa2b1
ENSMUSG00000040751	1882.41	-0.972078	0.141919	-6.84953	7.40951e-12	1.45773e-10	Lat2
ENSMUSG00000035545	129.13	-0.97341	0.209416	-4.64822	3.34811e-06	2.7145e-05	Leng8
ENSMUSG00000029446	629.683	-0.974893	0.156576	-6.22633	4.77486e-10	7.15772e-09	Psph
ENSMUSG00000002297	705.618	-0.977163	0.118705	-8.23186	1.84329e-16	5.91058e-15	Dbf4
ENSMUSG00000043004	897.434	-0.97749	0.221017	-4.42269	9.74774e-06	7.159e-05	Gng2
ENSMUSG00000046032	770.83	-0.978497	0.171041	-5.72082	1.06014e-08	1.32984e-07	Snx12
ENSMUSG00000032249	2044.25	-0.981003	0.232949	-4.21124	2.53974e-05	0.000169532	Anp32a
ENSMUSG00000028149	2190.95	-0.981201	0.142043	-6.90776	4.92362e-12	9.97447e-11	Rap1gds1
ENSMUSG00000038812	6410.7	-0.981987	0.121113	-8.10802	5.14497e-16	1.60384e-14	Trmt112
ENSMUSG00000027630	540.76	-0.983406	0.219981	-4.47042	7.80669e-06	5.85969e-05	Tbl1xr1
ENSMUSG00000026974	544.597	-0.984428	0.171059	-5.75489	8.66978e-09	1.09986e-07	Zmynd19
ENSMUSG00000004661	504.63	-0.987898	0.124766	-7.91802	2.41327e-15	7.04656e-14	Arid3b
ENSMUSG00000021252	2778.47	-0.993541	0.163884	-6.06247	1.34044e-09	1.90554e-08	0610007P14Rik
ENSMUSG00000031627	656.925	-0.994389	0.157083	-6.33035	2.44607e-10	3.85084e-09	Irf2
ENSMUSG00000031155	14102.6	-0.997729	0.162062	-6.15648	7.43808e-10	1.08796e-08	Pim2
ENSMUSG00000078652	6818.91	-1.00105	0.201446	-4.96932	6.71888e-07	6.2118e-06	Psme3
ENSMUSG00000032053	11261.7	-1.00182	0.218681	-4.58121	4.62299e-06	3.64447e-05	Pou2af1
ENSMUSG00000053931	1116.13	-1.00269	0.173	-5.79591	6.79526e-09	8.77675e-08	Cnn3
ENSMUSG00000030403	10825.8	-1.00318	0.133464	-7.51646	5.62782e-14	1.421e-12	Vasp
ENSMUSG00000018334	224.653	-1.00447	0.216887	-4.6313	3.63372e-06	2.92038e-05	Ksr1
ENSMUSG00000032312	10376.5	-1.00745	0.156268	-6.44691	1.14151e-10	1.88013e-09	Csk
ENSMUSG00000073563	322.563	-1.00851	0.136065	-7.41196	1.24447e-13	2.99743e-12	Csnk1g3
ENSMUSG00000021938	122.15	-1.01007	0.197889	-5.10425	3.32102e-07	3.24244e-06	Pspc1
ENSMUSG00000029440	3054.27	-1.0103	0.144214	-7.00554	2.46041e-12	5.16456e-11	Psmd9
ENSMUSG00000020166	369.9	-1.0121	0.162401	-6.23209	4.60256e-10	6.92592e-09	Cnot2
ENSMUSG00000027347	230.178	-1.01253	0.173952	-5.82077	5.85766e-09	7.62858e-08	Rasgrp1
ENSMUSG00000040084	677.411	-1.02136	0.196471	-5.1985	2.00899e-07	2.0389e-06	Bub1b
ENSMUSG00000032178	110.717	-1.02257	0.216635	-4.72022	2.35589e-06	1.96491e-05	Ilf3
ENSMUSG00000027184	1056.71	-1.02454	0.175274	-5.84541	5.05334e-09	6.64178e-08	Caprin1
ENSMUSG00000012443	305.349	-1.02546	0.200771	-5.10763	3.26227e-07	3.18905e-06	Kif11
ENSMUSG00000054702	158.556	-1.03007	0.185937	-5.53989	3.0266e-08	3.48949e-07	Ap1s3
ENSMUSG00000040747	4862.38	-1.03287	0.176072	-5.86614	4.46047e-09	5.9121e-08	Cd53
ENSMUSG00000041390	433.011	-1.03662	0.170926	-6.06469	1.32207e-09	1.88113e-08	Mdfic
ENSMUSG00000000628	260.039	-1.03883	0.302674	-3.43216	0.000598802	0.00285647	Hk2
ENSMUSG00000037548	2272.35	-1.04632	0.238455	-4.38792	1.14439e-05	8.26152e-05	H2-DMb2
ENSMUSG00000020914	31641.6	-1.04725	0.241985	-4.32777	1.50628e-05	0.000105392	Top2a
ENSMUSG00000025246	939.828	-1.04918	0.190533	-5.50657	3.659e-08	4.15748e-07	Tbl1x
ENSMUSG00000026245	3058.03	-1.04992	0.162074	-6.47802	9.29355e-11	1.55024e-09	Farsb
ENSMUSG00000024381	2608.31	-1.05011	0.104426	-10.056	8.6455e-24	5.00227e-22	Bin1
ENSMUSG00000022255	3028.5	-1.05012	0.168861	-6.21883	5.00866e-10	7.48673e-09	Mtdh
ENSMUSG00000033355	1033.2	-1.052	0.227546	-4.62323	3.77813e-06	3.02433e-05	Rtp4
ENSMUSG00000038481	303.719	-1.05268	0.168938	-6.23118	4.6293e-10	6.95949e-09	Cdk19
ENSMUSG00000061132	6693.36	-1.05353	0.127077	-8.2905	1.12776e-16	3.6917e-15	Blnk
ENSMUSG00000077450	3044.2	-1.0539	0.166822	-6.31749	2.65845e-10	4.14772e-09	Rab11b
ENSMUSG00000056268	362.701	-1.05502	0.168796	-6.25028	4.09714e-10	6.20108e-09	Dennd1b
ENSMUSG00000022952	257.632	-1.05513	0.197408	-5.34491	9.0463e-08	9.64939e-07	Runx1
ENSMUSG00000075284	381.27	-1.05832	0.145399	-7.2787	3.37057e-13	7.77214e-12	Wipf1
ENSMUSG00000071369	268.972	-1.0588	0.152183	-6.95744	3.46513e-12	7.10239e-11	Map3k5
ENSMUSG00000039697	425.602	-1.06257	0.148267	-7.16659	7.68902e-13	1.69808e-11	Ncoa7
ENSMUSG00000026819	63.156	-1.06313	0.233018	-4.56243	5.05654e-06	3.9505e-05	Slc25a25
ENSMUSG00000021413	551.565	-1.06634	0.159488	-6.68605	2.29272e-11	4.15125e-10	Prpf4b
ENSMUSG00000054293	99.2647	-1.07036	0.204534	-5.23317	1.66629e-07	1.70767e-06	A630033H20Rik
ENSMUSG00000045038	202.156	-1.07289	0.183668	-5.84144	5.1752e-09	6.78487e-08	Prkce
ENSMUSG00000026395	7456.32	-1.07348	0.200775	-5.34667	8.95879e-08	9.57559e-07	Ptprc
ENSMUSG00000024776	188.739	-1.07543	0.188348	-5.7098	1.1311e-08	1.41545e-07	Stambpl1
ENSMUSG00000033111	335.386	-1.07654	0.162462	-6.62638	3.44012e-11	6.06079e-10	3830406C13Rik
ENSMUSG00000029084	1449.87	-1.07886	0.166397	-6.48363	8.95422e-11	1.49523e-09	Cd38
ENSMUSG00000071042	1042.66	-1.08403	0.159595	-6.79241	1.10275e-11	2.12945e-10	Rasgrp3
ENSMUSG00000040549	1100.44	-1.08572	0.226561	-4.79218	1.64977e-06	1.41808e-05	Ckap5
ENSMUSG00000055447	2903.28	-1.09155	0.126075	-8.65794	4.80353e-18	1.8019e-16	Cd47
ENSMUSG00000058290	1315.49	-1.09386	0.221014	-4.94928	7.44881e-07	6.79096e-06	Espl1
ENSMUSG00000034903	172.736	-1.09503	0.189402	-5.78152	7.40289e-09	9.49119e-08	Cobll1
ENSMUSG00000055065	494.189	-1.10339	0.174698	-6.316	2.68425e-10	4.1838e-09	Ddx17
ENSMUSG00000026288	450.575	-1.10532	0.17257	-6.40503	1.50336e-10	2.43269e-09	Inpp5d
ENSMUSG00000026786	523.006	-1.11007	0.147511	-7.52533	5.25863e-14	1.33423e-12	Apbb1ip
ENSMUSG00000020640	578.052	-1.11108	0.139021	-7.99215	1.32608e-15	3.93806e-14	Itsn2
ENSMUSG00000016206	458.089	-1.11665	0.133084	-8.39054	4.83926e-17	1.64956e-15	H2-M3
ENSMUSG00000025785	1195.14	-1.1205	0.20124	-5.56801	2.57668e-08	3.0264e-07	Exosc7
ENSMUSG00000002944	1842.55	-1.12151	0.157382	-7.12604	1.03301e-12	2.25594e-11	Cd36
ENSMUSG00000094483	2080.05	-1.12192	0.138216	-8.11714	4.77291e-16	1.4938e-14	Purb
ENSMUSG00000025937	18.2245	-1.12271	0.349847	-3.20915	0.00133129	0.00578404	Lactb2
ENSMUSG00000040723	2298.95	-1.1238	0.123207	-9.12121	7.42881e-20	3.2905e-18	Rcsd1
ENSMUSG00000022885	1728.5	-1.12788	0.172747	-6.52911	6.61599e-11	1.11908e-09	St6gal1
ENSMUSG00000027326	247.516	-1.12867	0.214888	-5.25235	1.50172e-07	1.55039e-06	Casc5
ENSMUSG00000039852	879.258	-1.13029	0.159512	-7.08593	1.38117e-12	2.98303e-11	Rere
ENSMUSG00000032423	1491.6	-1.13031	0.127643	-8.8553	8.34582e-19	3.39903e-17	Syncrip
ENSMUSG00000021384	229.443	-1.13145	0.214616	-5.27196	1.34972e-07	1.40156e-06	Susd3
ENSMUSG00000064302	174.984	-1.13777	0.162516	-7.00096	2.54207e-12	5.31463e-11	Clasp1
ENSMUSG00000036943	190.55	-1.1388	0.169768	-6.70799	1.97317e-11	3.63564e-10	Rab8b
ENSMUSG00000023026	365.258	-1.14757	0.225076	-5.09857	3.42229e-07	3.32888e-06	Dip2b
ENSMUSG00000021457	1129.85	-1.15014	0.114733	-10.0245	1.1893e-23	6.85596e-22	Syk
ENSMUSG00000037553	1136.88	-1.15601	0.214071	-5.40013	6.65925e-08	7.28152e-07	Zdhhc18
ENSMUSG00000032018	906.384	-1.15603	0.181337	-6.37505	1.829e-10	2.94141e-09	Sc5d
ENSMUSG00000018168	2363.58	-1.15862	0.187269	-6.18689	6.13627e-10	9.05995e-09	Ikzf3
ENSMUSG00000024696	776.641	-1.15897	0.163487	-7.08908	1.35007e-12	2.9239e-11	Lpxn
ENSMUSG00000040710	1424.57	-1.159	0.151991	-7.6255	2.43089e-14	6.38464e-13	St8sia4
ENSMUSG00000034484	869.45	-1.1605	0.18387	-6.31155	2.76251e-10	4.29724e-09	Snx2
ENSMUSG00000051212	195.983	-1.17682	0.162106	-7.25957	3.88315e-13	8.87578e-12	Gpr183
ENSMUSG00000021608	709.409	-1.177	0.182409	-6.45254	1.09988e-10	1.82112e-09	Lpcat1
ENSMUSG00000032218	941.139	-1.17772	0.188422	-6.25044	4.09287e-10	6.20061e-09	Ccnb2
ENSMUSG00000024378	952.712	-1.18644	0.175955	-6.74284	1.55322e-11	2.92371e-10	Stard4
ENSMUSG00000038943	645.071	-1.18729	0.2286	-5.19376	2.06087e-07	2.08884e-06	Prc1
ENSMUSG00000068798	1490.33	-1.18844	0.14322	-8.29801	1.05866e-16	3.48003e-15	Rap1a
ENSMUSG00000032035	2139.87	-1.1898	0.148473	-8.01361	1.11387e-15	3.32674e-14	Ets1
ENSMUSG00000029254	223.176	-1.19167	0.1608	-7.41086	1.25484e-13	3.01777e-12	Stap1
ENSMUSG00000032253	1103.91	-1.19234	0.158811	-7.50793	6.00677e-14	1.50698e-12	Phip
ENSMUSG00000030263	316.359	-1.19294	0.229246	-5.20374	1.95316e-07	1.9848e-06	Lrmp
ENSMUSG00000030643	174.208	-1.19572	0.177681	-6.72957	1.70164e-11	3.17639e-10	Rab30
ENSMUSG00000039158	714.553	-1.19998	0.150329	-7.9824	1.4352e-15	4.24604e-14	Akna
ENSMUSG00000021065	86.2275	-1.20267	0.220189	-5.462	4.70809e-08	5.26179e-07	Fut8
ENSMUSG00000037313	4130.75	-1.20327	0.102155	-11.7789	5.01302e-32	5.03873e-30	Tacc3
ENSMUSG00000017929	379.987	-1.20547	0.162675	-7.4103	1.26011e-13	3.0258e-12	B4galt5
ENSMUSG00000022372	1129.68	-1.20559	0.175132	-6.88392	5.82289e-12	1.17055e-10	Sla
ENSMUSG00000029482	246.495	-1.22093	0.241311	-5.05956	4.20231e-07	4.02268e-06	Aacs
ENSMUSG00000024613	182.367	-1.23227	0.185744	-6.63422	3.26224e-11	5.76685e-10	Tcof1
ENSMUSG00000029672	180.895	-1.23468	0.218206	-5.65831	1.5287e-08	1.87853e-07	Fam3c
ENSMUSG00000027469	1918.29	-1.23571	0.212215	-5.82291	5.78309e-09	7.54421e-08	Tpx2
ENSMUSG00000043505	1670.55	-1.23678	0.18217	-6.78917	1.12782e-11	2.17251e-10	Gimap5
ENSMUSG00000052040	439.183	-1.25012	0.172958	-7.22784	4.90724e-13	1.10554e-11	Klf13
ENSMUSG00000003037	7427.27	-1.25375	0.142582	-8.79318	1.45381e-18	5.75651e-17	Rab8a
ENSMUSG00000027306	844.629	-1.25461	0.264337	-4.74625	2.07219e-06	1.74219e-05	Nusap1
ENSMUSG00000003746	189.122	-1.25491	0.165231	-7.5949	3.08023e-14	8.02293e-13	Man1a
ENSMUSG00000028161	535.244	-1.25827	0.236993	-5.30933	1.10031e-07	1.15791e-06	Ppp3ca
ENSMUSG00000043931	584.815	-1.26647	0.224738	-5.6353	1.74755e-08	2.11759e-07	Gimap7
ENSMUSG00000015396	2358.49	-1.26947	0.118705	-10.6944	1.08172e-26	7.67485e-25	Cd83
ENSMUSG00000051998	113.93	-1.27684	0.309651	-4.1235	3.73163e-05	0.000240493	Lax1
ENSMUSG00000064138	1225.83	-1.2813	0.124521	-10.2898	7.831e-25	4.89203e-23	Fam172a
ENSMUSG00000035021	5191.81	-1.2821	0.172451	-7.43457	1.04912e-13	2.56233e-12	Baz1a
ENSMUSG00000033952	905.06	-1.28364	0.247449	-5.18748	2.13157e-07	2.15632e-06	Aspm
ENSMUSG00000035311	165.675	-1.28972	0.173644	-7.42742	1.10738e-13	2.69206e-12	Gnptab
ENSMUSG00000051650	1795.01	-1.29191	0.134469	-9.60746	7.43581e-22	3.84797e-20	B3gnt2
ENSMUSG00000000568	3218.12	-1.30087	0.115889	-11.2251	3.06885e-29	2.57324e-27	Hnrnpd
ENSMUSG00000008398	298.225	-1.30728	0.180961	-7.22408	5.04487e-13	1.13492e-11	Elk3
ENSMUSG00000078908	59.192	-1.31035	0.244568	-5.35782	8.42315e-08	9.05865e-07	Mon1b
ENSMUSG00000032870	2053.27	-1.31127	0.157675	-8.3163	9.07516e-17	3.0148e-15	Smap2
ENSMUSG00000021451	630.6	-1.31135	0.198625	-6.60212	4.05309e-11	7.085e-10	Sema4d
ENSMUSG00000025154	44.4695	-1.31153	0.328957	-3.98694	6.69302e-05	0.000407718	Arhgap19
ENSMUSG00000027508	75.7605	-1.31334	0.245357	-5.35279	8.66088e-08	9.28882e-07	Pag1
ENSMUSG00000060090	492.396	-1.31617	0.14483	-9.08765	1.01199e-19	4.43242e-18	Rp2h
ENSMUSG00000034724	843.144	-1.32247	0.193992	-6.81713	9.28793e-12	1.80688e-10	Cnot6l
ENSMUSG00000047126	1003.96	-1.32805	0.220858	-6.01316	1.81939e-09	2.53132e-08	Cltc
ENSMUSG00000037331	62.7526	-1.35431	0.246351	-5.49749	3.85238e-08	4.35959e-07	Larp1
ENSMUSG00000075415	6168.94	-1.35591	0.264702	-5.12242	3.01645e-07	2.96911e-06	Fnbp1
ENSMUSG00000055723	703.583	-1.35863	0.178174	-7.62528	2.43497e-14	6.38468e-13	Rras2
ENSMUSG00000030156	578	-1.3616	0.175863	-7.74239	9.75665e-15	2.67455e-13	Cd69
ENSMUSG00000038518	137.772	-1.36444	0.187686	-7.26981	3.59991e-13	8.27662e-12	Jarid2
ENSMUSG00000049744	246.53	-1.37364	0.188577	-7.28422	3.23531e-13	7.48225e-12	Arhgap15
ENSMUSG00000039046	155.641	-1.37948	0.209975	-6.56974	5.0403e-11	8.69437e-10	Usp6nl
ENSMUSG00000009575	2284.66	-1.38072	0.154651	-8.92801	4.33739e-19	1.82333e-17	Cbx5
ENSMUSG00000004446	534.7	-1.38515	0.166669	-8.31079	9.50634e-17	3.15136e-15	Bid
ENSMUSG00000045932	352.556	-1.38568	0.191035	-7.25352	4.06087e-13	9.26847e-12	Ifit2
ENSMUSG00000032624	645.492	-1.38786	0.232215	-5.97659	2.27856e-09	3.13078e-08	Eml4
ENSMUSG00000061482	28.9094	-1.3904	0.305327	-4.5538	5.26855e-06	4.0998e-05	Hist1h4d
ENSMUSG00000026393	719.786	-1.39149	0.145941	-9.5346	1.50466e-21	7.6601e-20	Nek7
ENSMUSG00000028034	1616.84	-1.41341	0.132546	-10.6635	1.50744e-26	1.05521e-24	Fubp1
ENSMUSG00000030102	438.634	-1.42164	0.255477	-5.56463	2.62708e-08	3.07637e-07	Itpr1
ENSMUSG00000044340	101.853	-1.42384	0.209541	-6.79505	1.08278e-11	2.09346e-10	Phlpp1
ENSMUSG00000042228	1044.88	-1.43677	0.170649	-8.41946	3.78212e-17	1.29484e-15	Lyn
ENSMUSG00000038178	267.502	-1.44028	0.174061	-8.27457	1.28925e-16	4.21154e-15	Slc43a2
ENSMUSG00000063410	2432.31	-1.47299	0.170376	-8.64554	5.35512e-18	1.99449e-16	Stk24
ENSMUSG00000053477	880.596	-1.4928	0.162128	-9.20758	3.33561e-20	1.54284e-18	Tcf4
ENSMUSG00000024548	54.0938	-1.49781	0.278383	-5.38037	7.43314e-08	8.04915e-07	Setbp1
ENSMUSG00000030199	388.927	-1.5021	0.135294	-11.1025	1.22003e-28	9.81028e-27	Etv6
ENSMUSG00000026447	509.246	-1.5087	0.18253	-8.26552	1.39089e-16	4.52473e-15	Pik3c2b
ENSMUSG00000052331	224.454	-1.51864	0.211921	-7.16604	7.71983e-13	1.70249e-11	Ankrd44
ENSMUSG00000059923	1311.14	-1.52025	0.194853	-7.80204	6.09124e-15	1.69948e-13	Grb2
ENSMUSG00000004266	708.131	-1.52114	0.17163	-8.8629	7.79562e-19	3.19988e-17	Ptpn6
ENSMUSG00000025085	2226.85	-1.53802	0.173807	-8.84899	8.83118e-19	3.57811e-17	Ablim1
ENSMUSG00000069729	800.113	-1.55252	0.181584	-8.54988	1.23217e-17	4.44147e-16	Arid1b
ENSMUSG00000022351	1294.84	-1.5595	0.16653	-9.36467	7.62907e-21	3.68073e-19	Sqle
ENSMUSG00000032698	1005.72	-1.56114	0.170289	-9.16758	4.83765e-20	2.20507e-18	Lmo2
ENSMUSG00000021892	913.075	-1.56948	0.207392	-7.56766	3.79996e-14	9.72036e-13	Sh3bp5
ENSMUSG00000037138	925.641	-1.58517	0.369726	-4.28742	1.80758e-05	0.000124584	Aff3
ENSMUSG00000020893	858.297	-1.58661	0.190364	-8.33459	7.77652e-17	2.59991e-15	Per1
ENSMUSG00000043263	4238.59	-1.59014	0.121933	-13.0411	7.13877e-39	1.15398e-36	Pyhin1
ENSMUSG00000037754	1186.46	-1.5917	0.173808	-9.15779	5.29725e-20	2.4006e-18	Ppp1r16b
ENSMUSG00000038127	4110.98	-1.61118	0.141485	-11.3876	4.82171e-30	4.32026e-28	Ccdc50
ENSMUSG00000028121	157.819	-1.61302	0.181491	-8.88761	6.24383e-19	2.5832e-17	Bcar3
ENSMUSG00000047735	729.866	-1.6141	0.219264	-7.36144	1.81938e-13	4.30934e-12	Samd9l
ENSMUSG00000022346	250.355	-1.6303	0.214984	-7.58333	3.36802e-14	8.71461e-13	Myc
ENSMUSG00000062937	1622.12	-1.63292	0.140574	-11.6161	3.41395e-31	3.22474e-29	Mtap
ENSMUSG00000036432	2293.71	-1.639	0.151761	-10.7999	3.44695e-27	2.50223e-25	Siah2
ENSMUSG00000035268	208.768	-1.66913	0.205118	-8.1374	4.03849e-16	1.27156e-14	Pkig
ENSMUSG00000020493	153.174	-1.68288	0.218573	-7.69939	1.36713e-14	3.66149e-13	Prr11
ENSMUSG00000026581	2063.16	-1.68479	0.132009	-12.7627	2.64854e-37	3.74136e-35	Sell
ENSMUSG00000038608	683.64	-1.68958	0.238289	-7.09045	1.33673e-12	2.89903e-11	Dock10
ENSMUSG00000031015	491.271	-1.69472	0.143013	-11.8502	2.14752e-32	2.23e-30	Swap70
ENSMUSG00000026872	248.384	-1.72354	0.230566	-7.47527	7.70482e-14	1.90254e-12	Zeb2
ENSMUSG00000070501	57.6091	-1.75249	0.293104	-5.97908	2.24407e-09	3.08658e-08	BC094916
ENSMUSG00000030691	605.391	-1.75307	0.14458	-12.1253	7.75961e-34	9.01264e-32	Fchsd2
ENSMUSG00000036452	420.734	-1.75764	0.261626	-6.71814	1.84059e-11	3.4114e-10	Arhgap26
ENSMUSG00000036006	287.513	-1.79951	0.197026	-9.13335	6.64132e-20	2.95841e-18	Fam65b
ENSMUSG00000020717	597.535	-1.81415	0.142058	-12.7704	2.39781e-37	3.41797e-35	Pecam1
ENSMUSG00000005583	923.847	-1.81529	0.179314	-10.1235	4.34501e-24	2.57093e-22	Mef2c
ENSMUSG00000041112	138.77	-1.81625	0.247219	-7.34674	2.03092e-13	4.78871e-12	Elmo1
ENSMUSG00000069769	1121.82	-1.83551	0.154776	-11.8592	1.92923e-32	2.01668e-30	Msi2
ENSMUSG00000016087	201.513	-1.83603	0.181791	-10.0997	5.54197e-24	3.25461e-22	Fli1
ENSMUSG00000030067	1373.59	-1.85112	0.13998	-13.2242	6.36427e-40	1.1088e-37	Foxp1
ENSMUSG00000057098	441.418	-1.91904	0.189529	-10.1253	4.26478e-24	2.53302e-22	Ebf1
ENSMUSG00000001403	1124.84	-1.93931	0.157977	-12.2759	1.22001e-34	1.48292e-32	Ube2c
ENSMUSG00000007872	509.187	-1.97957	0.168398	-11.7553	6.63342e-32	6.62497e-30	Id3
ENSMUSG00000057329	1570.12	-1.98371	0.171064	-11.5963	4.30331e-31	4.01642e-29	Bcl2
ENSMUSG00000041515	3629.38	-1.99384	0.157217	-12.682	7.43645e-37	1.01858e-34	Irf8
ENSMUSG00000054435	10986.3	-1.99797	0.131671	-15.174	5.25625e-52	1.44593e-49	Gimap4
ENSMUSG00000009585	2161.78	-2.09118	0.150355	-13.9083	5.64289e-44	1.17974e-41	Apobec3
ENSMUSG00000055148	1649.59	-2.10716	0.198385	-10.6216	2.36515e-26	1.63373e-24	Klf2
ENSMUSG00000037922	4743.29	-2.11439	0.234659	-9.01048	2.05152e-19	8.78904e-18	Bank1
ENSMUSG00000004698	919.616	-2.16779	0.206684	-10.4884	9.76275e-26	6.43193e-24	Hdac9
ENSMUSG00000039264	3308.93	-2.27064	0.136136	-16.6792	1.85748e-62	7.66455e-60	Gimap3
ENSMUSG00000000861	1938.05	-2.31929	0.120589	-19.2331	1.9569e-82	2.36032e-79	Bcl11a
ENSMUSG00000018654	869.402	-2.32174	0.153642	-15.1114	1.36225e-51	3.62034e-49	Ikzf1
ENSMUSG00000044734	31.3363	-3.05154	0.355277	-8.58918	8.75938e-18	3.21656e-16	Serpinb1a
