# Supplementary material for: Tia1 dependent regulation of mRNA subcellular location and translation controls p53 expression in B cells
Source: Nat Commun. 2017 Sep 13;8:530. doi: 10.1038/s41467-017-00454-2 (PMC5597594; doi:10.1038/s41467-017-00454-2)
Supplement: Supplementary file 7 — Supplementary Data 6 [file 41467_2017_454_MOESM7_ESM.xlsx]

## Sheet: Sheet1
Supplementary Data 6. Number and percentage of mRNA transcripts distributed in different polysome fractions.
Cells: Primary splenic B cells
Activation: LPS for 48h
DNA damage: induced with etoposide for 4 h
mRNA fractionation: 10-50% sucrose gradient, 13 fractions collected
3' RNAseq analysis done with Tophat and HTseq-count
Conditions compared: LPS, LPS+Etoposide and LPS+Etoposide+KU55933
Biological replicates = 4
	Gene: Trp53
			LPS		LPS+Etoposide		LPS+Etoposide+KU55933
		Fraction	N. of counts	SEM	% of counts	SEM	% of counts	SEM
	Monosomes	4	27.5	21.2348	16.5	6.51281	76.5	19.2981
		5	67.25	22.0166	43	9.25563	137.5	30.7368
		6	153.25	39.2946	77.25	14.6991	153.5	60.2806
		7	97.25	24.4792	34	7.31437	199	31.1609
	Light fraction	8	380.5	140.463	217.75	59.167	254.75	148.042
		9	186.75	51.1214	309	54.8194	258.5	108.173
		10	298	113.535	143.25	38.4802	348.5	147.673
	Heavy fraction	11	431.75	181.579	357.25	131.777	777.25	230.328
		12	945	616.319	657.5	308.253	849	526.301
		13	1474	268.25	2386	239.779	1260.25	249.494
		14	645	252.293	1137	558.622	1072.5	321.705
		15	155.5	7.13559	216.75	67.5554	205.75	77.4999
		16	516.75	34.1428	62.5	25.1943	102	23.3274
	Monosomes	4 to 7	345.25		170.75		566.5
	Light fraction	8 to 10	865.25		670		861.75
	Heavy fraction	11 to 16	4168		4817		4266.75
			LPS		LPS+Etoposide		LPS+Etoposide+KU55933
		Fraction	% of counts	SEM	% of counts	SEM	% of counts	SEM
	Monosomes	4	0.369227	0.210479	0.319833	0.139031	1.30961	0.0625512
		5	1.18657	0.0992718	0.824281	0.264806	2.41614	0.32699
		6	2.80228	0.273802	1.4468	0.387304	2.48516	0.573654
		7	1.7898	0.167063	0.641451	0.188888	3.7708	0.698112
	Light fraction	8	6.61909	0.773052	4.24382	1.62036	3.7023	1.3678
		9	3.52322	0.442663	5.76567	1.43097	4.20303	0.987686
		10	5.20898	0.680348	2.42007	0.580789	5.60811	1.18325
	Heavy fraction	11	7.35954	1.1367	5.90835	2.18179	13.8057	3.70945
		12	12.9402	6.19169	10.8796	5.17542	12.2928	5.32143
		13	29.0073	3.52055	44.2583	8.71107	23.5722	5.74634
		14	14.6204	5.62838	18.6379	8.76012	20.9688	6.77367
		15	3.41297	0.749902	3.59047	1.08258	3.91823	1.56896
		16	11.1604	2.21713	1.06348	0.380905	1.94704	0.47772
	Monosomes	4 to 7	6.14788		3.23236		9.98171
	Light fraction	8 to 10	15.3513		12.4296		13.5134
	Heavy fraction	11 to 16	78.5008		84.3381		76.5049
	Gene: Cdkn1a
			LPS		LPS+Etoposide		LPS+Etoposide+KU55933
		Fraction	N. of counts	SEM	% of counts	SEM	% of counts	SEM
	Monosomes	4	8.5	2.72336	78.75	26.6501	245	31.7674
		5	14.75	1.70172	215	33.7417	420.75	74.2758
		6	27.5	4.99166	266.25	38.9645	372.75	86.1611
		7	26.5	5.97913	113	24.742	499.5	81.6583
	Light fraction	8	67.25	10.8963	896.25	112.688	541	210.939
		9	28.25	2.49583	1041	135.25	616.5	78.2544
		10	55	17.6021	711.75	225.09	852	189.354
	Heavy fraction	11	84.5	9.05998	2342.5	819.316	4010.5	1422.91
		12	49	13.9224	3082.75	1166.83	1841	692.459
		13	41	3.39116	1246.25	311.127	1208.75	897.951
		14	26	3.34166	532	192.461	638.5	214.402
		15	12.75	3.42479	171.75	60.898	266.25	108.776
		16	40.5	6.43558	136.75	60.8747	229.75	103.276
	Monosomes	4 to 7	77.25		673		1538
	Light fraction	8 to 10	150.5		2649		2009.5
	Heavy fraction	11 to 16	253.75		7512		8194.75
			LPS		LPS+Etoposide		LPS+Etoposide+KU55933
		Fraction	% of counts	SEM	% of counts	SEM	% of counts	SEM
	Monosomes	4	1.67031	0.480404	1.02523	0.476803	2.2056	0.370042
		5	3.17578	0.531445	2.94943	1.48397	3.61985	0.409161
		6	5.62267	0.653502	3.23861	1.27467	3.28902	0.743827
		7	5.4299	1.06013	1.39728	0.599815	4.24564	0.314491
	Light fraction	8	13.9325	1.6125	11.1066	4.5112	5.03489	2.07825
		9	5.92501	0.382084	12.7865	4.95049	5.78001	1.34827
		10	11.1479	2.97404	6.3222	1.52853	7.83554	2.00365
	Heavy fraction	11	17.6689	1.33373	18.529	6.58858	34.2385	9.43029
		12	9.56442	2.33588	23.2064	8.14117	15.728	4.60326
		13	8.69302	0.864547	12.3858	2.34281	9.13235	5.87856
		14	5.61367	0.988967	4.36506	1.04032	5.12998	1.19699
		15	2.8235	0.852132	1.46701	0.301929	2.01444	0.668786
		16	8.73245	1.65068	1.22078	0.37605	1.74624	0.670018
	Monosomes	4 to 7	15.8987		8.61055		13.3601
	Light fraction	8 to 10	31.0054		30.2153		18.6504
	Heavy fraction	11 to 16	53.0959		61.1741		67.9895
	Gene: Gadd45a
			LPS		LPS+Etoposide		LPS+Etoposide+KU55933
		Fraction	N. of counts	SEM	% of counts	SEM	% of counts	SEM
	Monosomes	4	0.25	0.25	1.5	0.645497	3.5	1.04083
		5	4.75	1.10868	3	0.816497	6.75	1.65202
		6	5.5	1.65831	5	1.08012	8.5	5.20416
		7	3.5	0.957427	2	0.707107	12.5	2.53311
	Light fraction	8	18.75	4.69707	11.75	3.966	19.5	13.0671
		9	7	1.47196	23.5	6.58913	25.75	11.6931
		10	8	1.35401	9.75	3.37577	34.75	15.6917
	Heavy fraction	11	12.5	2.06155	28.25	9.79264	45.25	15.6118
		12	7.75	3.06526	21	7.42743	20.75	9.90265
		13	2.25	0.25	8.25	1.25	9	4.69042
		14	4.25	1.03078	2.75	1.43614	5.5	0.288675
		15	2.5	0.5	2.25	1.03078	2.25	0.478714
		16	4.75	1.93111	1	0.57735	2.5	0.5
	Monosomes	4 to 7	14		11.5		31.25
	Light fraction	8 to 10	33.75		45		80
	Heavy fraction	11 to 16	34		63.5		85.25
			LPS		LPS+Etoposide		LPS+Etoposide+KU55933
		Fraction	% of counts	SEM	% of counts	SEM	% of counts	SEM
	Monosomes	4	0.227273	0.227273	1.29784	0.577169	2.25007	1.01223
		5	6.88692	2.60675	2.99222	1.26783	4.08339	1.30588
		6	6.07027	1.26958	4.03008	0.479263	3.42475	1.52184
		7	4.13504	0.916355	1.67952	0.585495	7.0744	0.905469
	Light fraction	8	22.6758	2.73243	10.223	3.39205	7.81521	3.17354
		9	8.80593	1.36791	22.8842	9.13309	12.3744	3.64033
		10	10.2999	1.49591	7.47585	1.73745	15.9915	3.74378
	Heavy fraction	11	15.7148	1.67684	21.1493	6.78399	23.495	6.99153
		12	7.98186	2.86416	16.0823	5.88791	10.0075	2.91743
		13	3.06911	0.65027	7.43661	1.70121	6.74671	4.39353
		14	5.30187	0.99155	2.47013	1.38299	3.61536	0.864116
		15	3.35001	0.747161	1.59801	0.691372	1.32439	0.328636
		16	5.48128	2.09609	0.681081	0.39892	1.79729	0.526193
	Monosomes	4 to 7	17.3195		9.99966		16.8326
	Light fraction	8 to 10	41.7816		40.583		36.1811
	Heavy fraction	11 to 16	40.8989		49.4174		46.9863
	Gene: Hif1a
			LPS		LPS+Etoposide		LPS+Etoposide+KU55933
		Fraction	N. of counts	SEM	% of counts	SEM	% of counts	SEM
	Monosomes	4	8.5	4.29146	16.5	7.26292	31	2.73861
		5	51.5	13.7508	122	44.2323	152	26.9134
		6	109	17.9768	107.5	11.758	137.5	11.8427
		7	54.5	12.9196	25.5	11.3026	158.5	36.3925
	Light fraction	8	197.5	47.3524	131	18.412	133.75	49.7768
		9	90	23.5832	219.75	58.4328	159.75	49.2551
		10	187	45.0906	176	84.6788	232.5	51.7534
	Heavy fraction	11	224.5	43.5172	221.25	93.4937	350	71.2706
		12	332.75	142.279	453.5	224.419	291	107.766
		13	686.25	150.107	1285.5	208.77	797	199.732
		14	421.75	97.3656	688.5	299.788	606.25	150.669
		15	118.25	23.8271	171	61.9395	196	121.283
		16	255.25	47.8633	46.75	23.9387	94.25	44.5671
	Monosomes	4 to 7	223.5		271.5		479
	Light fraction	8 to 10	474.5		526.75		526
	Heavy fraction	11 to 16	2038.75		2866.5		2334.5
			LPS		LPS+Etoposide		LPS+Etoposide+KU55933
		Fraction	% of counts	SEM	% of counts	SEM	% of counts	SEM
	Monosomes	4	0.280784	0.137764	0.491173	0.182463	0.92401	0.0226174
		5	1.8521	0.392041	3.86089	1.66604	4.53533	0.71498
		6	3.99393	0.322159	3.25916	0.500408	4.15617	0.39124
		7	1.93155	0.177893	0.642975	0.226054	4.81356	1.0529
	Light fraction	8	6.93698	0.815388	4.04842	0.881046	3.80973	1.24764
		9	3.14298	0.353517	6.27183	1.43021	4.65675	1.31168
		10	6.61803	0.914181	4.02145	1.31882	6.88518	1.28631
	Heavy fraction	11	8.08939	0.811683	4.99322	1.63684	10.9614	2.98278
		12	11.2011	4.66994	10.0345	3.90782	8.2158	2.71298
		13	24.3074	1.98078	39.0589	7.92281	23.1381	5.42632
		14	17.0759	5.1825	18.0247	7.21415	19.3119	6.36237
		15	4.55877	1.05846	4.04365	1.1507	5.76833	3.3869
		16	10.0111	2.45934	1.24917	0.520175	2.82369	1.24858
	Monosomes	4 to 7	8.05836		8.2542		14.4291
	Light fraction	8 to 10	16.698		14.3417		15.3517
	Heavy fraction	11 to 16	75.2437		77.4041		70.2193
	Gene: PABPc1
			LPS		LPS+Etoposide		LPS+Etoposide+KU55933
		Fraction	N. of counts	SEM	% of counts	SEM	% of counts	SEM
	Monosomes	4	37	30.692	50.5	13.1498	184.5	46.777
		5	221.5	43.2233	195.5	11.9548	629.5	141.465
		6	303	94.9833	286.5	109.967	539.75	148.553
		7	98.5	29.8454	75.25	21.9407	376.75	132.286
	Light fraction	8	168	6.6458	253.75	109.134	101.75	30.36
		9	66	8.07259	131.5	27.2167	201.5	79.6811
		10	75.25	9.92787	52	18.2893	111.5	14.8015
	Heavy fraction	11	119	33.3242	123	39.5643	193.25	75.1514
		12	61	26.048	91.75	35.3798	74.5	40.4897
		13	93.5	11.199	92.25	22.2275	100.75	64.6186
		14	77.75	23.7535	64.25	23.764	70	23.4698
		15	45.75	10.3391	47.75	19.8552	30	11.5686
		16	140	37.4544	18.5	7.932	34	20.0541
	Monosomes	4 to 7	660		607.75		1730.5
	Light fraction	8 to 10	309.25		437.25		414.75
	Heavy fraction	11 to 16	537		437.5		502.5
			LPS		LPS+Etoposide		LPS+Etoposide+KU55933
			LPS		LPS+Etoposide		LPS+Etoposide+KU55933
		Fraction	% of counts	SEM	% of counts	SEM	% of counts	SEM
	Monosomes	4	3.3315	2.87066	4.46369	1.69348	7.40042	1.95898
		5	14.629	0.935593	16.3265	4.84219	24.4831	1.75668
		6	18.8593	2.85319	17.7024	3.1482	20.1793	2.84528
		7	6.25425	0.938385	5.0871	0.765749	13.5434	1.99496
	Light fraction	8	12.0605	1.72042	15.9935	3.42496	4.76049	1.62125
		9	4.76833	0.835771	9.63341	1.49235	7.10301	1.15624
		10	5.24756	0.760519	3.14395	1.09676	4.82801	0.855463
	Heavy fraction	11	7.50298	0.957726	7.61831	2.42851	6.6203	1.44294
		12	4.11037	1.491	5.46858	1.97666	2.7269	0.86173
		13	6.44344	0.556273	6.1824	0.169145	3.57266	1.46563
		14	4.84255	0.588059	3.84817	1.08815	2.65876	0.505828
		15	3.02125	0.467411	3.46798	1.82919	0.998074	0.190139
		16	8.92904	1.31942	1.06394	0.345651	1.12557	0.405034
	Monosomes	4 to 7	43.074		43.5798		65.6062
	Light fraction	8 to 10	22.0764		28.7709		16.6915
	Heavy fraction	11 to 16	34.8496		27.6494		17.7023
